# Supplementary material for: Improving Machine Learning Classification Predictions through SHAP and Features Analysis Interpretation
Source: J Chem Inf Model. 2025 Oct 20;65(21):11716–32. doi: 10.1021/acs.jcim.5c02015 (PMC12606625; doi:10.1021/acs.jcim.5c02015)
Supplement: Supplementary file 2 [file ci5c02015_si_002.zip]

Archive with 2 entries (2 files):
- Supporting_file_1.xlsx
- __MACOSX/._Supporting_file_1.xlsx
