# Supplementary material for: Improving Machine Learning Classification Predictions through SHAP and Features Analysis Interpretation
Source: J Chem Inf Model. 2025 Oct 20;65(21):11716–32. doi: 10.1021/acs.jcim.5c02015 (PMC12606625; doi:10.1021/acs.jcim.5c02015)
Supplement: Supplementary file 2 [file ci5c02015_si_002.zip › Supporting_file_1.xlsx]

## Sheet: PC3
Molecule ChEMBL ID	SMILES	Class	SET	Standard Type	Standard Relation	Standard Value	Standard Units	Document ChEMBL ID	rdkit_MaxAbsEStateIndex	rdkit_MaxEStateIndex	rdkit_MinAbsEStateIndex	rdkit_MinEStateIndex	rdkit_qed	rdkit_SPS	rdkit_MolWt	rdkit_HeavyAtomMolWt	rdkit_ExactMolWt	rdkit_NumValenceElectrons	rdkit_NumRadicalElectrons	rdkit_MaxPartialCharge	rdkit_MinPartialCharge	rdkit_MaxAbsPartialCharge	rdkit_MinAbsPartialCharge	rdkit_FpDensityMorgan1	rdkit_FpDensityMorgan2	rdkit_FpDensityMorgan3	rdkit_BCUT2D_MWHI	rdkit_BCUT2D_MWLOW	rdkit_BCUT2D_CHGHI	rdkit_BCUT2D_CHGLO	rdkit_BCUT2D_LOGPHI	rdkit_BCUT2D_LOGPLOW	rdkit_BCUT2D_MRHI	rdkit_BCUT2D_MRLOW	rdkit_AvgIpc	rdkit_BalabanJ	rdkit_BertzCT	rdkit_Chi0	rdkit_Chi0n	rdkit_Chi0v	rdkit_Chi1	rdkit_Chi1n	rdkit_Chi1v	rdkit_Chi2n	rdkit_Chi2v	rdkit_Chi3n	rdkit_Chi3v	rdkit_Chi4n	rdkit_Chi4v
CHEMBL8	O=C(O)c1cn(C2CC2)c2cc(N3CCNCC3)c(F)cc2c1=O	Inactive	Training set	IC50	'='	143000	nM	CHEMBL1154114	15.9766	15.9766	0.102712	-3.95245	0.89323	46.625	331.347	313.203	331.133	126	0	0.340723	-0.477497	0.477497	0.340723	1.45833	2.20833	2.875	0	0	0	0	0	0	0	0	3.17875	2.19555	1436.64	32.7127	29.4444	11.4444	18.6835	15.1957	6.34021	4.56803	4.56803	3.14115	3.14115	2.05073	2.05073
CHEMBL38	CC1=C(/C=C/C(C)=C/C=C/C(C)=C/C(=O)O)C(C)(C)CCC1	Inactive	Training set	IC50	'='	120003	nM	CHEMBL1201861	11.7337	11.7337	1.69156	-4.57799	0.529573	51.0909	300.442	272.218	300.209	120	0	0.328069	-0.478067	0.478067	0.328069	1.40909	2.27273	2.95455	0	0	0	0	0	0	0	0	2.85602	5.0006	1530.65	40.558	38.8165	10.8165	21.6835	19.3165	5.40825	3.66246	3.66246	1.97706	1.97706	1.10206	1.10206
CHEMBL44	O=c1c(-c2ccc(O)cc2)coc2cc(O)cc(O)c12	Inactive	Training set	IC50	'='	68600	nM	CHEMBL3621054	13.1599	13.1599	0.629059	-1.16447	0.631833	20.3	270.24	260.16	270.053	100	0	0.293136	-0.507966	0.507966	0.293136	1.05	1.85	2.55	0	0	0	0	0	0	0	0	2.70582	2.36936	1101.01	22.4887	19.5412	9.54124	14.1147	9.94949	5.22474	3.72474	3.72474	2.46959	2.46959	1.61237	1.61237
CHEMBL58	O=C1c2c(O)ccc(O)c2C(=O)c2c(NCCNCCO)ccc(NCCNCCO)c21	Active	Training set	IC50	'='	290	nM	CHEMBL1926565	14.5476	14.5476	0.865373	-4.4165	0.139317	28.6875	444.488	416.264	444.201	172	0	0.29313	-0.507154	0.507154	0.29313	0.71875	1.1875	1.59375	0	0	0	0	0	0	0	0	3.15865	2.61641	1926.24	47.2207	43.2383	15.2383	26.8576	21.4354	8.0136	5.33587	5.33587	3.67515	3.67515	2.55228	2.55228
CHEMBL61	COc1cc([C@@H]2c3cc4c(cc3[C@H](O)[C@H]3COC(=O)[C@H]23)OCO4)cc(OC)c1OC	Active	Training set	IC50	'='	3060	nM	CHEMBL4342418	13.8134	13.8134	1.06192	-4.23536	0.762917	51	414.41	392.234	414.131	158	0	0.30994	-0.492704	0.492704	0.30994	1.1	1.8	2.46667	0	0	0	0	0	0	0	0	3.368	2.13866	1848.37	39.9553	36.266	14.266	23.1729	18.766	7.85774	5.80997	5.80997	4.32049	4.32049	3.09611	3.09611
CHEMBL67	COc1ccc(/C=C\c2cc(OC)c(OC)c(OC)c2)cc1O	Active	Training set	IC50	'='	7	nM	CHEMBL4043172	8.50416	8.50416	0.992278	-3.46012	0.825298	26.087	316.353	296.193	316.131	122	0	0.293294	-0.50424	0.50424	0.293294	0.913043	1.56522	2.21739	0	0	0	0	0	0	0	0	2.79413	3.11066	1375.52	33.6184	31.0412	11.0412	19.204	15.4954	5.58712	3.67887	3.67887	2.35606	2.35606	1.41083	1.41083
CHEMBL83	CC/C(=C(\c1ccccc1)c1ccc(OCCN(C)C)cc1)c1ccccc1	Active	Training set	IC50	'='	7000	nM	CHEMBL3297682	8.90723	8.90723	0.874632	-4.20068	0.450573	29.8214	371.524	342.292	371.225	144	0	0.118903	-0.492264	0.492264	0.118903	0.857143	1.46429	2.07143	0	0	0	0	0	0	0	0	3.04455	2.79705	2057.4	44.8315	42.8555	13.8555	25.3327	21.8291	7.32907	4.73046	4.73046	3.0376	3.0376	1.97156	1.97156
CHEMBL92	CC(=O)O[C@@]12CO[C@@H]1C[C@H](O)[C@@]1(C)C(=O)[C@H](O)C3=C(C)[C@@H](OC(=O)[C@H](O)[C@@H](NC(=O)OC(C)(C)C)c4ccccc4)C[C@@](O)([C@@H](OC(=O)c4ccccc4)[C@H]21)C3(C)C	Active	Training set	IC50	'='	13	nM	CHEMBL4425094	17.2953	17.2953	1.67443	-7.30114	0.146809	59.931	807.89	754.466	807.347	314	0	0.407747	-0.455738	0.455738	0.407747	1.08621	1.84483	2.44828	0	0	0	0	0	0	0	0	0.588431	2.21663	4146	87.911	80.6627	27.6627	48.8713	40.9058	14.8256	11.4235	11.4235	7.82193	7.82193	5.37995	5.37995
CHEMBL98	O=C(CCCCCCC(=O)Nc1ccccc1)NO	Active	Training set	IC50	'='	3038.74	nM	CHEMBL1201861	12.888	12.888	0.67593	-4.59167	0.38322	29.6842	264.325	244.165	264.147	104	0	0.245683	-0.326098	0.326098	0.245683	1.15789	1.78947	2.42105	0	0	0	0	0	0	0	0	2.83332	3.737	1123.97	31.4806	29.1192	9.11917	17.1389	14.3143	4.51164	2.537	2.537	1.30943	1.30943	0.683554	0.683554
CHEMBL99	CC(/C=C/C(=O)NO)=C\[C@@H](C)C(=O)c1ccc(N(C)C)cc1	Inactive	Training set	IC50	'='	5e+06	nM	CHEMBL1147431	13.6861	13.6861	0.449031	-4.22354	0.278512	32.5455	302.374	280.198	302.163	118	0	0.266851	-0.377661	0.377661	0.266851	1.5	2.27273	2.86364	0	0	0	0	0	0	0	0	2.84237	4.3774	1343.35	35.29	32.6192	10.6192	19.4156	16.0907	5.23525	3.40958	3.40958	1.91688	1.91688	1.00804	1.00804
CHEMBL107	COc1cc2c(c(OC)c1OC)-c1ccc(OC)c(=O)cc1[C@@H](NC(C)=O)CC2	Active	Training set	IC50	'='	11	nM	CHEMBL1268953	13.7302	13.7302	1.08237	-4.54599	0.832522	35.5172	399.443	374.243	399.168	154	0	0.220216	-0.492704	0.492704	0.220216	1.17241	1.93103	2.68966	0	0	0	0	0	0	0	0	3.03949	3.08373	1927.7	42.4887	38.8967	13.8967	23.7434	19.6857	7.23846	5.06943	5.06943	3.53814	3.53814	2.43509	2.43509
CHEMBL118	Cc1ccc(-c2cc(C(F)(F)F)nn2-c2ccc(S(N)(=O)=O)cc2)cc1	Inactive	Training set	GI50	'='	47000	nM	CHEMBL1154444	13.7901	13.7901	0.0409051	-5.42473	0.754105	20.6154	381.379	367.267	381.076	136	0	0.434699	-0.232505	0.434699	0.232505	1.15385	1.80769	2.34615	0	0	0	0	0	0	0	0	3.12719	2.61733	1610.82	31.0221	26.2003	13.0168	17.9887	13.3022	7.84786	4.63457	5.99295	2.83754	3.55757	1.75808	2.1181
CHEMBL159	CC[C@]1(O)C[C@@H]2CN(CCc3c([nH]c4ccccc34)[C@@](C(=O)OC)(c3cc4c(cc3OC)N(C)[C@H]3[C@@](O)(C(=O)OC)[C@H](OC(C)=O)[C@]5(CC)C=CCN6CC[C@]43[C@@H]65)C2)C1	Active	Training set	IC50	'='	33.37	nM	CHEMBL1201861	17.3635	17.3635	1.15897	-6.68407	0.179801	66.3051	810.989	752.525	810.42	316	0	0.343611	-0.496343	0.496343	0.343611	1.08475	1.9661	2.76271	0	0	0	0	0	0	0	0	1.41051	1.93027	4795.14	92.0217	86.4631	28.4631	51.2542	44.627	15.8633	12.5863	12.5863	9.77078	9.77078	7.62141	7.62141
CHEMBL169	C[C@H]1[C@H](C)CC[C@]2(C(=O)O)CC[C@]3(C)C(=CC[C@@H]4[C@@]5(C)CC[C@H](O)C(C)(C)[C@@H]5CC[C@]43C)[C@H]12	Inactive	Training set	IC50	'='	22300	nM	CHEMBL4270495	14.9238	14.9238	3.56437	-6.87002	0.414109	106.667	456.711	408.327	456.36	186	0	0.309753	-0.480805	0.480805	0.309753	1.09091	2.0303	2.72727	0	0	0	0	0	0	0	0	3.18797	2.70685	2677.86	65.6463	64.2247	16.2247	34.5687	32.9289	9.11237	7.86658	7.86658	6.07281	6.07281	4.24942	4.24942
CHEMBL178	COc1cccc2c1C(=O)c1c(O)c3c(c(O)c1C2=O)C[C@@](O)(C(C)=O)C[C@@H]3O[C@H]1C[C@H](N)[C@H](O)[C@H](C)O1	Active	Training set	IC50	'='	26	nM	CHEMBL4350976	14.7528	14.7528	1.26626	-5.11665	0.305129	55.8684	527.526	498.294	527.179	202	0	0.293148	-0.506848	0.506848	0.293148	1.31579	2.18421	2.89474	0	0	0	0	0	0	0	0	3.18178	2.13814	2478.12	52.1874	47.0297	18.0297	29.9236	23.9046	9.87722	7.58555	7.58555	5.42786	5.42786	3.76019	3.76019
CHEMBL185	O=c1[nH]cc(F)c(=O)[nH]1	Inactive	Training set	IC50	'='	31440	nM	CHEMBL2401696	12.5119	12.5119	0.176852	-1.5837	0.482565	26.1111	130.078	127.054	130.018	48	0	0.325347	-0.311156	0.325347	0.311156	1.77778	2.44444	3.11111	0	0	0	0	0	0	0	0	2.08157	3.17071	292.028	9.4641	7.08889	4.08889	5.4641	3.38608	1.99166	1.23712	1.23712	0.63466	0.63466	0.305671	0.305671
CHEMBL409	CC(O)(CS(=O)(=O)c1ccc(F)cc1)C(=O)Nc1ccc(C#N)c(C(F)(F)F)c1	Inactive	Training set	IC50	'='	10279.1	nM	CHEMBL1201861	14.0222	14.0222	0.909994	-6.48375	0.560412	21.7586	430.379	416.267	430.061	154	0	0.417261	-0.379205	0.417261	0.379205	1.37931	2.03448	2.55172	0	0	0	0	0	0	0	0	2.8632	3.08475	1648.39	33.9971	27.4475	14.264	19.2322	13.682	8.30974	4.92992	6.54916	2.82748	4.12525	1.63303	2.57163
CHEMBL413	CO[C@H]1C[C@@H]2CC[C@@H](C)[C@@](O)(O2)C(=O)C(=O)N2CCCC[C@H]2C(=O)O[C@H]([C@H](C)C[C@@H]2CC[C@@H](O)[C@H](OC)C2)CC(=O)[C@H](C)/C=C(\C)[C@@H](O)[C@@H](OC)C(=O)[C@H](C)C[C@H](C)/C=C/C=C/C=C/1C	Active	Training set	IC50	'<'	10	nM	CHEMBL1944561	16.6294	16.6294	2.61003	-7.67528	0.155511	87.6	914.187	834.555	913.555	366	0	0.328663	-0.460092	0.460092	0.328663	0.969231	1.84615	2.56923	0	0	0	0	0	0	0	0	0.650894	3.09541	5187.53	116.74	110.254	31.2544	61.8312	55.3198	16.0951	11.0566	11.0566	6.8989	6.8989	3.99303	3.99303
CHEMBL417	COc1cccc2c1C(=O)c1c(O)c3c(c(O)c1C2=O)C[C@@](O)(C(=O)CO)C[C@@H]3O[C@H]1C[C@H](N)[C@@H](O)[C@H](C)O1	Active	Training set	IC50	'='	460	nM	CHEMBL2010735	14.7791	14.7791	1.27469	-5.16082	0.235263	54.7436	543.525	514.293	543.174	208	0	0.293148	-0.506848	0.506848	0.293148	1.35897	2.23077	2.94872	0	0	0	0	0	0	0	0	3.21334	2.146	2503.99	52.8945	47.4379	18.4379	30.4842	24.017	10.0813	7.68762	7.68762	5.52055	5.52055	3.83205	3.83205
CHEMBL515	O=C(O)CCCc1ccc(N(CCCl)CCCl)cc1	Inactive	Training set	IC50	'='	42050	nM	CHEMBL4043279	11.6688	11.6688	0.536241	-4.0473	0.711061	30.1053	304.217	285.065	303.079	106	0	0.302851	-0.48123	0.48123	0.302851	1.31579	1.94737	2.47368	0	0	0	0	0	0	0	0	2.71664	4.26578	1041.38	30.8259	28.0196	10.5315	16.4901	13.8653	5.21296	2.63406	3.01203	1.49559	1.66463	0.849256	1.01829
CHEMBL672	CC(C)OC(=O)C(C)(C)Oc1ccc(C(=O)c2ccc(Cl)cc2)cc1	Inactive	Training set	IC50	'='	18000	nM	CHEMBL1221184	13.3453	13.3453	0.693434	-4.51595	0.554062	25.88	360.837	339.669	360.113	132	0	0.349642	-0.476166	0.476166	0.349642	1.08	1.64	2.16	0	0	0	0	0	0	0	0	2.86665	2.96069	1500.57	36.4971	33.011	12.7669	20.3298	16.6637	6.54169	4.22412	4.60209	2.38805	2.57703	1.36069	1.45518
CHEMBL685	COC(=O)Nc1nc2ccc(C(=O)c3ccccc3)cc2[nH]1	Active	Training set	EC50	'='	1100	nM	CHEMBL4251617	13.192	13.192	0.168306	-3.22788	0.72749	19.3636	295.298	282.194	295.096	110	0	0.41319	-0.452572	0.452572	0.41319	1.31818	2.13636	2.90909	0	0	0	0	0	0	0	0	3.1039	2.27367	1387.15	26.7292	23.5664	10.5664	16.0065	12.0526	5.65814	3.77972	3.77972	2.42994	2.42994	1.53309	1.53309
CHEMBL707	COc1cc2nc(N3CCN(C(=O)C4COc5ccccc5O4)CC3)nc(N)c2cc1OC	Inactive	Training set	IC50	'='	45000	nM	CHEMBL1138687	14.2059	14.2059	0.456766	-4.33298	0.633464	39.2121	451.483	426.283	451.186	172	0	0.266891	-0.492842	0.492842	0.266891	1.21212	1.9697	2.72727	0	0	0	0	0	0	0	0	3.04831	1.76815	2203.41	44.6349	40.7773	15.7773	25.9031	20.9412	8.54679	5.89994	5.89994	3.97418	3.97418	2.52118	2.52118
CHEMBL803	Nc1ccn([C@@H]2O[C@H](CO)[C@@H](O)[C@@H]2O)c(=O)n1	Active	Training set	IC50	'='	1276.36	nM	CHEMBL1201861	12.426	12.426	0.289187	-3.82175	0.44893	67.2941	243.219	230.115	243.086	94	0	0.351213	-0.393567	0.393567	0.351213	1.82353	2.70588	3.41176	0	0	0	0	0	0	0	0	2.8133	2.81211	811.115	23.4996	20.8829	7.88288	13.5477	10.1856	4.06639	2.78685	2.78685	1.77357	1.77357	1.06389	1.06389
CHEMBL806	CC(C)C(=O)Nc1ccc([N+](=O)[O-])c(C(F)(F)F)c1	Inactive	Training set	IC50	'='	98800	nM	CHEMBL2046304	13.2875	13.2875	0.909313	-5.67289	0.680178	21.7368	276.214	265.126	276.072	104	0	0.422575	-0.32585	0.422575	0.32585	1.63158	2.26316	2.73684	0	0	0	0	0	0	0	0	2.52136	3.96441	883.82	24.1962	19.7531	8.75307	13.1188	9.75425	4.30704	2.99404	2.99404	1.67277	1.67277	0.945157	0.945157
CHEMBL848	Nc1cccc2c1CN(C1CCC(=O)NC1=O)C2=O	Inactive	Training set	IC50	'='	396799	nM	CHEMBL1201861	13.163	13.163	0.332541	-3.92229	0.549435	44.4211	259.265	246.161	259.096	98	0	0.254766	-0.39843	0.39843	0.254766	1.57895	2.42105	3.21053	0	0	0	0	0	0	0	0	2.87874	2.43063	1090.81	24.9282	22.0664	9.06639	14.3062	11.2957	4.95401	3.54669	3.54669	2.41288	2.41288	1.58824	1.58824
CHEMBL852	N[C@@H](Cc1ccc(N(CCCl)CCCl)cc1)C(=O)O	Inactive	Training set	IC50	'='	70000	nM	CHEMBL1137740	11.9913	11.9913	0.520445	-3.86243	0.720239	31.3158	305.205	287.061	304.075	106	0	0.320316	-0.480078	0.480078	0.320316	1.52632	2.15789	2.63158	0	0	0	0	0	0	0	0	2.7105	4.31278	1002.53	29.9033	26.9669	10.4787	16.1835	13.2333	5.18657	2.73267	3.11063	1.58028	1.74931	0.873908	1.04294
CHEMBL888	Nc1ccn([C@@H]2O[C@H](CO)[C@@H](O)C2(F)F)c(=O)n1	Active	Training set	IC50	'='	2831.63	nM	CHEMBL1201861	15.0757	15.0757	0.389461	-5.27157	0.612087	57.4444	263.2	252.112	263.072	100	0	0.351314	-0.393564	0.393564	0.351314	1.94444	2.77778	3.44444	0	0	0	0	0	0	0	0	2.74144	2.75373	799.543	22.7925	19.2306	8.23056	12.987	9.45115	4.24023	3.03212	3.03212	1.92687	1.92687	1.15998	1.15998
CHEMBL1023	C=C(c1ccc(C(=O)O)cc1)c1cc2c(cc1C)C(C)(C)CCC2(C)C	Inactive	Training set	IC50	'='	65532.4	nM	CHEMBL1201861	12.189	12.189	1.21504	-4.75984	0.727015	39.0769	348.486	320.262	348.209	136	0	0.335179	-0.477639	0.477639	0.335179	1.15385	1.76923	2.30769	0	0	0	0	0	0	0	0	2.92758	3.12878	1872.67	42.8674	40.8165	12.8165	23.7609	20.8165	6.90825	5.41246	5.41246	3.51662	3.51662	2.22706	2.22706
CHEMBL1080	COc1cc2c(c(OC)c1O)-c1ccc(OC)c(=O)cc1[C@@H](NC(C)=O)CC2	Active	Training set	ED50	'='	475.3	nM	CHEMBL1139194	13.6432	13.6432	1.03867	-4.4657	0.840162	34.7857	385.416	362.232	385.153	148	0	0.29343	-0.501683	0.501683	0.29343	1.35714	2.17857	2.92857	0	0	0	0	0	0	0	0	3.02861	3.0308	1831.42	39.9887	36.3967	13.3967	22.5969	18.3898	7.03433	4.96737	4.96737	3.43608	3.43608	2.34239	2.34239
CHEMBL1316	CC(C(=O)O)c1ccc2c(c1)[nH]c1ccc(Cl)cc12	Inactive	Training set	Inhibition	'='	5	%	CHEMBL1156585	12.1463	12.1463	0.27585	-3.5193	0.736404	24.0526	273.719	261.623	273.056	96	0	0.310187	-0.480788	0.480788	0.310187	1.47368	2.36842	3.15789	0	0	0	0	0	0	0	0	3.00354	2.69319	1283.93	23.79	21.1417	9.8976	14.1389	10.8999	5.42241	3.66046	4.03842	2.48263	2.67161	1.6415	1.78323
CHEMBL1448	O=C(Nc1ccc([N+](=O)[O-])cc1Cl)c1cc(Cl)ccc1O	Active	Training set	IC50	'='	400	nM	CHEMBL1221184	12.7608	12.7608	0.125244	-1.49009	0.66118	15.3333	327.123	319.059	325.986	108	0	0.293131	-0.50712	0.50712	0.293131	1.38095	2.14286	2.80952	0	0	0	0	0	0	0	0	2.66297	2.77481	1039.33	22.3674	17.7833	11.2952	13.3769	8.92764	5.82811	3.45337	4.2093	2.09273	2.55521	1.21593	1.53667
CHEMBL1453	C[C@]12CC[C@H](O)C[C@H]1CC[C@@H]1[C@@H]2CC[C@]2(C)[C@@H](C3=CC(=O)OC3)CC[C@]12O	Active	Training set	IC50	'='	2410	nM	CHEMBL4390653	12.7745	12.7745	2.13844	-5.94859	0.688337	106.593	374.521	340.249	374.246	150	0	0.330661	-0.45798	0.45798	0.330661	1.25926	2.22222	2.96296	0	0	0	0	0	0	0	0	3.31486	2.39316	2001.94	48.8534	47.133	13.133	26.2818	24.3371	7.52062	6.12689	6.12689	4.6311	4.6311	3.24416	3.24416
CHEMBL1619	Nc1nc(Cl)nc2c1ncn2[C@H]1C[C@H](O)[C@@H](CO)O1	Active	Training set	IC50	'='	8280	nM	CHEMBL1811802	8.58995	8.58995	0.045155	-3.65841	0.648167	51	285.691	273.595	285.063	102	0	0.225953	-0.393569	0.393569	0.225953	1.89474	2.84211	3.63158	0	0	0	0	0	0	0	0	3.0594	2.40357	1042.1	23.7841	20.8388	9.59471	14.0427	10.4525	5.11951	3.3282	3.66626	2.21475	2.38378	1.44169	1.6018
CHEMBL1751	C[C@H]1O[C@@H](O[C@H]2[C@@H](O)C[C@H](O[C@H]3[C@@H](O)C[C@H](O[C@H]4CC[C@@]5(C)[C@H](CC[C@@H]6[C@@H]5C[C@@H](O)[C@]5(C)[C@@H](C7=CC(=O)OC7)CC[C@]65O)C4)O[C@@H]3C)O[C@@H]2C)C[C@H](O)[C@@H]1O	Active	Training set	IC50	'='	75	nM	CHEMBL2385074	13.2538	13.2538	2.42656	-6.70387	0.162215	108.836	780.949	716.437	780.43	312	0	0.330661	-0.45798	0.45798	0.330661	0.8	1.52727	2.14545	0	0	0	0	0	0	0	0	1.52663	1.47542	4171.77	94.9244	90.2155	26.2155	51.5171	45.9861	14.5366	11.1429	11.1429	7.88794	7.88794	5.32307	5.32307
CHEMBL6206	O=C1O/C(=C/Br)CCC1c1cccc2ccccc12	Inactive	Training set	IC50	'='	26000	nM	CHEMBL2086393	12.9368	12.9368	0.619632	-3.54176	0.724133	41.1053	317.182	304.078	316.01	96	0	0.318039	-0.430062	0.430062	0.318039	1.42105	2.21053	3.05263	0	0	0	0	0	0	0	0	2.69731	2.63342	1226.88	24.7127	22.1945	10.7805	14.456	11.5514	5.84435	3.43813	3.83463	2.34824	2.70836	1.54701	1.72707
CHEMBL7063	COc1cc(CC2CCc3nc(N)nc(N)c3C2)cc(OC)c1OC	Active	Training set	IC50	'='	190	nM	CHEMBL1132605	9.18258	9.18258	0.364202	-4.38169	0.85441	40.96	344.415	320.223	344.185	134	0	0.221704	-0.492705	0.492705	0.221704	1.32	2.12	2.8	0	0	0	0	0	0	0	0	2.8824	2.65107	1575.35	38.4637	36.0136	12.0136	21.5819	18.1052	6.31639	4.36438	4.36438	2.87972	2.87972	1.88231	1.88231
CHEMBL9470	CC(C)=CC[C@@H](O)C1=CC(=O)c2c(O)ccc(O)c2C1=O	Active	Training set	IC50	'='	858.79	nM	CHEMBL1201861	13.4183	13.4183	1.00557	-4.00213	0.584707	29.7143	288.299	272.171	288.1	110	0	0.29313	-0.507155	0.507155	0.29313	1.47619	2.19048	2.80952	0	0	0	0	0	0	0	0	2.7591	3.03365	1211.25	29.0495	26.0412	10.0412	16.6602	12.9954	5.27062	3.77062	3.77062	2.4415	2.4415	1.59833	1.59833
CHEMBL9859	COc1ccc(/C=C(\C)C(=O)c2cc(OC)c(OC)c(OC)c2)cc1O	Active	Training set	IC50	'='	9	nM	CHEMBL4020716	13.9379	13.9379	1.16393	-3.7977	0.600679	26	358.39	336.214	358.142	138	0	0.293294	-0.50424	0.50424	0.293294	1.07692	1.76923	2.38462	0	0	0	0	0	0	0	0	2.83792	3.20518	1568.25	37.6958	34.4495	12.4495	21.326	17.1995	6.29124	4.25799	4.25799	2.74768	2.74768	1.64362	1.64362
CHEMBL12798	COC(=O)[C@]1(C)CCC[C@]2(C)c3ccc(C(C)C)cc3CC[C@@H]12	Inactive	Training set	IC50	'='	37700	nM	CHEMBL4000202	14.1271	14.1271	1.91879	-5.33012	0.718573	69.5652	314.469	284.229	314.225	126	0	0.311324	-0.468587	0.468587	0.311324	1.52174	2.43478	3.17391	0	0	0	0	0	0	0	0	2.85378	3.11956	1688.69	42.7486	41.3165	11.3165	22.7259	21.1124	6.11237	4.76452	4.76452	3.39888	3.39888	2.26089	2.26089
CHEMBL13929	NS(=O)(=O)c1ccc(NSC(=S)N2CCOCC2)cc1	Inactive	Training set	GI50	'='	24000	nM	CHEMBL1132884	12.0933	12.0933	0.0470285	-5.08795	0.630637	37.05	333.46	318.34	333.028	110	0	0.237548	-0.377776	0.377776	0.237548	1.55	2.2	2.8	0	0	0	0	0	0	0	0	2.63564	2.59326	1106.78	27.6877	24.2911	11.7406	15.4638	11.9552	7.23524	2.96648	5.72183	1.66137	3.40021	0.876252	1.87296
CHEMBL15193	CC(C)=CCC1=C(O)C(=O)c2ccccc2C1=O	Active	Training set	IC50	'='	4000	nM	CHEMBL3102839	13.0928	13.0928	0.889947	-3.60178	0.809856	27.7778	242.274	228.162	242.094	92	0	0.29331	-0.503812	0.503812	0.29331	1.44444	2.11111	2.72222	0	0	0	0	0	0	0	0	2.6233	2.99222	1074.31	25.1353	22.7247	8.72474	14.3115	11.5206	4.61237	3.23737	3.23737	2.11448	2.11448	1.3468	1.3468
CHEMBL17205	COc1cc(/C=C2\CCC/C(=C\c3ccc(O)c(OC)c3)C2=O)ccc1O	Active	Training set	IC50	'='	5890	nM	CHEMBL2034978	14.0699	14.0699	1.11233	-3.96823	0.787659	36.0741	366.413	344.237	366.147	140	0	0.293294	-0.504254	0.504254	0.293294	1.03704	1.55556	2	0	0	0	0	0	0	0	0	2.92748	2.59185	1661.85	38.1434	35.0412	13.0412	22.0278	17.7454	6.92887	4.72474	4.72474	3.02483	3.02483	1.8447	1.8447
CHEMBL22190	N#Cc1cccc(CNCCCCNCc2cccc(C#N)c2)c1	Inactive	Training set	IC50	'='	10000	nM	CHEMBL1135298	9.26607	9.26607	0.949586	-4.49345	0.696996	27.3333	318.424	296.248	318.184	122	0	0.122531	-0.312675	0.312675	0.122531	0.875	1.33333	1.75	0	0	0	0	0	0	0	0	2.93502	2.7774	1533.47	36.4971	33.7889	11.7889	20.4863	16.9861	6.09164	3.64443	3.64443	2.09512	2.09512	1.19062	1.19062
CHEMBL22226	c1ccc2c(CNCCCCNCc3ccnc4ccccc34)ccnc2c1	Active	Training set	IC50	'='	8400	nM	CHEMBL1135298	8.65104	8.65104	0.796587	-4.55933	0.427683	28.0714	370.5	344.292	370.216	142	0	0.122531	-0.312651	0.312651	0.122531	0.714286	1.17857	1.67857	0	0	0	0	0	0	0	0	3.07578	1.92272	2064.62	41.9612	39.7889	13.7889	24.1979	20.4333	7.53885	4.81525	4.81525	3.15414	3.15414	1.99303	1.99303
CHEMBL22267	O=[N+]([O-])c1cccc(CNCCCCNCc2cccc([N+](=O)[O-])c2)c1	Active	Training set	IC50	'='	9000	nM	CHEMBL1135298	11.4129	11.4129	1.09568	-4.6303	0.36257	26.5385	358.398	336.222	358.164	138	0	0.269248	-0.312671	0.312671	0.269248	0.884615	1.30769	1.69231	0	0	0	0	0	0	0	0	2.92501	2.80426	1561.86	38.2376	34.4218	12.4218	21.2316	17.2164	6.32194	3.88225	3.88225	2.21027	2.21027	1.24159	1.24159
CHEMBL22313	c1ccc(N(c2ccccc2)c2ccc(CNCCCCNCc3ccc(N(c4ccccc4)c4ccccc4)cc3)cc2)cc1	Active	Training set	IC50	'='	600	nM	CHEMBL1135298	9.04071	9.04071	0.152945	-4.8912	0.114527	25.9565	602.826	560.49	602.341	230	0	0.122531	-0.312676	0.312676	0.122531	0.391304	0.652174	0.934783	0	0	0	0	0	0	0	0	0.719631	1.52354	3371.94	68.094	64.7889	22.7889	39.8026	33.3805	12.4861	7.93328	7.93328	5.13398	5.13398	3.31836	3.31836
CHEMBL22431	COc1ccc(CNCCCCNCc2ccc(OC)c3ccccc23)c2ccccc12	Active	Training set	IC50	'='	3200	nM	CHEMBL1135298	8.8095	8.8095	1.05906	-4.74341	0.302148	29.4375	428.576	396.32	428.246	166	0	0.126202	-0.496114	0.496114	0.126202	0.6875	1.125	1.5625	0	0	0	0	0	0	0	0	3.15055	1.99403	2389.39	50.1159	47.7109	15.7109	28.4219	24.3554	8.46092	5.53319	5.53319	3.75683	3.75683	2.42943	2.42943
CHEMBL22610	c1ccc2c(c1)Cc1cc(CNCCCCNCc3ccc4c(c3)Cc3ccccc3-4)ccc1-2	Active	Training set	IC50	'='	1850	nM	CHEMBL1135298	8.84509	8.84509	0.65562	-4.69319	0.249149	32.1765	444.622	412.366	444.257	170	0	0.122531	-0.312675	0.312675	0.122531	0.617647	1.05882	1.55882	0	0	0	0	0	0	0	0	3.60999	1.45645	2621.9	51.0111	48.8944	16.8944	29.541	25.5389	9.64443	6.67082	6.67082	4.62152	4.62152	3.20381	3.20381
CHEMBL22620	c1ccc2cc(CNCCCCNCc3ccc4ccccc4c3)ccc2c1	Active	Training set	IC50	'='	2500	nM	CHEMBL1135298	8.57911	8.57911	0.716907	-4.58425	0.372928	29.0714	368.524	340.3	368.225	142	0	0.122531	-0.312675	0.312675	0.122531	0.607143	1.03571	1.5	0	0	0	0	0	0	0	0	3.09064	1.89855	2155.98	43.7017	41.8944	13.8944	25.053	21.5389	7.64443	4.92082	4.92082	3.12152	3.12152	1.95381	1.95381
CHEMBL23140	NCCCCNCc1ccc([N+](=O)[O-])cc1	Inactive	Training set	IC50	'='	50000	nM	CHEMBL1135298	11.0283	11.0283	0.886191	-4.18284	0.415929	30.75	223.276	206.14	223.132	88	0	0.268943	-0.330473	0.330473	0.268943	1.5625	2.3125	2.9375	0	0	0	0	0	0	0	0	2.64382	3.79868	919.621	26.6962	24.6581	7.65814	14.4342	12.1012	3.75958	2.17793	2.17793	1.19229	1.19229	0.620796	0.620796
CHEMBL23145	NCCCCNCc1ccccc1	Inactive	Training set	IC50	'='	211000	nM	CHEMBL1135298	8.02908	8.02908	0.805502	-4.10488	0.648042	36.4615	178.279	160.135	178.147	72	0	0.122531	-0.330473	0.330473	0.122531	1.46154	2.30769	3.07692	0	0	0	0	0	0	0	0	2.62743	3.7279	818.393	25.1188	24.3944	6.39443	13.5235	12.0125	3.17082	1.69721	1.69721	0.89791	0.89791	0.473607	0.473607
CHEMBL23290	CN(C)c1ccc(CNCCCCNCc2ccc(N(C)C)cc2)cc1	Inactive	Training set	IC50	'='	56000	nM	CHEMBL1135298	8.45687	8.45687	0.487283	-4.7324	0.604999	35.4615	354.542	320.27	354.278	142	0	0.122531	-0.377661	0.377661	0.122531	0.769231	1.15385	1.5	0	0	0	0	0	0	0	0	3.02599	2.85655	1728.64	48.2376	46.7889	12.7889	26.0769	23.3805	6.48607	4.03885	4.03885	2.29234	2.29234	1.22672	1.22672
CHEMBL23330	NC(=O)c1cc(N2CC2)c([N+](=O)[O-])cc1[N+](=O)[O-]	Active	Training set	IC50	'='	1.792	nM	CHEMBL4376859	11.9091	11.9091	0.0944879	-2.84914	0.468711	25	252.186	244.122	252.049	94	0	0.298952	-0.365376	0.365376	0.298952	1.38889	2	2.44444	0	0	0	0	0	0	0	0	2.8773	2.99777	845.248	20.3509	16.3301	8.3301	11.6902	8.17049	4.27606	3.04921	3.04921	1.96754	1.96754	1.19306	1.19306
CHEMBL23440	COc1ccc(CNCCCCNCc2ccc(OC)cc2)cc1	Active	Training set	IC50	'='	6000	nM	CHEMBL1135298	8.34335	8.34335	1.03013	-4.59482	0.620808	32.5833	328.456	300.232	328.215	130	0	0.122531	-0.496768	0.496768	0.122531	0.833333	1.25	1.625	0	0	0	0	0	0	0	0	2.96717	2.74518	1516.33	41.4971	39.7109	11.7109	22.7792	19.8554	5.96092	3.53319	3.53319	2.02977	2.02977	1.09544	1.09544
CHEMBL23615	c1ccc2c(CNCc3ccc(CNCc4cccc5ccccc45)cc3)cccc2c1	Inactive	Training set	IC50	'='	14000	nM	CHEMBL1135298	8.82308	8.82308	0.622706	-3.86088	0.298767	25.8125	416.568	388.344	416.225	158	0	0.122872	-0.308598	0.308598	0.122872	0.5	0.90625	1.375	0	0	0	0	0	0	0	0	3.16116	1.73204	2464.1	46.1658	43.8944	15.8944	27.1897	22.7889	8.89443	5.92082	5.92082	3.92082	3.92082	2.49652	2.49652
CHEMBL23769	c1ccc2c(CNCCCCCNCc3cccc4ccccc34)cccc2c1	Active	Training set	IC50	'='	6500	nM	CHEMBL1135298	8.70073	8.70073	0.868886	-4.76436	0.326624	30	382.551	352.311	382.241	148	0	0.122531	-0.312654	0.312654	0.122531	0.586207	1.03448	1.55172	0	0	0	0	0	0	0	0	3.13375	1.93896	2240.2	46.2017	44.3944	14.3944	26.303	22.7889	7.89443	5.04582	5.04582	3.30902	3.30902	2.10346	2.10346
CHEMBL23783	N#Cc1ccc(CNCCCCNCc2ccc(C#N)cc2)cc1	Inactive	Training set	IC50	'='	22000	nM	CHEMBL1135298	9.12557	9.12557	0.844657	-4.48813	0.696996	27.3333	318.424	296.248	318.184	122	0	0.122531	-0.312676	0.312676	0.122531	0.791667	1.16667	1.5	0	0	0	0	0	0	0	0	2.93971	2.76062	1474.97	36.4971	33.7889	11.7889	20.4863	16.9861	6.09164	3.64443	3.64443	2.09512	2.09512	1.12812	1.12812
CHEMBL23853	Clc1ccc(CNCCCCNCc2ccc(Cl)c(Cl)c2)cc1Cl	Inactive	Training set	IC50	'='	20000	nM	CHEMBL1135298	8.28245	8.28245	0.655916	-4.41251	0.502534	27.0833	406.184	386.024	404.038	130	0	0.122531	-0.312675	0.312675	0.122531	0.75	1.16667	1.58333	0	0	0	0	0	0	0	0	2.908	2.73491	1314.12	35.0829	31.4063	14.43	19.4103	15.7948	7.41221	3.67675	5.18861	2.07091	3.39827	1.12754	1.6
CHEMBL23914	c1ccc2c(CCNCCCCNCCc3cccc4ccccc34)cccc2c1	Inactive	Training set	IC50	'='	37000	nM	CHEMBL1135298	8.74041	8.74041	0.906272	-4.80033	0.316046	30.8667	396.578	364.322	396.257	154	0	0.122203	-0.316401	0.316401	0.122203	0.566667	1	1.5	0	0	0	0	0	0	0	0	3.16359	1.92064	2337.52	48.7017	46.8944	14.8944	27.553	24.0389	8.14443	5.17082	5.17082	3.38471	3.38471	2.14791	2.14791
CHEMBL24704	COP(=O)(OCC[C@H]1O[C@@H]2O[C@@]3(C)CC[C@H]4[C@H](C)CC[C@@H]([C@H]1C)[C@@]24OO3)OCC[C@H]1O[C@@H]2O[C@@]3(C)CC[C@H]4[C@H](C)CC[C@@H]([C@H]1C)[C@@]24OO3	Active	Training set	GI50	'<'	10	nM	CHEMBL1149086	15.4384	15.4384	4.10812	-8.29417	0.181099	101.542	700.803	643.347	700.359	274	0	0.474011	-0.345761	0.474011	0.345761	0.729167	1.25	1.6875	0	0	0	0	0	0	0	0	1.58457	1.45098	3436.92	83.7782	79.8462	23.7406	44.864	41.1255	14.0861	9.74548	11.1876	6.95265	7.80604	4.81958	5.24628
CHEMBL24824	CN(CCCN(C)CCN1C(=O)c2cccc3c2c(cc2sccc23)C1=O)CCN1C(=O)c2cccc3c2c(cc2sccc23)C1=O	Active	Training set	IC50	'='	1420	nM	CHEMBL1148446	14.5732	14.5732	0.345166	-5.27978	0.154816	27.3617	660.821	628.565	660.186	236	0	0.260983	-0.304543	0.304543	0.260983	0.617021	1.06383	1.51064	0	0	0	0	0	0	0	0	3.5868	1.27657	3565.28	60.3894	54.7383	24.3713	35.5133	28.8163	14.4493	9.42457	11.0576	6.88988	8.31875	4.90747	6.23427
CHEMBL25153	c1cc2c(cc1CNCCCCNCc1ccc3c(c1)OCO3)OCO2	Inactive	Training set	IC50	'='	56000	nM	CHEMBL1135298	8.41429	8.41429	0.82024	-4.51875	0.673984	35	356.422	332.23	356.174	138	0	0.2308	-0.453595	0.453595	0.2308	0.807692	1.26923	1.76923	0	0	0	0	0	0	0	0	3.48425	1.78666	1621.79	38.9113	36.5274	12.5274	22.1481	18.6718	6.77742	4.31223	4.31223	2.68801	2.68801	1.64226	1.64226
CHEMBL25208	COc1cc(CNCCCCNCc2cc(OC)c(OC)c(OC)c2)cc(OC)c1OC	Inactive	Training set	IC50	'='	58000	nM	CHEMBL1135298	8.63576	8.63576	1.26873	-4.92186	0.401567	32.4375	448.56	412.272	448.257	178	0	0.202775	-0.492704	0.492704	0.202775	0.65625	1	1.3125	0	0	0	0	0	0	0	0	3.07224	3.05872	1929.63	54.3255	51.3439	15.3439	29.517	25.4883	7.59392	4.75794	4.75794	3.01293	3.01293	1.81408	1.81408
CHEMBL25545	c1cc(Cc2ccc(CNCCCCNCc3ccc(Cc4ccncc4)cc3)cc2)ccn1	Inactive	Training set	IC50	'='	580000	nM	CHEMBL1135298	8.61978	8.61978	1.03203	-4.73982	0.270836	29	450.63	416.358	450.278	174	0	0.122531	-0.312676	0.312676	0.122531	0.529412	0.852941	1.23529	0	0	0	0	0	0	0	0	3.19303	1.8541	2421.47	53.2706	50.7889	16.7889	30.3287	25.9333	9.03885	5.59164	5.59164	3.31873	3.31873	1.97012	1.97012
CHEMBL25661	c1ccc2c(CNCCCCNCc3c[nH]c4ccccc34)c[nH]c2c1	Inactive	Training set	IC50	'='	51000	nM	CHEMBL1135298	8.56801	8.56801	0.0468706	-4.52239	0.341428	29.6154	346.478	320.27	346.216	134	0	0.165938	-0.36084	0.36084	0.165938	0.807692	1.26923	1.76923	0	0	0	0	0	0	0	0	3.48261	1.88535	1980.35	40.547	38.7889	12.7889	23.2316	19.8277	7.03885	4.56525	4.56525	3.01594	3.01594	1.91803	1.91803
CHEMBL25891	COC1=C2C[C@H](C)C[C@H](OC)[C@@H](O)[C@H](C)/C=C(\C)C[C@H](OC(N)=O)[C@@H](OC)/C=C\C=C(/C)C(=O)NC(=CC1=O)C2=O	Active	Training set	IC50	'='	30	nM	CHEMBL1133130	14.8302	14.8302	1.38071	-6.1364	0.338318	67.3171	574.671	532.335	574.289	226	0	0.404384	-0.492234	0.492234	0.404384	1.2439	2.12195	2.80488	0	0	0	0	0	0	0	0	3.24249	4.28513	2792.91	66.7731	61.5687	19.5687	36.0754	30.5743	9.82443	6.61859	6.61859	4.01025	4.01025	2.39024	2.39024
CHEMBL27684	O=C1c2cccc3c2c(cc2ccoc23)C(=O)N1CCNCCCNCCN1C(=O)c2cccc3c2c(cc2ccoc23)C1=O	Active	Training set	IC50	'='	500	nM	CHEMBL1148446	14.303	14.303	0.648709	-4.87894	0.167287	26.0889	600.631	572.407	600.201	224	0	0.260957	-0.463694	0.463694	0.260957	0.622222	1.06667	1.53333	0	0	0	0	0	0	0	0	3.74959	1.18818	3359.2	55.3894	49.7383	21.7383	33.0907	26.2635	12.3691	8.97735	8.97735	6.64334	6.64334	4.7901	4.7901
CHEMBL28457	CC(C)=CC[C@H](O)C1=CC(=O)c2c(O)ccc(O)c2C1=O	Active	Training set	IC50	'='	3250	nM	CHEMBL1157130	13.4183	13.4183	1.00557	-4.00213	0.584707	29.7143	288.299	272.171	288.1	110	0	0.29313	-0.507155	0.507155	0.29313	1.47619	2.19048	2.80952	0	0	0	0	0	0	0	0	2.7591	3.03365	1211.25	29.0495	26.0412	10.0412	16.6602	12.9954	5.27062	3.77062	3.77062	2.4415	2.4415	1.59833	1.59833
CHEMBL29197	COc1cc2ncnc(Nc3cccc(Br)c3)c2cc1OC	Active	Training set	IC50	'='	8900	nM	CHEMBL1143761	8.53021	8.53021	0.229376	-3.22476	0.757494	20.7727	360.211	346.099	359.027	112	0	0.168082	-0.492842	0.492842	0.168082	1.18182	2	2.81818	0	0	0	0	0	0	0	0	2.74548	2.46387	1348.91	27.4887	24.5361	12.1221	16.3527	12.5443	6.39012	3.75759	4.55058	2.45793	2.85443	1.57843	1.86534
CHEMBL30298	COC(=O)N[C@@H](c1ccncc1)[C@@H](O)C(=O)OC1CC2C(C)(C)C1(C)[C@@]13CC(C)c4ccccc4[C@@]21O3	Active	Training set	GI50	'='	3019.95	nM	CHEMBL1131541	15.0789	15.0789	1.29008	-5.46892	0.466064	62.8108	506.599	472.327	506.242	196	0	0.406942	-0.459656	0.459656	0.406942	1.37838	2.21622	2.94595	0	0	0	0	0	0	0	0	3.83948	1.89905	2643.08	55.6184	51.8439	17.8439	31.3188	26.837	9.98154	8.05099	8.05099	6.34373	6.34373	4.78592	4.78592
CHEMBL31260	O=C1c2cccc3c2c(cc2sccc23)C(=O)N1CCNCCCNCCN1C(=O)c2cccc3c2c(cc2sccc23)C1=O	Active	Training set	IC50	'='	930	nM	CHEMBL1148446	14.3303	14.3303	0.366936	-4.84853	0.144574	26.0889	632.767	604.543	632.155	224	0	0.260983	-0.314905	0.314905	0.260983	0.6	1.04444	1.51111	0	0	0	0	0	0	0	0	3.75544	1.18546	3364.71	55.3894	49.7383	23.3713	33.0907	26.2635	14.0021	8.97735	10.6103	6.66628	8.09514	4.80156	6.12837
CHEMBL32062	CN(CCCN(C)CCN1C(=O)c2cccc3c2c(cc2ccsc23)C1=O)CCN1C(=O)c2cccc3c2c(cc2ccsc23)C1=O	Active	Training set	IC50	'='	2500	nM	CHEMBL1148446	14.5846	14.5846	0.299055	-5.28704	0.154816	27.3617	660.821	628.565	660.186	236	0	0.260954	-0.304543	0.304543	0.260954	0.638298	1.08511	1.53191	0	0	0	0	0	0	0	0	3.75984	1.27941	3565.28	60.3894	54.7383	24.3713	35.5133	28.8163	14.4493	9.42457	11.0576	6.86694	8.49994	4.896	6.32487
CHEMBL32083	COc1cc([C@@H]2c3cc4c(cc3[C@@H](N)[C@H]3COC(=O)[C@H]23)OCO4)cc(OC)c1O	Active	Training set	ED50	'='	1234	nM	CHEMBL1139194	13.8088	13.8088	0.76151	-4.21131	0.755272	51.4828	399.399	378.231	399.132	152	0	0.309899	-0.501699	0.501699	0.309899	1.24138	1.96552	2.62069	0	0	0	0	0	0	0	0	3.3556	2.1505	1789.8	38.3255	34.805	13.805	22.4092	17.9758	7.6731	5.72739	5.72739	4.23791	4.23791	3.01758	3.01758
CHEMBL32087	CN(C)CCN1C(=O)c2cccc3c2c(cc2ccsc23)C1=O	Active	Training set	IC50	'='	1190	nM	CHEMBL1148446	13.7237	13.7237	0.0723433	-4.11469	0.69471	26.913	324.405	308.277	324.093	116	0	0.260954	-0.307623	0.307623	0.260954	1.26087	2.08696	2.91304	0	0	0	0	0	0	0	0	3.03062	2.14043	1591.58	29.9447	27.1192	11.9357	17.5067	14.1581	6.97463	4.53798	5.35448	3.26577	4.08226	2.35165	3.06608
CHEMBL32207	COc1cc(OC)c(C(=O)/C=C/c2ccc(Cl)cc2)c(OC)c1	Active	Training set	IC50	'='	5800	nM	CHEMBL3992552	13.4796	13.4796	0.630856	-3.4884	0.585333	23.7826	332.783	315.647	332.082	120	0	0.192849	-0.49648	0.49648	0.192849	1.13043	1.73913	2.30435	0	0	0	0	0	0	0	0	2.78891	3.06662	1319.18	31.2816	28.011	11.7669	17.8922	14.1179	5.99582	3.68667	4.06463	2.33702	2.526	1.41746	1.51195
CHEMBL32467	COc1cccc(/C=C/C(=O)c2c(OC)cc(OC)cc2OC)c1	Active	Training set	IC50	'='	3100	nM	CHEMBL3992552	13.623	13.623	1.06037	-3.54874	0.573853	25.5	328.364	308.204	328.131	126	0	0.192849	-0.496746	0.496746	0.192849	1	1.66667	2.33333	0	0	0	0	0	0	0	0	2.82386	3.07987	1454.99	34.4887	31.5412	11.5412	19.5767	15.8371	5.83712	3.80387	3.80387	2.44665	2.44665	1.49779	1.49779
CHEMBL34259	CN(Cc1cnc2nc(N)nc(N)c2n1)c1ccc(C(=O)N[C@@H](CCC(=O)O)C(=O)O)cc1	Active	Training set	IC50	'='	2637.41	nM	CHEMBL1201861	13.575	13.575	0.173724	-4.48254	0.29472	23.3939	454.447	432.271	454.171	172	0	0.325721	-0.481229	0.481229	0.325721	1.33333	2.18182	2.87879	0	0	0	0	0	0	0	0	3.08379	2.36892	2024.06	42.7123	37.619	15.619	24.901	18.6773	8.12472	5.46474	5.46474	3.28336	3.28336	1.96975	1.96975
CHEMBL34581	O=C1c2scc(-c3ccc(F)cc3)c2-n2cccc21	Inactive	Training set	GI50	'='	31622.8	nM	CHEMBL1149098	13.8719	13.8719	0.00757984	-1.32597	0.513592	18.4737	269.3	261.236	269.031	92	0	0.221302	-0.311453	0.311453	0.221302	1.21053	2	2.78947	0	0	0	0	0	0	0	0	3.17875	2.17062	1168.86	19.9447	17.1417	9.95817	12.59	9.22218	6.03867	3.82078	4.63728	2.76865	3.65771	1.95959	2.84185
CHEMBL35708	CC/N=C1/C(=O)c2ccccc2C(O)=C1NC(=O)c1cc(OC)cc(OC)c1	Active	Training set	GI50	'='	380.19	nM	CHEMBL1129540	13.8655	13.8655	0.52014	-3.72382	0.831036	26.7143	380.4	360.24	380.137	144	0	0.293248	-0.505024	0.505024	0.293248	1.28571	2	2.64286	0	0	0	0	0	0	0	0	2.93393	2.53047	1732.18	37.2207	33.4357	13.4357	21.5909	16.9288	7.0733	4.8584	4.8584	3.29925	3.29925	2.15869	2.15869
CHEMBL35821	CC(C)=CCc1[nH]c2ccccc2c1C[C@H]1NC(=O)[C@@H]2CCCN2C1=O	Inactive	Training set	GI50	'='	24800	nM	CHEMBL1144702	14.1806	14.1806	0.292178	-4.4198	0.832039	50.3846	351.45	326.25	351.195	136	0	0.245677	-0.357893	0.357893	0.245677	1.57692	2.42308	3.26923	0	0	0	0	0	0	0	0	3.31913	2.27728	1906.85	40.1603	37.6581	12.6581	22.4162	19.3679	6.9735	4.92555	4.92555	3.32122	3.32122	2.25494	2.25494
CHEMBL35955	COc1ccc(-c2csc3c2-n2cccc2C3=O)cc1	Active	Training set	GI50	'='	39.81	nM	CHEMBL1149098	12.755	12.755	0.0169636	-3.01603	0.559968	20.8	281.336	270.248	281.051	98	0	0.221302	-0.496768	0.496768	0.221302	1.3	2.15	2.95	0	0	0	0	0	0	0	0	3.22412	2.06757	1275.59	23.1518	20.672	10.4885	14.2745	10.9414	6.25794	3.93799	4.75448	2.87828	3.76734	2.01441	2.89667
CHEMBL38396	CC(C)=CCc1[nH]c2ccccc2c1C[C@@H]1NC(=O)[C@H]2CCCN2C1=O	Inactive	Training set	GI50	'='	11900	nM	CHEMBL1144702	14.1806	14.1806	0.292178	-4.4198	0.832039	50.3846	351.45	326.25	351.195	136	0	0.245677	-0.357893	0.357893	0.245677	1.57692	2.42308	3.26923	0	0	0	0	0	0	0	0	3.31913	2.27728	1906.85	40.1603	37.6581	12.6581	22.4162	19.3679	6.9735	4.92555	4.92555	3.32122	3.32122	2.25494	2.25494
CHEMBL38957	CC(=O)Nc1ccc2[nH]c(C(=O)Nc3ccc4[nH]c(C(=O)N5CC(CCl)c6c5cc(O)c5ccccc65)cc4c3)cc2c1	Active	Training set	IC50	'='	2.03	nM	CHEMBL1133719	14.8568	14.8568	0.00642017	-3.89278	0.142755	26.3953	592.055	565.847	591.167	214	0	0.293128	-0.50723	0.50723	0.293128	1.06977	1.74419	2.44186	0	0	0	0	0	0	0	0	3.75941	1.45707	3367.61	52.337	46.747	21.503	31.5284	24.4123	12.0931	8.54875	8.73773	5.95298	6.14196	4.19739	4.33414
CHEMBL39517	COc1ccc2c(C[C@H]3NC(=O)[C@@H]4CCCN4C3=O)c(CC=C(C)C)[nH]c2c1	Inactive	Training set	GI50	'='	21700	nM	CHEMBL1144702	14.2848	14.2848	0.395018	-4.50886	0.782317	49.0714	381.476	354.26	381.205	148	0	0.245677	-0.496687	0.496687	0.245677	1.60714	2.5	3.32143	0	0	0	0	0	0	0	0	3.34847	2.31414	2025.19	43.3674	40.5664	13.5664	24.1007	20.7762	7.38174	5.23174	5.23174	3.52535	3.52535	2.37982	2.37982
CHEMBL39519	COC1=CC(=O)c2c(c(COP(N)(=O)N(CCBr)CCBr)cn2C)C1=O	Active	Training set	GI50	'='	650	nM	CHEMBL1135537	14.212	14.212	0.26947	-6.57221	0.400297	30.1538	513.123	492.963	510.951	144	0	0.340638	-0.492491	0.492491	0.340638	1.46154	2.19231	2.76923	0	0	0	0	0	0	0	0	3.11578	3.09314	1481.78	36.7651	32.086	16.1524	19.9984	15.9262	9.14806	4.16857	6.5253	2.72719	4.11644	1.74859	3.0219
CHEMBL39897	COC1=CC(=O)c2c(cc(COP(N)(=O)N3CCOCC3)n2C)C1=O	Inactive	Training set	GI50	'='	14000	nM	CHEMBL1135537	14.0487	14.0487	0.365801	-6.52016	0.760274	40.84	369.314	349.154	369.109	136	0	0.340796	-0.492491	0.492491	0.340796	1.56	2.36	3.04	0	0	0	0	0	0	0	0	3.11669	2.3724	1500.43	35.4722	31.7383	12.6328	19.7055	15.9565	7.59235	4.27258	5.83631	2.82404	3.85865	1.76759	2.38902
CHEMBL39995	COC1=CC(=O)c2c(cc(COP(N)(=O)N(CCBr)CCBr)n2C)C1=O	Active	Training set	GI50	'='	490	nM	CHEMBL1135537	14.1876	14.1876	0.365801	-6.56794	0.400297	30.1538	513.123	492.963	510.951	144	0	0.34069	-0.492491	0.492491	0.34069	1.46154	2.19231	2.76923	0	0	0	0	0	0	0	0	3.11744	3.05869	1481.78	36.7651	32.086	16.1524	19.9984	15.9262	9.14806	4.15538	6.5121	2.71521	4.10445	1.69002	2.95851
CHEMBL41092	Cc1cc(O)c2c(c1)C(=O)c1cccc(O)c1C2=O	Inactive	Training set	Inhibition	'='	19.5	%	CHEMBL1149401	13.0801	13.0801	0.720154	-3.05065	0.644448	20.8421	254.241	244.161	254.058	94	0	0.29313	-0.507159	0.507159	0.29313	1.05263	1.84211	2.57895	0	0	0	0	0	0	0	0	2.62125	2.55685	1106.23	21.9971	19.133	9.13299	13.3942	9.88299	5.0665	3.8165	3.8165	2.71443	2.71443	1.92124	1.92124
CHEMBL41275	Cc1ccc(-c2ccc3c(c2)C=C(C(=O)Nc2ccc(C[N+](C)(C)C4CCOCC4)cc2)CCC3)cc1.[Cl-]	Inactive	Training set	IC50	'='	37850	nM	CHEMBL3259724	14.695	14.695	0.861162	-5.26213	0.383089	43.8378	495.687	456.375	495.301	192	0	0.251101	-0.380962	0.380962	0.251101	1.10811	1.86486	2.59459	0	0	0	0	0	0	0	0	3.24102	1.93856	2915.89	59.9088	57.2109	18.2109	33.4447	29.4012	9.95401	6.95298	6.95298	4.40736	4.40736	2.74662	2.74662
CHEMBL42710	C=CCc1ccc(O)c(OC)c1	Active	Training set	IC50	'='	1000	nM	CHEMBL4406796	7.88812	7.88812	0.867449	-3.11241	0.69328	25.3333	164.204	152.108	164.084	64	0	0.293294	-0.504255	0.504255	0.293294	2.16667	3.16667	3.91667	0	0	0	0	0	0	0	0	2.42327	3.85403	673.642	19.033	17.8165	5.8165	10.7519	8.77062	2.86237	1.76031	1.76031	1.03535	1.03535	0.574442	0.574442
CHEMBL42819	Nc1nc(N)c2nc(CNc3ccc(C(=O)NC(CCNC(=O)c4ccccc4C(=O)O)C(=O)O)cc3)cnc2n1	Active	Training set	IC50	'='	6.7	nM	CHEMBL1130284	13.9048	13.9048	0.165089	-4.77757	0.135012	21.5122	559.543	534.343	559.193	210	0	0.336	-0.479717	0.479717	0.336	1.04878	1.85366	2.58537	0	0	0	0	0	0	0	0	3.25347	1.86911	2670.32	50.8311	44.4744	19.4744	30.1537	22.2494	10.3025	6.89489	6.89489	4.26994	4.26994	2.56423	2.56423
CHEMBL43064	C(=C/c1ccccc1)\CN1CCN(C(c2ccccc2)c2ccccc2)CC1	Inactive	Training set	IC50	'='	16100	nM	CHEMBL1221184	9.73973	9.73973	0.730287	-4.49782	0.596666	39.1429	368.524	340.3	368.225	142	0	0.0629017	-0.297133	0.297133	0.0629017	0.857143	1.35714	1.89286	0	0	0	0	0	0	0	0	3.07709	2.22841	2024.25	43.7017	41.8944	13.8944	25.0797	21.5916	7.59164	4.82844	4.82844	3.09963	3.09963	1.96787	1.96787
CHEMBL43116	COc1cccc(OC)c1OCCNCCOc1ccccc1OCc1ccccc1	Inactive	Training set	GI50	'='	26900	nM	CHEMBL1141864	8.41043	8.41043	0.97035	-4.43098	0.413141	27.1935	423.509	394.277	423.205	164	0	0.203076	-0.492715	0.492715	0.203076	0.741935	1.32258	2	0	0	0	0	0	0	0	0	3.09829	2.2126	2095.23	47.0052	43.9885	14.9885	26.6806	22.1857	7.73846	4.67253	4.67253	2.85387	2.85387	1.65554	1.65554
CHEMBL43482	CN(C)CCN1C(=O)c2cccc3cc([N+](=O)[O-])cc(c23)C1=O	Active	Training set	GI50	'='	150	nM	CHEMBL1138883	13.4689	13.4689	0.610049	-4.21203	0.488886	25.7826	313.313	298.193	313.106	118	0	0.270371	-0.307623	0.307623	0.270371	1.30435	2.04348	2.73913	0	0	0	0	0	0	0	0	2.67921	2.49679	1418.9	29.6603	25.9746	10.9746	16.9342	13.3386	5.83864	4.23545	4.23545	2.9019	2.9019	2.01002	2.01002
CHEMBL43612	O=C1C=CC(=O)c2c(O)cccc21	Active	Training set	GI50	'='	4770	nM	CHEMBL4265893	11.8591	11.8591	0.56088	-1.06588	0.645014	22.1538	174.155	168.107	174.032	64	0	0.29313	-0.507159	0.507159	0.29313	1.23077	2	2.76923	0	0	0	0	0	0	0	0	2.39534	2.96574	663.964	14.4806	12.2247	6.22474	8.82347	6.27062	3.36237	2.36237	2.36237	1.58428	1.58428	1.01452	1.01452
CHEMBL44121	COC(=O)c1cc2c([nH]c3ccccc32)c(-c2ccccc2Cl)n1	Inactive	Training set	GI50	'='	22310	nM	CHEMBL4351004	12.7287	12.7287	0.370794	-3.24907	0.533653	19.2917	336.778	323.674	336.067	118	0	0.356191	-0.464289	0.464289	0.356191	1.25	2.04167	2.91667	0	0	0	0	0	0	0	0	3.12393	2.34	1651.02	27.8839	24.5889	12.3448	17.0065	12.893	6.82375	4.57154	4.9495	3.23401	3.51749	2.24064	2.42463
CHEMBL44657	COc1cc([C@@H]2c3cc4c(cc3[C@@H](O[C@@H]3O[C@@H]5CO[C@@H](C)O[C@H]5[C@H](O)[C@H]3O)[C@H]3COC(=O)[C@H]23)OCO4)cc(OC)c1O	Inactive	Training set	IC50	'='	61274.4	nM	CHEMBL1201861	14.6388	14.6388	1.42701	-5.1399	0.429829	69.381	588.562	556.306	588.184	226	0	0.30994	-0.501699	0.501699	0.30994	1.02381	1.80952	2.52381	0	0	0	0	0	0	0	0	3.63823	1.70845	2700.34	56.9908	51.8072	19.8072	32.9156	26.7155	10.9907	8.10963	8.10963	5.84322	5.84322	4.11579	4.11579
CHEMBL44919	Nc1nc(N)c2nc(CNc3ccc(C(=O)NC(CCCCNC(=O)c4ccccc4C(=O)O)C(=O)O)cc3)cnc2n1	Active	Training set	IC50	'='	5	nM	CHEMBL1130284	14.0162	14.0162	0.18197	-5.05692	0.110105	23.1163	587.597	558.365	587.224	222	0	0.336	-0.479717	0.479717	0.336	1.02326	1.83721	2.5814	0	0	0	0	0	0	0	0	3.30368	1.86906	2886.03	55.8311	49.4744	20.4744	32.6537	24.7494	10.8025	7.14489	7.14489	4.39494	4.39494	2.62968	2.62968
CHEMBL45240	CS[C@@]12c3cc(C)sc3CC(C)(C)CN1C(=O)[C@H]2Oc1ccccc1	Inactive	Training set	IC50	'='	11000	nM	CHEMBL1135156	14.1829	14.1829	0.214335	-4.38608	0.744894	49.52	373.543	350.359	373.117	132	0	0.268503	-0.476753	0.476753	0.268503	1.48	2.32	3.04	0	0	0	0	0	0	0	0	3.216	2.34597	1660.18	37.5495	35.0802	13.7132	21.1422	18.0997	8.23268	5.01907	6.83463	3.43802	5.12202	2.48186	4.10528
CHEMBL45620	Cc1cccc(-c2cc(O)c3ccc(C)nc3n2)c1	Active	Training set	GI50	'='	138.04	nM	CHEMBL1130393	8.34734	8.34734	0.436051	-3.01254	0.717118	22.5263	250.301	236.189	250.111	94	0	0.293131	-0.507106	0.507106	0.293131	1.15789	2.15789	3	0	0	0	0	0	0	0	0	2.67686	2.56409	1298.3	25.2042	23.3027	9.30268	15.0338	12.0068	5.09855	3.57355	3.57355	2.28572	2.28572	1.49101	1.49101
CHEMBL45677	Oc1cc(-c2cccc(Cl)c2)nc2ncccc12	Active	Training set	GI50	'='	22.39	nM	CHEMBL1130393	8.23035	8.23035	0.229521	-0.571791	0.72277	17.5	256.692	247.62	256.04	88	0	0.293131	-0.507106	0.507106	0.293131	1.22222	2.16667	3.05556	0	0	0	0	0	0	0	0	2.63905	2.52377	1093.4	20.2042	17.6806	9.43657	12.6112	9.19578	5.1655	3.27573	3.65369	2.13681	2.32579	1.38393	1.52567
CHEMBL48330	Cc1ccnc2nc(-c3ccc4ccccc4c3)cc(O)c12	Active	Training set	GI50	'='	1380.38	nM	CHEMBL1130393	8.62959	8.62959	0.375796	-2.97362	0.561495	20.5455	286.334	272.222	286.111	106	0	0.293131	-0.507095	0.507095	0.293131	1.09091	2	2.86364	0	0	0	0	0	0	0	0	2.79185	2.25377	1615.82	27.0136	24.8027	10.8027	16.6439	13.0068	6.09855	4.33675	4.33675	2.97982	2.97982	1.98493	1.98493
CHEMBL48472	COc1cccc(-c2cc(O)c3c(C)cc(C)nc3n2)c1	Active	Training set	GI50	'='	309.03	nM	CHEMBL1130090	8.46418	8.46418	0.65094	-3.16249	0.778498	23.4286	280.327	264.199	280.121	106	0	0.293131	-0.507095	0.507095	0.293131	1.2381	2.2381	3.04762	0	0	0	0	0	0	0	0	2.73135	2.58815	1410.86	28.4113	26.2109	10.2109	16.7183	13.415	5.5068	3.87974	3.87974	2.55234	2.55234	1.69671	1.69671
CHEMBL48515	Cc1ccnc2nc(-c3ccc(F)cc3)cc(O)c12	Inactive	Training set	GI50	'='	51286.1	nM	CHEMBL1130090	13.8711	13.8711	0.488781	-2.94769	0.723061	19.5263	254.264	243.176	254.086	94	0	0.293131	-0.507095	0.507095	0.293131	1.31579	2.15789	2.89474	0	0	0	0	0	0	0	0	2.65827	2.56979	1183.37	22.7042	20.1806	9.18064	13.8225	10.4458	5.03753	3.52573	3.52573	2.32431	2.32431	1.50093	1.50093
CHEMBL48541	Oc1cc(-c2ccc3ccccc3c2)nc2ncc(Cl)cc12	Active	Training set	GI50	'='	3090.3	nM	CHEMBL1130393	8.59218	8.59218	0.229986	-0.638918	0.548733	17.9545	306.752	295.664	306.056	106	0	0.293131	-0.507105	0.507105	0.293131	1.04545	1.90909	2.77273	0	0	0	0	0	0	0	0	2.77583	2.24104	1526.79	24.5136	21.6806	11.4366	15.4325	11.4458	6.4155	4.27573	4.65369	2.88182	3.06083	1.91269	2.04944
CHEMBL48653	Cc1ccc2c(O)cc(-c3cccs3)nc2n1	Active	Training set	GI50	'='	9332.54	nM	CHEMBL1132153	8.19611	8.19611	0.00563492	-2.781	0.711241	19.7647	242.303	232.223	242.051	84	0	0.293131	-0.507105	0.507105	0.293131	1.41176	2.41176	3.17647	0	0	0	0	0	0	0	0	2.83959	2.46426	1077.86	20.2566	18.2109	9.02742	12.4843	9.41505	5.3233	3.1068	3.9233	2.01914	2.7228	1.30988	1.80941
CHEMBL48779	Cc1ccc2c(O)cc(-c3ccc4ccccc4c3)nc2n1	Active	Training set	GI50	'='	2630.27	nM	CHEMBL1130393	8.62959	8.62959	0.375796	-2.91057	0.561495	20.5455	286.334	272.222	286.111	106	0	0.293131	-0.507106	0.507106	0.293131	1	1.90909	2.77273	0	0	0	0	0	0	0	0	2.80386	2.23769	1615.82	27.0136	24.8027	10.8027	16.6439	13.0068	6.09855	4.32355	4.32355	2.91072	2.91072	1.92851	1.92851
CHEMBL48975	Cc1ccc2c(O)cc(-c3ccc(Cl)cc3)nc2n1	Active	Training set	GI50	'='	1659.59	nM	CHEMBL1130090	8.28469	8.28469	0.360214	-2.85251	0.727816	19.5263	270.719	259.631	270.056	94	0	0.293131	-0.507106	0.507106	0.293131	1.21053	2.05263	2.78947	0	0	0	0	0	0	0	0	2.67276	2.53757	1183.37	22.7042	20.1806	9.93657	13.8225	10.4458	5.4155	3.51253	3.8905	2.25521	2.44419	1.44451	1.539
CHEMBL49093	Cc1cnc2nc(-c3ccc(Cl)cc3)cc(O)c2c1	Active	Training set	GI50	'='	1148.15	nM	CHEMBL1130090	8.30263	8.30263	0.398061	-2.86644	0.727816	19.5263	270.719	259.631	270.056	94	0	0.293131	-0.507105	0.507105	0.293131	1.31579	2.15789	2.89474	0	0	0	0	0	0	0	0	2.64429	2.51934	1183.37	22.7042	20.1806	9.93657	13.8225	10.4458	5.4155	3.52573	3.90369	2.25521	2.44419	1.45076	1.54525
CHEMBL49424	COc1ccc(-c2cc(O)c3cc(C)cnc3n2)cc1	Active	Training set	GI50	'='	5370.32	nM	CHEMBL1130090	8.35848	8.35848	0.468995	-3.06998	0.772705	21.8	266.3	252.188	266.106	100	0	0.293131	-0.507105	0.507105	0.293131	1.3	2.2	2.95	0	0	0	0	0	0	0	0	2.6871	2.43754	1289.75	25.9113	23.7109	9.71092	15.5069	12.165	5.2568	3.64293	3.64293	2.36484	2.36484	1.50558	1.50558
CHEMBL49431	COc1ccc(-c2cc(O)c3c(C)ccnc3n2)cc1	Inactive	Training set	GI50	'='	18197	nM	CHEMBL1130090	8.38611	8.38611	0.511703	-3.0753	0.772705	21.8	266.3	252.188	266.106	100	0	0.293131	-0.507095	0.507095	0.293131	1.3	2.2	2.95	0	0	0	0	0	0	0	0	2.70032	2.47773	1289.75	25.9113	23.7109	9.71092	15.5069	12.165	5.2568	3.64293	3.64293	2.43394	2.43394	1.55574	1.55574
CHEMBL49835	Cc1cc(C)c2c(O)cc(-c3cccc4ccccc34)nc2n1	Active	Training set	GI50	'='	758.58	nM	CHEMBL1130393	8.6557	8.6557	0.451406	-3.14405	0.550393	22.087	300.361	284.233	300.126	112	0	0.293131	-0.507095	0.507095	0.293131	1.04348	1.95652	2.82609	0	0	0	0	0	0	0	0	2.82587	2.34911	1702.31	29.5136	27.3027	11.3027	17.8552	14.2568	6.34855	4.57355	4.57355	3.16072	3.16072	2.19083	2.19083
CHEMBL50666	Cc1cnc2nc(-c3cccc4ccccc34)cc(O)c2c1	Active	Training set	GI50	'<'	10	nM	CHEMBL1130393	8.56947	8.56947	0.375383	-2.92333	0.561495	20.5455	286.334	272.222	286.111	106	0	0.293131	-0.507105	0.507105	0.293131	1.09091	2	2.90909	0	0	0	0	0	0	0	0	2.78713	2.28473	1607.57	27.0136	24.8027	10.8027	16.6439	13.0068	6.09855	4.33675	4.33675	2.97322	2.97322	2.02521	2.02521
CHEMBL50882	Nc1n[n+]([O-])c2ccccc2[n+]1[O-]	Inactive	Training set	IC50	'='	20970	nM	CHEMBL1687888	11.8311	11.8311	0.151204	-0.923583	0.416879	16.6154	178.151	172.103	178.049	66	0	0.458199	-0.739367	0.739367	0.458199	1.38462	2.07692	2.76923	0	0	0	0	0	0	0	0	2.34871	3.08569	693.568	14.4806	12.1054	6.10535	8.76863	6.07761	3.18318	2.16453	2.16453	1.4049	1.4049	0.856532	0.856532
CHEMBL50958	Cc1ccc2c(O)cc(-c3ccc(C)s3)nc2n1	Active	Training set	GI50	'='	204.17	nM	CHEMBL1132153	8.27264	8.27264	0.17126	-2.83648	0.722052	21.7778	256.33	244.234	256.067	90	0	0.293131	-0.507105	0.507105	0.293131	1.27778	2.27778	3.05556	0	0	0	0	0	0	0	0	2.92131	2.44003	1167.14	22.7566	20.7109	9.52742	13.6956	10.665	5.5733	3.33386	4.35448	2.13268	2.9384	1.39216	1.99376
CHEMBL51408	Cc1cc(C)c2c(O)cc(-c3cccc(Cl)c3)nc2n1	Active	Training set	GI50	'='	27.54	nM	CHEMBL1130393	8.39311	8.39311	0.491836	-3.07651	0.725584	21.35	284.746	271.642	284.072	100	0	0.293131	-0.507095	0.507095	0.293131	1.25	2.2	3	0	0	0	0	0	0	0	0	2.69154	2.62448	1274.24	25.2042	22.6806	10.4366	15.0338	11.6958	5.6655	3.76253	4.1405	2.44271	2.63169	1.64	1.78174
CHEMBL51729	Oc1cc(-c2ccc(F)cc2)nc2ncc(Cl)cc12	Inactive	Training set	GI50	'='	21877.6	nM	CHEMBL1130090	13.7838	13.7838	0.224892	-1.35664	0.734129	16.5263	274.682	266.618	274.031	94	0	0.293131	-0.507105	0.507105	0.293131	1.26316	2.05263	2.78947	0	0	0	0	0	0	0	0	2.63905	2.52377	1097.93	20.2042	17.0586	9.81453	12.6112	8.88476	5.35448	3.46471	3.84268	2.22631	2.40532	1.42868	1.56543
CHEMBL51928	Cc1ccc2c(=O)cc(-c3cccc(F)c3)[nH]c2n1	Active	Training set	GI50	'='	34.67	nM	CHEMBL1130393	14.2	14.2	0.208035	-2.96685	0.725101	23.5263	254.264	243.176	254.086	94	0	0.191148	-0.339004	0.339004	0.191148	1.42105	2.31579	3.15789	0	0	0	0	0	0	0	0	2.6622	2.39766	1129.74	22.8674	20.1806	9.18064	13.712	10.4847	5.03753	3.51253	3.51253	2.25521	2.25521	1.46813	1.46813
CHEMBL51998	Cc1ccnc2nc(-c3cccc4ccccc34)cc(O)c12	Active	Training set	GI50	'='	19.95	nM	CHEMBL1130393	8.59711	8.59711	0.386543	-2.98155	0.561495	20.5455	286.334	272.222	286.111	106	0	0.293131	-0.507095	0.507095	0.293131	1.13636	2.04545	2.95455	0	0	0	0	0	0	0	0	2.79836	2.32269	1607.57	27.0136	24.8027	10.8027	16.6439	13.0068	6.09855	4.33675	4.33675	3.04232	3.04232	2.07538	2.07538
CHEMBL52342	Cc1ccc2c(O)cc(-c3cccc4ccccc34)nc2n1	Active	Training set	GI50	'='	30.2	nM	CHEMBL1130393	8.55154	8.55154	0.386543	-2.9185	0.561495	20.5455	286.334	272.222	286.111	106	0	0.293131	-0.507106	0.507106	0.293131	1	1.90909	2.81818	0	0	0	0	0	0	0	0	2.81028	2.30561	1607.57	27.0136	24.8027	10.8027	16.6439	13.0068	6.09855	4.32355	4.32355	2.97322	2.97322	2.01896	2.01896
CHEMBL52851	Cn1cc(C2=C(c3cn(C)c4ncccc34)C(=O)NC2=O)c2ccccc21	Active	Training set	GI50	'='	3720	nM	CHEMBL4229455	13.4857	13.4857	0.232369	-3.26426	0.561535	24.3704	356.385	340.257	356.127	132	0	0.25914	-0.349902	0.349902	0.25914	0.962963	1.62963	2.40741	0	0	0	0	0	0	0	0	3.44035	2.11203	1999.15	32.4088	29.1054	13.1054	19.6554	15.3415	7.39432	5.51236	5.51236	4.05996	4.05996	2.9616	2.9616
CHEMBL53325	COc1cccc2c1CCCC2CCCN1CCN(C2CCCCC2)CC1	Inactive	Training set	EC50	'='	64200	nM	CHEMBL1140235	9.36845	9.36845	1.36076	-5.27916	0.712092	74.3704	370.581	332.277	370.298	150	0	0.121831	-0.496467	0.496467	0.121831	1.18519	2.03704	2.85185	0	0	0	0	0	0	0	0	3.07073	2.18426	2074.33	52.3259	51.3027	13.3027	27.8033	26.2499	7.24989	4.75963	4.75963	3.18048	3.18048	2.01002	2.01002
CHEMBL55509	CCN(CC)C(=S)SS(=O)(=O)c1ccc(N)cc1	Inactive	Training set	GI50	'='	90000	nM	CHEMBL1133283	12.9362	12.9362	0.285325	-5.18773	0.523089	26.8889	304.462	288.334	304.037	100	0	0.23623	-0.398728	0.398728	0.23623	1.55556	2.16667	2.66667	0	0	0	0	0	0	0	0	2.56272	3.78071	1026.14	27.4033	24.4357	10.8852	14.8359	11.9012	7.23154	2.54011	6.87159	1.42604	5.05566	0.711456	3.68456
CHEMBL57349	COc1cc(/C=C/CC/C=C/C=C(\C)CCC(O)c2cccs2)cc(OC)c1OC	Inactive	Training set	GI50	'='	35000	nM	CHEMBL1135577	8.54735	8.54735	0.00174404	-4.33373	0.306191	34.9333	428.594	396.338	428.202	162	0	0.21098	-0.492692	0.492692	0.21098	1.3	2.1	2.76667	0	0	0	0	0	0	0	0	3.34433	3.09448	2089.59	49.2731	46.5412	15.3577	27.2961	23.2454	8.15361	4.53093	5.34743	2.70812	3.40383	1.54987	1.99979
CHEMBL61998	COc1cc(C(=O)/C=C/c2ccc(F)cc2)cc(OC)c1OC	Inactive	Training set	IC50	'='	11650	nM	CHEMBL1139638	13.9137	13.9137	1.02028	-3.47878	0.601294	23.7826	316.328	299.192	316.111	120	0	0.202803	-0.49269	0.49269	0.202803	1.13043	1.73913	2.30435	0	0	0	0	0	0	0	0	2.78461	3.01395	1319.18	31.2816	28.011	11.011	17.8922	14.1179	5.61785	3.68667	3.68667	2.31829	2.31829	1.36643	1.36643
CHEMBL62381	CCCC(=O)[O-].[Na+]	Inactive	Training set	GI50	'='	72440	nM	CHEMBL1157507	10.1383	10.1383	2.3809	-3.5434	0.456755	32.3333	87.098	80.042	87.0452	36	0	0.0413732	-0.550172	0.550172	0.0413732	2.33333	3	3.16667	0	0	0	0	0	0	0	0	1.83562	5.15883	217.023	11.0774	9.8165	2.8165	5.44338	4.65825	1.15825	0.537457	0.537457	0.164562	0.164562	0.051031	0.051031
CHEMBL64130	CC(=O)c1cc2c(o1)C(=O)c1ccccc1C2=O	Active	Training set	IC50	'='	5250	nM	CHEMBL4382247	12.6645	12.6645	0.642886	-3.1676	0.611791	20.2222	240.214	232.15	240.042	88	0	0.229228	-0.448678	0.448678	0.229228	1.16667	1.83333	2.5	0	0	0	0	0	0	0	0	2.89947	2.35019	1031.03	19.7127	16.633	8.63299	11.8906	8.77062	4.77062	3.49768	3.49768	2.45086	2.45086	1.6634	1.6634
CHEMBL64718	Nc1ncnc2c1ncn2[C@@H]1C(F)=C(CO)[C@@H](O)[C@H]1O	Active	Training set	IC50	'='	1400	nM	CHEMBL3580643	15.7302	15.7302	0.120119	-3.70298	0.549334	46.65	281.247	269.151	281.092	106	0	0.211066	-0.39181	0.39181	0.211066	1.6	2.55	3.3	0	0	0	0	0	0	0	0	3.11846	2.52925	1117.95	24.4388	21.3388	9.33878	14.6729	10.6566	5.03742	3.66454	3.66454	2.61045	2.61045	1.71447	1.71447
CHEMBL70488	CC(C)c1ccc2c(c1)CC[C@H]1[C@](C)(CN)CCC[C@]21C	Active	Training set	IC50	'='	7880	nM	CHEMBL2396547	9.74315	9.74315	1.29806	-5.28695	0.831221	76.3333	285.475	254.227	285.246	116	0	0.118403	-0.329919	0.329919	0.118403	1.61905	2.57143	3.33333	0	0	0	0	0	0	0	0	2.86143	3.16672	1623.41	42.0415	41.4472	10.4472	22.2915	21.118	5.72361	4.4868	4.4868	3.16771	3.16771	2.1151	2.1151
CHEMBL72252	COc1cccc(-c2cc(O)c3cc(Cl)cnc3n2)c1	Active	Training set	GI50	'='	138.04	nM	CHEMBL1130090	8.31956	8.31956	0.259273	-3.06205	0.780867	18.95	286.718	275.63	286.051	100	0	0.293131	-0.507105	0.507105	0.293131	1.4	2.35	3.2	0	0	0	0	0	0	0	0	2.68185	2.47074	1233.01	23.4113	20.5889	10.3448	14.2956	10.604	5.57375	3.58192	3.95988	2.33594	2.51495	1.50901	1.64576
CHEMBL72723	COc1ccccc1-c1cc(O)c2c(C)ccnc2n1	Inactive	Training set	GI50	'='	20893	nM	CHEMBL1130090	8.43458	8.43458	0.538078	-3.16477	0.772705	21.8	266.3	252.188	266.106	100	0	0.293131	-0.507095	0.507095	0.293131	1.35	2.3	3.15	0	0	0	0	0	0	0	0	2.70241	2.57526	1319	25.9113	23.7109	9.71092	15.5069	12.165	5.2568	3.64293	3.64293	2.48497	2.48497	1.6296	1.6296
CHEMBL72832	CCC1(O)CC(=O)OCc2c1cc1n(c2=O)Cc2cc3ccccc3nc2-1	Active	Training set	IC50	'='	60	nM	CHEMBL1131448	14.1379	14.1379	0.047003	-4.22465	0.526229	40.8148	362.385	344.241	362.127	136	0	0.308911	-0.460485	0.460485	0.308911	1.51852	2.40741	3.25926	0	0	0	0	0	0	0	0	3.11746	2.05391	1830.38	34.3589	31.0274	13.0274	20.2845	16.2969	7.38865	5.58276	5.58276	4.01197	4.01197	2.80664	2.80664
CHEMBL73127	COc1ccccc1-c1cc(O)c2c(C)cc(C)nc2n1	Inactive	Training set	GI50	'='	47863	nM	CHEMBL1130090	8.49317	8.49317	0.665856	-3.22024	0.778498	23.4286	280.327	264.199	280.121	106	0	0.293131	-0.507095	0.507095	0.293131	1.2381	2.19048	3	0	0	0	0	0	0	0	0	2.73371	2.63647	1410.86	28.4113	26.2109	10.2109	16.7183	13.415	5.5068	3.87974	3.87974	2.60337	2.60337	1.74505	1.74505
CHEMBL73156	COc1cccc(-c2cc(O)c3c(C)ccnc3n2)c1	Active	Training set	GI50	'='	26.3	nM	CHEMBL1130090	8.40558	8.40558	0.523162	-3.11535	0.772705	21.8	266.3	252.188	266.106	100	0	0.293131	-0.507095	0.507095	0.293131	1.35	2.35	3.2	0	0	0	0	0	0	0	0	2.69992	2.52415	1319	25.9113	23.7109	9.71092	15.5069	12.165	5.2568	3.64293	3.64293	2.43394	2.43394	1.58126	1.58126
CHEMBL73445	COc1ccccc1-c1cc(O)c2cccnc2n1	Inactive	Training set	GI50	'='	29512.1	nM	CHEMBL1130090	8.33041	8.33041	0.329745	-3.10929	0.761321	20	252.273	240.177	252.09	94	0	0.293131	-0.507106	0.507106	0.293131	1.31579	2.26316	3.15789	0	0	0	0	0	0	0	0	2.68444	2.52477	1228.05	23.4113	21.2109	9.21092	14.2956	10.915	5.0068	3.39293	3.39293	2.29747	2.29747	1.48898	1.48898
CHEMBL74167	O=C1c2cccc3cc(-c4ccccc4)cc(c23)C(=O)N1CCNCCCCNCCN1C(=O)c2cccc3cc(-c4ccccc4)cc(c23)C1=O	Active	Training set	IC50	'='	1096.48	nM	CHEMBL1149156	14.7473	14.7473	0.850917	-5.12556	0.098739	26.7308	686.812	648.508	686.289	258	0	0.260953	-0.314953	0.314953	0.260953	0.461538	0.865385	1.28846	0	0	0	0	0	0	0	0	0.702259	1.21228	3990.75	69.094	63.4218	25.4218	40.6598	33.197	14.3026	10.0359	10.0359	7.13934	7.13934	4.98156	4.98156
CHEMBL75228	c1ccc(CCN2CCCCC2)cc1	Inactive	Training set	Inhibition	'='	30	%	CHEMBL1140235	8.28863	8.28863	0.768794	-4.11982	0.706385	58.1429	189.302	170.15	189.152	76	0	0.0625612	-0.303008	0.303008	0.0625612	1.21429	1.92857	2.64286	0	0	0	0	0	0	0	0	2.61992	2.95897	919.384	26.5415	25.9472	6.94721	14.2915	13.1708	3.67082	2.17082	2.17082	1.25312	1.25312	0.707111	0.707111
CHEMBL75897	O=C1CC(c2ccccc2O)Oc2ccccc21	Active	Training set	IC50	'='	2560	nM	CHEMBL4270636	12.9089	12.9089	0.816398	-3.38519	0.832683	34.1111	240.258	228.162	240.079	90	0	0.293111	-0.507528	0.507528	0.293111	1.33333	2.11111	3	0	0	0	0	0	0	0	0	2.69353	2.4656	1115.51	22.9198	20.7247	8.72474	13.734	10.7247	4.8165	3.29356	3.29356	2.1915	2.1915	1.40509	1.40509
CHEMBL77098	COc1ccc(-c2oc3ccccc3c(=O)c2O)cc1OC	Inactive	Training set	IC50	'='	409000	nM	CHEMBL4270629	13.0235	13.0235	0.710668	-3.29762	0.803928	23.5455	298.294	284.182	298.084	112	0	0.293434	-0.501515	0.501515	0.293434	1.18182	2	2.81818	0	0	0	0	0	0	0	0	2.75135	2.40241	1311.28	27.4887	24.5412	10.5412	16.4076	12.5412	5.63299	3.90593	3.90593	2.67371	2.67371	1.70191	1.70191
CHEMBL77198	COc1ccc2c(=O)c(O)c(-c3ccc(OC)c(OC)c3)oc2c1	Inactive	Training set	IC50	'='	19900	nM	CHEMBL4270629	13.218	13.218	0.843175	-3.35179	0.792283	24.25	328.32	312.192	328.095	124	0	0.293434	-0.501515	0.501515	0.293434	1.08333	1.91667	2.70833	0	0	0	0	0	0	0	0	2.78853	2.39397	1422.36	30.6958	27.4495	11.4495	18.092	13.9495	6.04124	4.21212	4.21212	2.87784	2.87784	1.82481	1.82481
CHEMBL81598	C=C1CC(Cn2cc(C)c(=O)[nH]c2=O)(c2ccc(-c3ccccc3)cc2)OC1=O	Active	Training set	GI50	'='	2511.89	nM	CHEMBL1132023	13.269	13.269	0.596951	-4.32267	0.55044	34.7586	388.423	368.263	388.142	146	0	0.334034	-0.448534	0.448534	0.334034	1.27586	2	2.65517	0	0	0	0	0	0	0	0	3.18772	2.26356	1890.86	37.8315	34.0274	14.0274	22.1541	17.5859	7.63865	5.45425	5.45425	3.57321	3.57321	2.28483	2.28483
CHEMBL81925	CN1c2ccccc2C(=O)N2CCc3c([nH]c4ccccc34)C21	Inactive	Training set	IC50	'='	13970	nM	CHEMBL4043279	13.8835	13.8835	0.0147444	-3.66546	0.691812	38.2609	303.365	286.229	303.137	114	0	0.257421	-0.354892	0.354892	0.257421	1.34783	2.17391	3.08696	0	0	0	0	0	0	0	0	3.1548	2.12245	1692.52	30.3923	28.2499	11.2499	18.0889	14.9402	6.49298	4.81901	4.81901	3.6145	3.6145	2.60985	2.60985
CHEMBL82808	COc1cc(OC)c2cc(-c3ccc(O)cc3)c(O)nc2c1	Inactive	Training set	IC50	'='	10000	nM	CHEMBL1135464	8.70336	8.70336	0.654479	-3.25228	0.775553	21.1818	297.31	282.19	297.1	112	0	0.294854	-0.507966	0.507966	0.294854	1.09091	1.95455	2.68182	0	0	0	0	0	0	0	0	2.7788	2.59326	1374.4	28.1958	25.5802	10.5802	16.9456	12.9885	5.67196	3.95706	3.95706	2.65626	2.65626	1.73321	1.73321
CHEMBL83327	O=C(CCCCCCc1ccccc1)NO	Inactive	Training set	IC50	'='	4.7619e+07	nM	CHEMBL1147431	11.9928	11.9928	0.884827	-4.43828	0.422289	32.625	221.3	202.148	221.142	88	0	0.245683	-0.288636	0.288636	0.245683	1.375	2.125	2.875	0	0	0	0	0	0	0	0	2.73711	3.86801	975.946	28.3259	26.7637	7.76371	15.3175	13.2158	3.86031	2.14644	2.14644	1.12734	1.12734	0.576288	0.576288
CHEMBL83405	COc1ccc(-c2cc3c(OC)cc(OC)cc3n(CCC(=O)OCc3ccccc3)c2=O)cc1	Inactive	Training set	IC50	'='	10000	nM	CHEMBL1135464	14.7507	14.7507	0.600631	-4.55596	0.324336	26.2286	473.525	446.309	473.184	180	0	0.307435	-0.496768	0.496768	0.307435	0.971429	1.71429	2.45714	0	0	0	0	0	0	0	0	3.10201	2.17569	2376.79	48.1075	43.8967	16.8967	27.7461	22.4621	8.96206	6.01111	6.01111	3.98723	3.98723	2.55615	2.55615
CHEMBL83747	O=C(NCCSSCCNC(=O)/C(Cc1ccc(O)c(Br)c1)=N/O)/C(Cc1ccc(O)c(Br)c1)=N/O	Active	Training set	GI50	'='	3520	nM	CHEMBL4425173	13.425	13.425	0.584354	-4.04925	0.062137	23.3889	664.398	640.206	661.95	194	0	0.329576	-0.506776	0.506776	0.329576	0.888889	1.33333	1.72222	0	0	0	0	0	0	0	0	3.15215	2.52814	1882.81	47.0492	40.8108	21.6158	27.1621	20.0036	12.212	5.34431	8.67189	3.07597	5.37528	1.6683	2.98581
CHEMBL84395	O=C(/C=C/C=C/c1ccccc1)NO	Inactive	Training set	IC50	'='	1.72584e+08	nM	CHEMBL1147431	11.4679	11.4679	0.432235	-1.55684	0.329245	24.7143	189.214	178.126	189.079	72	0	0.266842	-0.288368	0.288368	0.266842	1.57143	2.35714	3.07143	0	0	0	0	0	0	0	0	2.60835	3.62327	759.717	19.6353	17.7637	6.76371	11.4662	8.71577	3.36031	1.89644	1.89644	1.00234	1.00234	0.513788	0.513788
CHEMBL84558	CCCOc1ccc(/C=C2\SC(=O)NC2=O)cc1	Inactive	Training set	IC50	'='	48000	nM	CHEMBL1139352	11.9153	11.9153	0.0477086	-3.60921	0.848615	30.8889	263.318	250.214	263.062	94	0	0.290425	-0.493612	0.493612	0.290425	1.61111	2.38889	3	0	0	0	0	0	0	0	0	2.89682	2.65656	974.342	24.2651	21.5802	9.3967	13.8638	10.8692	5.23846	2.7723	3.73391	1.62116	2.36788	0.971093	1.56031
CHEMBL84655	COc1ccc(-c2cc3c(OC)cc(OC)cc3n(CC(=O)O)c2=O)cc1	Inactive	Training set	IC50	'='	10000	nM	CHEMBL1135464	14.0318	14.0318	0.32731	-3.89319	0.718947	25.2593	369.373	350.221	369.121	140	0	0.323157	-0.496768	0.496768	0.323157	1.18519	1.92593	2.62963	0	0	0	0	0	0	0	0	2.89223	2.67104	1630.1	35.6434	31.8967	12.8967	20.6743	16.1662	6.75794	4.68199	4.68199	3.17476	3.17476	2.12196	2.12196
CHEMBL85048	COc1cccc2cc(-c3ccccc3)c(O)nc12	Inactive	Training set	IC50	'='	10000	nM	CHEMBL1135464	8.54474	8.54474	0.478832	-3.07328	0.756056	20.7368	251.285	238.181	251.095	94	0	0.294854	-0.494469	0.494469	0.294854	1.21053	2.10526	2.89474	0	0	0	0	0	0	0	0	2.71982	2.56989	1243.22	24.2816	22.2637	9.26371	14.7231	11.4678	5.05959	3.44675	3.44675	2.34469	2.34469	1.53377	1.53377
CHEMBL85691	COc1ccc(-c2cc3c(OC)cc(OC)cc3n(CCc3nnn[nH]3)c2=O)cc1	Inactive	Training set	IC50	'='	10000	nM	CHEMBL1135464	14.5096	14.5096	0.0903875	-3.99164	0.501712	25.6667	407.43	386.262	407.159	154	0	0.258437	-0.496768	0.496768	0.258437	1.16667	1.96667	2.7	0	0	0	0	0	0	0	0	3.4063	2.27632	1936.9	39.1349	35.3691	14.3691	22.9587	18.0941	7.6469	5.22202	5.22202	3.57007	3.57007	2.3313	2.3313
CHEMBL85726	COc1ccc(-c2cc3c(OC)cc(OC)c4c3n(c2=O)CCC4=O)cc1	Inactive	Training set	IC50	'='	10000	nM	CHEMBL1135464	14.1141	14.1141	0.121431	-3.75476	0.709809	30.963	365.385	346.233	365.126	138	0	0.258459	-0.496768	0.496768	0.258459	1.07407	1.81481	2.55556	0	0	0	0	0	0	0	0	2.86228	2.28178	1708.16	35.4363	31.9885	12.9885	20.5649	16.5538	7.05381	5.09866	5.09866	3.7119	3.7119	2.58567	2.58567
CHEMBL85734	Oc1ccc(-c2cc3c(O)cc(O)cc3nc2O)cc1	Inactive	Training set	IC50	'='	10000	nM	CHEMBL1135464	8.5406	8.5406	0.403445	-0.737308	0.544685	17.7	269.256	258.168	269.069	100	0	0.294854	-0.507966	0.507966	0.294854	0.9	1.75	2.45	0	0	0	0	0	0	0	0	2.74814	2.59192	1191.5	23.1958	20.5802	9.58021	14.6527	10.3967	5.26371	3.75294	3.75294	2.45214	2.45214	1.60564	1.60564
CHEMBL85989	COc1ccc(-c2cc3c(OC)cc(OC)cc3n(CCCC#N)c2=O)cc1	Inactive	Training set	IC50	'='	10000	nM	CHEMBL1135464	14.3703	14.3703	0.454	-4.23597	0.581181	27.3929	378.428	356.252	378.158	144	0	0.258425	-0.496768	0.496768	0.258425	1.14286	1.89286	2.60714	0	0	0	0	0	0	0	0	2.93825	2.73857	1806.62	39.066	35.5274	13.5274	22.2535	18.0733	7.0733	4.75634	4.75634	3.25778	3.25778	2.14248	2.14248
CHEMBL86491	C[C@H]1C2C(C[C@H]3C4CCC5Cc6nc7c(nc6C[C@]5(C)C4C[C@@H](O)[C@]23C)CC2CCC3C4=CC5O[C@]6(CC[C@](C)(O)CO6)[C@@H](C)C5(O)[C@@]4(C)[C@H](O)CC3[C@@]2(C)C7)OC12CCC(C)(C)O2	Active	Training set	GI50	'='	40	nM	CHEMBL1131966	11.0523	11.0523	3.01548	-6.81891	0.194469	107.875	883.224	804.6	882.576	352	0	0.211074	-0.392527	0.392527	0.211074	0.765625	1.5625	2.25	0	0	0	0	0	0	0	0	1.33997	1.21349	5610.08	112.535	109.16	31.1604	61.3021	56.9769	18.3439	15.8466	15.8466	12.148	12.148	9.05631	9.05631
CHEMBL87506	CCOC(=O)Cn1c(=O)c(-c2ccc(OC)cc2)cc2c(OC)cc(OC)cc21	Inactive	Training set	IC50	'='	10000	nM	CHEMBL1135464	14.3347	14.3347	0.506817	-4.27132	0.569856	27.3793	397.427	374.243	397.153	152	0	0.325583	-0.496768	0.496768	0.325583	1.10345	1.86207	2.58621	0	0	0	0	0	0	0	0	2.93269	2.65436	1826.4	40.6434	36.8967	13.8967	23.0707	18.7121	7.21206	4.88611	4.88611	3.31849	3.31849	2.19113	2.19113
CHEMBL88923	CN(C)c1ccc(NS(=O)(=O)c2c(F)c(F)c(F)c(F)c2F)cc1	Active	Training set	GI50	'='	525	nM	CHEMBL1131395	14.0567	14.0567	0.460938	-6.12273	0.51347	19.125	366.311	355.223	366.046	130	0	0.267494	-0.377659	0.377659	0.267494	0.958333	1.41667	1.875	0	0	0	0	0	0	0	0	2.70042	2.90603	1245.62	27.5829	22.009	11.8255	15.5949	11.0066	6.99943	3.99801	5.53897	2.46116	3.75843	1.43381	2.48891
CHEMBL88946	O=S(=O)(Nc1ccc2c(c1)OCCO2)c1c(F)c(F)c(F)c(F)c1F	Active	Training set	GI50	'='	62	nM	CHEMBL1131395	14.0382	14.0382	0.975749	-6.03922	0.504533	22.28	381.278	373.214	381.009	134	0	0.267496	-0.486145	0.486145	0.267496	0.96	1.48	2.08	0	0	0	0	0	0	0	0	2.70222	2.29284	1280.71	25.4198	19.3783	12.1948	14.8804	9.90226	7.39511	4.25549	5.79645	2.71939	4.01666	1.67845	2.73354
CHEMBL89868	CC(C)c1cccc(C(C)C)c1N1C(=O)c2cccc(N)c2C1=O	Active	Training set	IC50	'='	6260	nM	CHEMBL3091346	14.0428	14.0428	0.392546	-4.21323	0.676035	30.0833	322.408	300.232	322.168	124	0	0.26776	-0.39806	0.39806	0.26776	1.04167	1.66667	2.25	0	0	0	0	0	0	0	0	3.11181	2.86302	1556.7	36.2376	33.7109	11.7109	20.3509	17.1971	6.30268	4.64293	4.64293	3.26133	3.26133	2.26896	2.26896
CHEMBL90616	CC(C)c1cccc(C(C)C)c1N1C(=O)c2cccc([N+](=O)[O-])c2C1=O	Inactive	Training set	IC50	'='	38310	nM	CHEMBL3091346	13.9317	13.9317	0.503657	-4.26261	0.455846	27.6154	352.39	332.23	352.142	134	0	0.2825	-0.268162	0.2825	0.268162	1.03846	1.61538	2.15385	0	0	0	0	0	0	0	0	3.11181	2.87211	1610.68	36.2376	32.5274	12.5274	20.3509	16.6678	6.66782	4.90004	4.90004	3.4439	3.4439	2.40589	2.40589
CHEMBL91935	O=C(CCN1CCCCC1)Nc1ccc2c(c1)C(=O)c1cc(NC(=O)CCN3CCCCC3)ccc1-2	Active	Training set	IC50	'='	6260	nM	CHEMBL2439971	14.1962	14.1962	0.863355	-4.69159	0.487037	48.1667	488.632	452.344	488.279	190	0	0.22516	-0.326031	0.326031	0.22516	0.75	1.16667	1.58333	0	0	0	0	0	0	0	0	3.51966	1.63728	2474.59	56.9697	53.5136	17.5136	31.4936	27.4929	9.59844	6.45189	6.45189	4.19952	4.19952	2.77716	2.77716
CHEMBL92309	COC(=O)CNC(=O)C(=O)OC	Inactive	Training set	IC50	'='	417557	nM	CHEMBL1201861	11.2629	11.2629	0.879815	-3.65353	0.405516	22.8333	175.14	166.068	175.048	68	0	0.396034	-0.467698	0.467698	0.396034	1.5	2.16667	2.75	0	0	0	0	0	0	0	0	2.21536	5.04746	440.89	17.2236	14.4885	5.48846	9.07702	6.8233	2.37608	1.3078	1.3078	0.60875	0.60875	0.208537	0.208537
CHEMBL94191	COc1cc2ncnc(Nc3ccccc3)c2cc1OC	Inactive	Training set	Inhibition	'='	9	%	CHEMBL2016491	8.48688	8.48688	0.211436	-3.24336	0.79404	21.8095	281.315	266.195	281.116	106	0	0.168082	-0.492842	0.492842	0.168082	1.09524	1.85714	2.61905	0	0	0	0	0	0	0	0	2.74548	2.46387	1343.61	27.4887	25.1581	10.1581	16.3527	12.8554	5.40814	3.5686	3.5686	2.36344	2.36344	1.51005	1.51005
CHEMBL94657	C/C(=C\c1csc(C)n1)[C@@H]1C[C@@H]2O[C@]2(C)CCC[C@H](C)[C@H](O)[C@@H](C)C(=O)C(C)(C)[C@@H](O)CC(=O)O1	Active	Training set	IC50	'='	23.37	nM	CHEMBL1201861	15.4872	15.4872	0.204215	-6.12763	0.448689	77.2	507.693	466.365	507.265	196	0	0.308552	-0.457648	0.457648	0.308552	1.42857	2.34286	3	0	0	0	0	0	0	0	0	3.70606	3.16199	2480.66	61.2841	57.805	17.6214	32.7647	29.055	9.55495	6.41308	7.20802	3.88726	4.46731	2.09997	2.52692
CHEMBL95194	COc1ccc(-c2nc3cc(-c4nc5cc(N)ccc5[nH]4)ccc3[nH]2)cc1	Inactive	Training set	IC50	'='	19000	nM	CHEMBL1128034	8.79314	8.79314	0.0551057	-3.10006	0.419176	20.5185	355.401	338.265	355.143	132	0	0.168154	-0.496768	0.496768	0.168154	0.925926	1.59259	2.33333	0	0	0	0	0	0	0	0	3.44659	1.82077	2019.21	32.9004	30.1443	13.1443	20.311	15.7096	7.42071	5.26865	5.26865	3.55618	3.55618	2.36645	2.36645
CHEMBL98350	O=c1cc(N2CCOCC2)oc2c(-c3ccccc3)cccc12	Inactive	Training set	IC50	'='	61350	nM	CHEMBL1833862	13.362	13.362	0.30531	-3.66531	0.728379	37.1304	307.349	290.213	307.121	116	0	0.199677	-0.439619	0.439619	0.199677	1	1.73913	2.52174	0	0	0	0	0	0	0	0	2.8282	2.11699	1478.02	30.6518	28.172	11.172	18.0411	14.6914	6.19144	4.18067	4.18067	2.84543	2.84543	1.88305	1.88305
CHEMBL98745	O=C1N[C@@H]2C(=C[C@H](O)[C@@H](O)[C@H]2O)c2cc3c(c(O)c21)OCO3	Active	Training set	IC50	'='	28	nM	CHEMBL1140933	13.244	13.244	0.383545	-3.77884	0.403311	56.6364	307.258	294.154	307.069	116	0	0.293321	-0.503588	0.503588	0.293321	1.45455	2.36364	3.13636	0	0	0	0	0	0	0	0	3.15408	2.26052	1183.89	26.5161	23.305	10.305	16.0797	11.8645	5.78433	4.40277	4.40277	3.19559	3.19559	2.22196	2.22196
CHEMBL99511	C=C/C=C\[C@H](C)[C@H](OC(N)=O)[C@@H](C)[C@H](O)CC/C=C\C(C)[C@@H](O)[C@@H](C)/C=C\CC[C@@H]1O[C@@H](OC)[C@H](C)[C@@H](OCOC)[C@@H]1C	Active	Training set	GI50	'='	15	nM	CHEMBL1145824	13.1243	13.1243	1.44412	-6.00732	0.0902163	66.8372	609.845	550.373	609.424	248	0	0.404298	-0.445394	0.445394	0.404298	1.18605	2.02326	2.67442	0	0	0	0	0	0	0	0	0.646062	5.4314	3238.44	83.2233	79.7132	20.7132	43.8331	39.3381	10.1272	6.41763	6.41763	3.78491	3.78491	2.07258	2.07258
CHEMBL100014	CCCC(=O)OCOC(=O)C(C)(C)C	Inactive	Training set	IC50	'='	56000	nM	CHEMBL1142659	12.4168	12.4168	2.57067	-4.33426	0.515597	36.5714	202.25	184.106	202.121	82	0	0.313597	-0.427838	0.427838	0.313597	1.35714	2.07143	2.64286	0	0	0	0	0	0	0	0	2.38742	6.26884	685.964	26.5689	24.633	6.63299	13.5057	11.9747	2.97474	1.86237	1.86237	0.739477	0.739477	0.249614	0.249614
CHEMBL102019	Cc1cccc(-c2cc(O)c3c(C)cc(C)nc3n2)c1	Inactive	Training set	GI50	'='	31622.8	nM	CHEMBL1130393	8.4515	8.4515	0.644385	-3.14087	0.72405	24.2	264.328	248.2	264.126	100	0	0.293131	-0.507095	0.507095	0.293131	1.15	2.15	2.95	0	0	0	0	0	0	0	0	2.69524	2.64523	1389.87	27.7042	25.8027	9.80268	16.2451	13.2568	5.34855	3.82355	3.82355	2.47322	2.47322	1.66288	1.66288
CHEMBL104148	COc1cc(-c2nc(O)oc2-c2ccc3ccccc3c2)cc(OC)c1OC	Active	Training set	IC50	'='	7.1	nM	CHEMBL1134428	8.80409	8.80409	0.511078	-3.45124	0.533563	21.7857	377.396	358.244	377.126	142	0	0.391652	-0.492691	0.492691	0.391652	0.928571	1.67857	2.39286	0	0	0	0	0	0	0	0	3.34052	2.23201	1868.3	35.7123	32.4885	13.4885	21.3966	16.6926	7.28433	5.07606	5.07606	3.51711	3.51711	2.36396	2.36396
CHEMBL104255	COc1cc(O)c(C(=O)/C=C/c2ccccc2)c(OC)c1	Active	Training set	IC50	'='	9100	nM	CHEMBL3992552	13.242	13.242	0.814626	-3.39532	0.675776	23.4286	284.311	268.183	284.105	108	0	0.293136	-0.506894	0.506894	0.293136	1.33333	2.14286	2.85714	0	0	0	0	0	0	0	0	2.77923	2.95642	1265.4	28.7816	26.133	10.133	16.7458	13.133	5.22474	3.39562	3.39562	2.14047	2.14047	1.29366	1.29366
CHEMBL105350	O=C(/C=C/c1ccc(O)cc1)CC(=O)/C=C/c1ccc(O)cc1	Inactive	Training set	IC50	'='	27300	nM	CHEMBL1153333	12.7551	12.7551	0.82556	-3.82225	0.63368	22.9565	308.333	292.205	308.105	116	0	0.293092	-0.507966	0.507966	0.293092	0.913043	1.30435	1.65217	0	0	0	0	0	0	0	0	2.89254	2.67657	1296.82	30.3065	27.133	11.133	17.891	13.633	5.8165	3.6915	3.6915	2.03325	2.03325	1.13121	1.13121
CHEMBL105442	O=C(NOCC1CC1)c1ccc(F)c(F)c1Nc1ccc(I)cc1Cl	Inactive	Training set	IC50	'='	24052.6	nM	CHEMBL1201861	15.1315	15.1315	0.150483	-3.73929	0.451904	27.52	478.664	464.552	477.976	132	0	0.276561	-0.35117	0.35117	0.276561	1.52	2.28	3	0	0	0	0	0	0	0	0	3.1803	2.19215	1371.65	30.3674	25.7228	14.6362	17.5233	13.162	7.72429	4.27973	5.73645	2.61644	3.42931	1.48731	2.23526
CHEMBL105469	Cc1ccnc2nc(-c3cccc(Cl)c3)cc(O)c12	Active	Training set	GI50	'='	15.49	nM	CHEMBL1130393	8.33452	8.33452	0.412116	-2.91401	0.727816	19.5263	270.719	259.631	270.056	94	0	0.293131	-0.507095	0.507095	0.293131	1.36842	2.31579	3.15789	0	0	0	0	0	0	0	0	2.65827	2.56979	1183.37	22.7042	20.1806	9.93657	13.8225	10.4458	5.4155	3.52573	3.90369	2.32431	2.51329	1.52455	1.66629
CHEMBL106389	COc1ccc(-c2coc(=O)n2-c2cc(OC)c(OC)c(OC)c2)cc1N	Active	Training set	IC50	'='	2.5	nM	CHEMBL1134428	13.1584	13.1584	0.0575658	-3.53421	0.664384	25.9259	372.377	352.217	372.132	142	0	0.423528	-0.494601	0.494601	0.423528	1.03704	1.74074	2.40741	0	0	0	0	0	0	0	0	3.12465	2.53057	1584.15	36.3505	32.8439	12.8439	21.0599	16.5342	6.63979	4.57601	4.57601	3.14569	3.14569	2.02883	2.02883
CHEMBL106509	COc1cc(/C=C/C(C)=O)ccc1O	Inactive	Training set	IC50	'='	43210	nM	CHEMBL4261549	11.6506	11.6506	0.877176	-3.25019	0.744895	25.7143	192.214	180.118	192.079	74	0	0.293294	-0.504254	0.504254	0.293294	1.85714	2.78571	3.5	0	0	0	0	0	0	0	0	2.48972	3.80875	761.401	20.6104	18.7247	6.72474	11.6299	9.22474	3.3165	2.08943	2.08943	1.14888	1.14888	0.631207	0.631207
CHEMBL107801	COc1cc(-n2c(-c3ccc4c(c3)OCO4)coc2=O)cc(OC)c1OC	Active	Training set	IC50	'='	70.6	nM	CHEMBL1134428	13.0895	13.0895	0.159297	-3.4815	0.682035	27.4815	371.345	354.209	371.101	140	0	0.423528	-0.492633	0.492633	0.423528	1.07407	1.81481	2.55556	0	0	0	0	0	0	0	0	3.30951	2.09036	1552.29	33.4802	29.805	12.805	19.8336	15.3244	6.82443	4.74192	4.74192	3.31736	3.31736	2.19557	2.19557
CHEMBL109479	O=C1c2nccc(Cl)c2C(=O)c2c(-c3ccccc3NC(=O)C(F)(F)F)ccnc21	Active	Training set	IC50	'='	900	nM	CHEMBL1134779	13.6127	13.6127	0.730569	-5.6945	0.516487	17.1333	431.757	422.685	431.028	150	0	0.471033	-0.317673	0.471033	0.317673	0.966667	1.6	2.3	0	0	0	0	0	0	0	0	2.86009	2.21151	1684.77	29.4612	23.0782	14.8342	17.9272	12.1572	8.08791	5.62998	6.00794	3.88289	4.16636	2.64897	2.86656
CHEMBL109640	O=C1c2nc(O)ccc2C(=O)c2c(-c3ccccc3NC(=O)C(F)(F)F)ccnc21	Active	Training set	IC50	'='	900	nM	CHEMBL1134779	13.639	13.639	0.846402	-5.71211	0.522704	17.4333	413.311	403.231	413.062	150	0	0.471033	-0.493252	0.493252	0.471033	1.03333	1.8	2.53333	0	0	0	0	0	0	0	0	2.89037	2.20099	1700.34	30.1683	24.1085	14.1085	18.4652	12.5805	7.72508	5.63435	5.63435	3.83783	3.83783	2.61134	2.61134
CHEMBL109863	C[C@]12CC[C@H](O)C[C@@H]1CC[C@@H]1[C@@H]2CC[C@]2(C)[C@@H](C3=CC(=O)OC3)CC[C@]12O	Active	Training set	IC50	'='	300	nM	CHEMBL4371101	12.7745	12.7745	2.13844	-5.94859	0.688337	106.593	374.521	340.249	374.246	150	0	0.330661	-0.45798	0.45798	0.330661	1.25926	2.22222	2.96296	0	0	0	0	0	0	0	0	3.31486	2.39316	2001.94	48.8534	47.133	13.133	26.2818	24.3371	7.52062	6.12689	6.12689	4.6311	4.6311	3.24416	3.24416
CHEMBL110525	CCOC(=O)c1cnc2c(c1)-c1nc3ccccc3c3ccnc(c13)C2=O	Active	Training set	IC50	'='	5700	nM	CHEMBL1134779	13.4473	13.4473	0.262778	-3.52038	0.355609	20.1481	355.353	342.249	355.096	130	0	0.339212	-0.46235	0.46235	0.339212	1.18519	2.07407	2.96296	0	0	0	0	0	0	0	0	2.84686	1.93807	1871.67	29.7981	26.0664	13.0664	18.4015	13.9081	7.40814	5.39915	5.39915	3.99465	3.99465	2.8999	2.8999
CHEMBL111134	C=CCc1ccc(O)c(O)c1	Inactive	Training set	IC50	'='	55000	nM	CHEMBL3124854	7.73813	7.73813	0.701824	-2.87834	0.498404	22.5455	150.177	140.097	150.068	58	0	0.293294	-0.50426	0.50426	0.293294	1.81818	2.72727	3.45455	0	0	0	0	0	0	0	0	2.40667	3.81618	592.927	16.533	15.3165	5.3165	9.6055	7.47474	2.65825	1.65825	1.65825	0.933291	0.933291	0.502578	0.502578
CHEMBL111249	O=C1c2nccc(Cl)c2C(=O)c2c(-c3ccccc3[N+](=O)[O-])ccnc21	Active	Training set	IC50	'='	5000	nM	CHEMBL1134779	13.4571	13.4571	0.614912	-1.17569	0.397681	16.8077	365.732	357.668	365.02	126	0	0.276713	-0.288353	0.288353	0.276713	0.923077	1.57692	2.30769	0	0	0	0	0	0	0	0	2.77393	2.23799	1528.74	25.3839	20.3526	13.1085	15.8052	10.8304	7.20838	4.97237	5.35034	3.60961	3.89309	2.53712	2.7547
CHEMBL111300	O=C1c2nccc(O)c2C(=O)c2c(-c3ccccc3[N+](=O)[O-])ccnc21	Active	Training set	IC50	'='	7300	nM	CHEMBL1134779	13.5371	13.5371	0.730746	-1.25411	0.436302	17.1538	347.286	338.214	347.054	126	0	0.293133	-0.507039	0.507039	0.293133	0.961538	1.65385	2.38462	0	0	0	0	0	0	0	0	2.80418	2.23976	1543.7	26.091	21.3829	12.3829	16.3432	11.2538	6.84555	4.98752	4.98752	3.62097	3.62097	2.54584	2.54584
CHEMBL111359	Nc1ccnc2c1C(=O)c1c(-c3ccccc3[N+](=O)[O-])ccnc1C2=O	Active	Training set	IC50	'='	5100	nM	CHEMBL1134779	13.6527	13.6527	0.206653	-1.2937	0.435559	17.6923	346.302	336.222	346.07	126	0	0.276713	-0.398017	0.398017	0.276713	0.961538	1.65385	2.38462	0	0	0	0	0	0	0	0	2.80155	2.24739	1577.13	26.9612	22.4218	12.4218	16.7159	11.7595	6.86504	5.007	5.007	3.63558	3.63558	2.55705	2.55705
CHEMBL111574	COC(=O)c1cccc2oc(-c3cccc4oc(-c5ccccc5O)nc34)nc12	Active	Training set	IC50	'='	400	nM	CHEMBL1137930	12.6774	12.6774	0.397	-3.23586	0.4449	18.3448	386.363	372.251	386.09	142	0	0.339705	-0.507123	0.507123	0.339705	0.965517	1.65517	2.48276	0	0	0	0	0	0	0	0	3.55658	1.85022	2016.92	31.867	27.9357	13.9357	19.994	14.6857	7.77742	5.48714	5.48714	3.83264	3.83264	2.58701	2.58701
CHEMBL111845	O=C1c2nccc(-c3ccccc3NC(=O)C(F)(F)F)c2C(=O)c2c([N+](=O)[O-])ccnc21	Active	Training set	IC50	'='	600	nM	CHEMBL1134779	13.6972	13.6972	0.967837	-5.75692	0.380155	16.6562	442.309	433.237	442.053	160	0	0.471033	-0.317673	0.471033	0.317673	1	1.625	2.28125	0	0	0	0	0	0	0	0	2.8847	2.23638	1785.13	31.0386	23.964	14.964	18.8379	12.5569	8.10972	5.92171	5.92171	4.09143	4.09143	2.80584	2.80584
CHEMBL112415	CC(=O)O[C@@H](CC=C(C)C)C1=CC(=O)c2c(O)ccc(O)c2C1=O	Inactive	Training set	IC50	'='	11030	nM	CHEMBL1157130	13.722	13.722	1.09623	-4.38696	0.49993	29	330.336	312.192	330.11	126	0	0.302752	-0.507155	0.507155	0.302752	1.41667	2.125	2.75	0	0	0	0	0	0	0	0	2.80647	3.18687	1399.76	33.1269	29.4495	11.4495	18.7273	14.7454	5.92887	4.16014	4.16014	2.63626	2.63626	1.76757	1.76757
CHEMBL112938	Nc1ccnc2c1C(=O)c1c(-c3ccccc3NC(=O)C(F)(F)F)ccnc1C2=O	Active	Training set	IC50	'='	600	nM	CHEMBL1134779	13.8083	13.8083	0.293443	-5.72914	0.523097	17.9	412.327	401.239	412.078	150	0	0.471033	-0.398017	0.471033	0.398017	1	1.66667	2.36667	0	0	0	0	0	0	0	0	2.8847	2.22817	1733.89	31.0386	25.1475	14.1475	18.8379	13.0862	7.74457	5.6646	5.6646	3.90886	3.90886	2.66891	2.66891
CHEMBL113387	O=C1c2nccc(Cl)c2-c2nc3ccccc3c3ccnc1c23	Active	Training set	IC50	'='	500	nM	CHEMBL1134779	13.1312	13.1312	0.00290627	-0.779272	0.404385	17.5217	317.735	309.671	317.036	108	0	0.230605	-0.285042	0.285042	0.230605	0.913043	1.69565	2.6087	0	0	0	0	0	0	0	0	2.7414	2.17771	1556.12	22.5136	19.1279	11.8838	14.5563	10.4847	6.86271	4.84655	5.22452	3.67013	3.9536	2.72602	2.94729
CHEMBL113914	C[C@H]1CCC/C=C/[C@@H]2C[C@H](OC(=O)CCCC(=O)O)C[C@H]2[C@H](O)/C=C/C(=O)O1	Inactive	Training set	GI50	'='	19500	nM	CHEMBL1138048	13.3906	13.3906	2.47111	-5.16604	0.5448	77.2143	394.464	364.224	394.199	156	0	0.330279	-0.48123	0.48123	0.330279	1.5	2.39286	3.17857	0	0	0	0	0	0	0	0	3.15499	3.42405	1803.16	46.8699	43.3577	13.3577	25.1844	21.6536	6.83712	4.30387	4.30387	2.43939	2.43939	1.47696	1.47696
CHEMBL114441	C[C@H]1CC[C@H]2C(CN3CCCC3)C(=O)O[C@H]2[C@]2(C)C(=O)CC(N3CCCC3)[C@@H]12.Cl.Cl	Inactive	Training set	GI50	'='	20000	nM	CHEMBL1128588	15.3068	15.3068	1.31003	-5.97936	0.696038	103.143	388.552	352.264	388.273	156	0	0.310484	-0.460718	0.460718	0.310484	1.21429	1.96429	2.67857	0	0	0	0	0	0	0	0	3.3543	2.2125	2042.24	51.5165	49.6192	13.6192	27.2646	25.6581	7.65814	5.75121	5.75121	4.2064	4.2064	2.9987	2.9987
CHEMBL114717	C[C@H]1CCC/C=C/[C@@H]2C[C@H](OC(=O)CCC(=O)O)C[C@H]2[C@H](O)/C=C/C(=O)O1	Active	Training set	IC50	'='	1600	nM	CHEMBL4138082	13.1676	13.1676	2.43834	-5.10008	0.568951	78	380.437	352.213	380.184	150	0	0.330279	-0.481219	0.481219	0.330279	1.51852	2.40741	3.18519	0	0	0	0	0	0	0	0	3.12149	3.45195	1702.87	44.3699	40.8577	12.8577	23.9344	20.4036	6.58712	4.17887	4.17887	2.37689	2.37689	1.44571	1.44571
CHEMBL115843	C=C1C(=O)O[C@@H]2[C@H]1CC[C@H](C)[C@@H]1C=CC(=O)[C@@]21C	Active	Training set	GI50	'='	4500	nM	CHEMBL1128588	13.5249	13.5249	1.75029	-4.51923	0.486238	85.4444	246.306	228.162	246.126	96	0	0.333656	-0.45727	0.45727	0.333656	1.72222	2.61111	3.33333	0	0	0	0	0	0	0	0	2.97714	2.8925	1145.36	28.6712	26.7247	8.72474	15.6753	13.8165	4.8165	3.79777	3.79777	2.79566	2.79566	1.86811	1.86811
CHEMBL116438	COc1cc(/C=C/C(=O)/C=C(O)/C=C/c2ccc(O)c(OC)c2)ccc1O	Inactive	Training set	IC50	'='	19370	nM	CHEMBL2034978	13.0379	13.0379	1.01098	-3.29477	0.3902	24.7407	368.385	348.225	368.126	140	0	0.293294	-0.507819	0.507819	0.293294	1.03704	1.62963	2.14815	0	0	0	0	0	0	0	0	2.9671	2.86535	1689.83	36.5052	32.9495	12.9495	21.4645	16.3577	6.63299	4.30387	4.30387	2.52483	2.52483	1.42803	1.42803
CHEMBL117398	C[C@H]1CC[C@H]2C(CN3CCCCC3)C(=O)O[C@H]2[C@]2(C)C(=O)CC(N3CCCCC3)[C@@H]12.Cl.Cl	Active	Training set	GI50	'='	8500	nM	CHEMBL1128588	15.5213	15.5213	1.53345	-6.19441	0.659188	103.2	416.606	376.286	416.304	168	0	0.310484	-0.460718	0.460718	0.310484	1.13333	1.86667	2.56667	0	0	0	0	0	0	0	0	3.34726	2.22788	2240.81	56.5165	54.6192	14.6192	29.7646	28.1581	8.15814	6.00121	6.00121	4.3314	4.3314	3.0612	3.0612
CHEMBL117427	COc1cnc2c3c(nccc13)-c1cccnc1C2=O	Active	Training set	IC50	'='	80	nM	CHEMBL1145990	12.9311	12.9311	0.160944	-2.99342	0.526666	19.4	263.256	254.184	263.069	96	0	0.230554	-0.494486	0.494486	0.230554	1.15	2.05	2.95	0	0	0	0	0	0	0	0	2.61462	2.24549	1256.97	21.4113	18.6581	9.65814	13.4194	9.95401	5.45401	3.97695	3.97695	2.98545	2.98545	2.15216	2.15216
CHEMBL117784	COc1ccnc2c1-c1nccc3ccnc(c13)C2=O	Active	Training set	IC50	'='	900	nM	CHEMBL1145990	12.9894	12.9894	0.12609	-3.02497	0.526666	19.4	263.256	254.184	263.069	96	0	0.230694	-0.495908	0.495908	0.230694	1.05	1.75	2.55	0	0	0	0	0	0	0	0	2.61445	2.25564	1248.72	21.4113	18.6581	9.65814	13.4194	9.95401	5.45401	3.97695	3.97695	2.99084	2.99084	2.17498	2.17498
CHEMBL118295	COC1=CC(=O)c2c(c(COC(C)=O)cn2C)C1=O	Active	Training set	GI50	'='	5	nM	CHEMBL1135537	12.8894	12.8894	0.0837665	-3.63521	0.760335	27.2632	263.249	250.145	263.079	100	0	0.302462	-0.492491	0.492491	0.302462	1.57895	2.42105	3.10526	0	0	0	0	0	0	0	0	2.88547	2.87875	1040.58	25.1877	21.9885	8.98846	14.1097	11.0997	4.59969	3.25184	3.25184	2.1573	2.1573	1.46567	1.46567
CHEMBL118655	COc1cnc2c3c(nccc13)-c1ncccc1C2=O	Active	Training set	IC50	'='	500	nM	CHEMBL1145990	12.9856	12.9856	0.150203	-2.989	0.526666	19.4	263.256	254.184	263.069	96	0	0.213817	-0.494486	0.494486	0.213817	1.15	2.05	2.95	0	0	0	0	0	0	0	0	2.6123	2.2352	1256.97	21.4113	18.6581	9.65814	13.4194	9.95401	5.45401	3.97695	3.97695	2.98494	2.98494	2.14886	2.14886
CHEMBL118709	COc1ccnc2c1C(=O)c1ncc(OC)c3ccnc-2c13	Active	Training set	IC50	'='	800	nM	CHEMBL1145990	13.3278	13.3278	0.256283	-3.0995	0.564096	20.5455	293.282	282.194	293.08	108	0	0.217567	-0.495842	0.495842	0.217567	1	1.77273	2.63636	0	0	0	0	0	0	0	0	2.65966	2.18642	1368.75	24.6184	21.5664	10.5664	15.1039	11.3623	5.86226	4.28314	4.28314	3.2401	3.2401	2.34291	2.34291
CHEMBL118789	COC1=CC(=O)c2c(c(COP(=O)(N(C)CCBr)N(C)CCBr)cn2C)C1=O	Active	Training set	GI50	'='	66	nM	CHEMBL1135537	15.1607	15.1607	0.374505	-7.31179	0.332754	32	541.177	516.985	538.982	156	0	0.345404	-0.492491	0.492491	0.345404	1.28571	1.96429	2.5	0	0	0	0	0	0	0	0	3.14551	3.33859	1650.15	41.7651	37.086	17.1524	22.421	18.479	9.59527	4.48038	7.2371	2.97993	4.87466	1.85091	3.38475
CHEMBL120077	COc1cc2c(cc1OC)-c1n[nH]c(Nc3cccc(F)c3)c1C2	Active	Training set	IC50	'='	27	nM	CHEMBL1140423	14.4401	14.4401	0.0701379	-3.29214	0.597671	24.5417	325.343	309.215	325.123	122	0	0.191754	-0.492859	0.492859	0.191754	1.375	2.20833	3.04167	0	0	0	0	0	0	0	0	3.26197	2.05849	1535.81	30.4363	27.5361	11.5361	18.1136	14.2443	6.34991	4.50898	4.50898	3.12835	3.12835	2.15088	2.15088
CHEMBL120634	COc1cccc(Nc2[nH]nc3c2Cc2cc(OC)c(OC)cc2-3)c1	Active	Training set	IC50	'='	10	nM	CHEMBL1140423	8.82822	8.82822	0.0872978	-3.31551	0.580382	26.16	337.379	318.227	337.143	128	0	0.191754	-0.496688	0.496688	0.191754	1.24	2.08	2.92	0	0	0	0	0	0	0	0	3.29718	2.04012	1674.52	33.6434	31.0664	12.0664	19.7981	15.9636	6.56917	4.62618	4.62618	3.23798	3.23798	2.20739	2.20739
CHEMBL120732	NCCCC[C@H](N)C(=O)NCCCNCCCCNCCCN.NCCC[C@](N)(C(=O)O)C(F)F	Active	Training set	EC50	'='	5300	nM	CHEMBL1134659	13.7097	13.7097	1.01197	-5.46186	0.0807253	43.3429	512.691	462.291	512.397	210	0	0.329163	-0.479716	0.479716	0.329163	0.942857	1.57143	2.17143	0	0	0	0	0	0	0	0	3.30273	0	2328.74	70.4806	66.5584	16.5584	36.323	31.922	7.70001	4.26688	4.26688	2.14906	2.14906	0.870979	0.870979
CHEMBL120862	COc1cc2c(cc1OC)-c1n[nH]c(Nc3cccc(Br)c3)c1C2	Active	Training set	IC50	'='	18	nM	CHEMBL1140423	8.79998	8.79998	0.250427	-3.26107	0.542197	24.5417	386.249	370.121	385.043	122	0	0.191754	-0.492859	0.492859	0.191754	1.375	2.20833	3.04167	0	0	0	0	0	0	0	0	3.26197	2.05849	1535.81	30.4363	27.5361	13.1221	18.1136	14.2443	7.1429	4.50898	5.30198	3.12835	3.52485	2.15088	2.43779
CHEMBL121161	COc1cc2c(cc1OC)-c1[nH]nc(-c3ccccc3)c1C2	Inactive	Training set	IC50	'='	31200	nM	CHEMBL1140423	8.78489	8.78489	0.315419	-3.25776	0.626526	25.8182	292.338	276.21	292.121	110	0	0.190101	-0.492859	0.492859	0.190101	1.22727	2	2.77273	0	0	0	0	0	0	0	0	3.22944	2.13946	1475.45	28.8589	26.7109	10.7109	17.2029	13.9109	5.96371	4.25959	4.25959	3.08463	3.08463	2.15463	2.15463
CHEMBL121762	CCN(CC)CCNCc1ccc2[nH]c3c(C)c4ccncc4c(C)c3c2c1	Active	Training set	GI50	'='	210	nM	CHEMBL1129835	9.09504	9.09504	0.0912356	-4.71078	0.451456	32.2143	374.532	344.292	374.247	146	0	0.166558	-0.354267	0.354267	0.166558	1.21429	2.10714	2.92857	0	0	0	0	0	0	0	0	3.30163	2.26417	2298.49	45.5994	43.7889	13.7889	25.4947	22.4069	7.51246	5.27566	5.27566	3.75344	3.75344	2.57133	2.57133
CHEMBL121878	O=C1c2cccnc2-c2nccc3c2c1nc1ccc(Cl)cc13	Active	Training set	IC50	'='	300	nM	CHEMBL1135553	13.2828	13.2828	0.00302973	-0.813202	0.404385	17.5217	317.735	309.671	317.036	108	0	0.21384	-0.286744	0.286744	0.21384	0.956522	1.82609	2.73913	0	0	0	0	0	0	0	0	2.74	2.1476	1556.12	22.5136	19.1279	11.8838	14.5563	10.4847	6.86271	4.84655	5.22452	3.62237	3.81135	2.68296	2.8247
CHEMBL121911	O=C1c2cccnc2-c2nccc3c2c1nc1ccc(NCc2ccccc2)cc13	Active	Training set	IC50	'='	800	nM	CHEMBL1135553	13.6809	13.6809	0.0848038	-3.29888	0.43215	20.2	388.43	372.302	388.132	142	0	0.21384	-0.380947	0.380947	0.21384	0.9	1.76667	2.66667	0	0	0	0	0	0	0	0	3.00017	1.74906	2246.25	34.0551	30.6971	14.6971	21.3538	16.4402	8.49298	6.10478	6.10478	4.41919	4.41919	3.16955	3.16955
CHEMBL122076	Nc1ccc2nc3c4c(nccc4c2c1Br)-c1ncccc1C3=O	Active	Training set	IC50	'='	500	nM	CHEMBL1135553	13.3841	13.3841	0.00247438	-0.816602	0.328516	17.7083	377.201	368.129	375.996	114	0	0.21384	-0.397795	0.397795	0.21384	1.04167	1.91667	2.79167	0	0	0	0	0	0	0	0	2.75335	2.12881	1609.17	24.091	20.5751	13.1611	15.467	11.1028	7.50135	5.07016	5.86316	3.82368	4.59574	2.81156	3.29672
CHEMBL123292	C[C@@H]1C[C@@H]([C@H](O)CC2CC(=O)NC(=O)C2)C(=O)[C@@H](C)C1	Active	Training set	IC50	'='	3500	nM	CHEMBL1132699	13.8516	13.8516	0.973221	-5.20894	0.757156	77.5	281.352	258.168	281.163	112	0	0.226338	-0.392368	0.392368	0.226338	1.55	2.3	2.9	0	0	0	0	0	0	0	0	2.84389	3.31501	1213.93	35.0165	32.5802	9.58021	18.4414	16.3692	5.01371	3.50536	3.50536	2.08667	2.08667	1.31144	1.31144
CHEMBL123411	Cc1c2ccncc2c(C)c2c1[nH]c1ccc(CO)cc12	Active	Training set	GI50	'='	450	nM	CHEMBL1129835	8.65662	8.65662	0.340748	-3.17571	0.552227	24.5714	276.339	260.211	276.126	104	0	0.210528	-0.39168	0.39168	0.210528	1.33333	2.28571	3.14286	0	0	0	0	0	0	0	0	3.05321	2.59266	1632.31	28.1518	26.3027	10.3027	16.7846	13.704	5.84855	4.37149	4.37149	3.24649	3.24649	2.32376	2.32376
CHEMBL123624	O=C(CCCCCCCc1ccccc1)NO	Inactive	Training set	IC50	'='	8.33336e+07	nM	CHEMBL1147431	12.0422	12.0422	0.9222	-4.58731	0.413088	34	235.327	214.159	235.157	94	0	0.245683	-0.288636	0.288636	0.245683	1.29412	2	2.76471	0	0	0	0	0	0	0	0	2.78841	3.90962	1068.87	30.8259	29.2637	8.26371	16.5675	14.4658	4.11031	2.27144	2.27144	1.18984	1.18984	0.607538	0.607538
CHEMBL124315	O=C1c2cccnc2-c2nccc3c2c1nc1cc(Br)ccc13	Active	Training set	IC50	'='	80	nM	CHEMBL1135553	13.307	13.307	0.0048562	-0.781173	0.388499	17.5217	362.186	354.122	360.985	108	0	0.21384	-0.286744	0.286744	0.21384	0.956522	1.82609	2.73913	0	0	0	0	0	0	0	0	2.74	2.1476	1556.12	22.5136	19.1279	12.7139	14.5563	10.4847	7.27775	4.84655	5.63955	3.62237	4.01887	2.68047	2.96738
CHEMBL124546	O=C1c2cccnc2-c2nccc3c2c1nc1ccc(Br)cc13	Active	Training set	IC50	'='	60	nM	CHEMBL1135553	13.2996	13.2996	0.0072137	-0.791935	0.388499	17.5217	362.186	354.122	360.985	108	0	0.21384	-0.286744	0.286744	0.21384	0.956522	1.82609	2.73913	0	0	0	0	0	0	0	0	2.74	2.1476	1556.12	22.5136	19.1279	12.7139	14.5563	10.4847	7.27775	4.84655	5.63955	3.62237	4.01887	2.68296	2.98033
CHEMBL125191	O=C1c2cccnc2-c2nccc3c2c1nc1ccc(N(CCCl)CCCl)cc13	Active	Training set	IC50	'='	500	nM	CHEMBL1135553	13.6807	13.6807	0.307931	-3.77821	0.30374	22.3448	423.303	407.175	422.07	144	0	0.21384	-0.369125	0.369125	0.21384	0.965517	1.75862	2.55172	0	0	0	0	0	0	0	0	2.90709	2.06649	1985.19	34.091	29.953	15.4649	20.3897	15.8445	8.60048	5.62917	6.00714	4.17141	4.34044	3.03202	3.20105
CHEMBL125401	CCc1cnc(CSc2cnc(NC(C)=O)s2)o1	Active	Training set	IC50	'='	1060	nM	CHEMBL1135763	11.6807	11.6807	0.0363482	-3.21501	0.854421	24.1111	283.378	270.274	283.045	96	0	0.222529	-0.444838	0.444838	0.222529	1.77778	2.72222	3.55556	0	0	0	0	0	0	0	0	3.15217	2.3512	980.488	24.1543	21.4746	10.1076	13.7865	10.7177	5.9035	2.60173	4.65416	1.4263	3.1215	0.831354	2.18218
CHEMBL128729	COc1cc(/C=C/C(=O)/C=C/c2ccc(O)c(OC)c2)ccc1O	Active	Training set	IC50	'='	4200	nM	CHEMBL2034978	12.94	12.94	0.98853	-3.26353	0.795674	24.1667	326.348	308.204	326.115	124	0	0.293294	-0.504254	0.504254	0.293294	1.04167	1.54167	1.95833	0	0	0	0	0	0	0	0	2.87616	2.83558	1380.9	32.6434	29.5412	11.5412	19.1052	14.7454	5.92887	3.84974	3.84974	2.29777	2.29777	1.29366	1.29366
CHEMBL128748	COc1ccc(/C=C/C(=O)/C=C(O)/C=C/c2ccc(OC)c(OC)c2)cc1OC	Active	Training set	IC50	'='	1100	nM	CHEMBL1138035	13.1866	13.1866	1.15594	-3.43978	0.383254	26.8966	396.439	372.247	396.157	152	0	0.293096	-0.507819	0.507819	0.293096	0.896552	1.41379	1.93103	0	0	0	0	0	0	0	0	2.99075	2.92798	1880.93	41.5052	37.9495	13.9495	23.7574	18.9495	7.04124	4.50799	4.50799	2.72895	2.72895	1.57176	1.57176
CHEMBL129073	O=C(/C=C/c1ccc(O)c(O)c1)/C=C/c1ccc(O)c(O)c1	Active	Training set	IC50	'='	8990	nM	CHEMBL2034978	12.7274	12.7274	0.797593	-1.64909	0.513756	21.2727	298.294	284.182	298.084	112	0	0.293294	-0.50426	0.50426	0.293294	0.863636	1.31818	1.72727	0	0	0	0	0	0	0	0	2.85781	2.78174	1208.63	27.6434	24.5412	10.5412	16.8123	12.1536	5.52062	3.64562	3.64562	2.09364	2.09364	1.14994	1.14994
CHEMBL129134	O=C(/C=C/c1ccc(O)cc1)/C=C/c1ccc(O)cc1	Active	Training set	IC50	'='	9680	nM	CHEMBL2034978	12.6312	12.6312	0.747796	-1.60615	0.833829	22.6	266.296	252.184	266.094	100	0	0.293092	-0.507966	0.507966	0.293092	0.9	1.3	1.65	0	0	0	0	0	0	0	0	2.80485	2.74073	1113.58	26.2292	23.7247	9.72474	15.7363	11.9289	5.11237	3.23737	3.23737	1.80619	1.80619	0.996843	0.996843
CHEMBL129349	CC[C@@]1(O)C(=O)OCc2c1cc1n(c2=O)Cc2c-1nc1ccccc1c2C=O	Active	Training set	IC50	'='	130	nM	CHEMBL1157688	13.9959	13.9959	0.0597298	-4.01001	0.423754	36.3571	376.368	360.24	376.106	140	0	0.342676	-0.458198	0.458198	0.342676	1.57143	2.42857	3.21429	0	0	0	0	0	0	0	0	3.13196	2.04321	1830.91	33.4363	29.4357	13.4357	19.9452	15.501	7.59278	5.80982	5.80982	4.37339	4.37339	3.04827	3.04827
CHEMBL129795	O=C(/C=C/c1ccc(O)cc1)c1ccc(O)cc1O	Inactive	Training set	IC50	'='	99000	nM	CHEMBL1799918	12.8057	12.8057	0.730164	-1.47828	0.582503	20	256.257	244.161	256.074	96	0	0.293133	-0.507966	0.507966	0.293133	1.10526	1.84211	2.52632	0	0	0	0	0	0	0	0	2.74091	2.82113	1085.39	23.7816	21.133	9.13299	14.4529	10.5412	4.8165	3.1915	3.1915	1.88531	1.88531	1.07807	1.07807
CHEMBL132438	CC(C)CCC1([C@@H](C)[C@@]2(O)[C@H](O)C[C@@]3(C)C4CC[C@@]5(C)C[C@@H](O)CC[C@]5(C)[C@@]4(C)CC[C@]23C)OCCO1	Inactive	Training set	ED50	'='	39000	nM	CHEMBL1131928	10.975	10.975	3.93483	-7.32589	0.409542	100.432	520.795	464.347	520.413	214	0	0.211039	-0.393109	0.393109	0.211039	0.972973	1.83784	2.48649	0	0	0	0	0	0	0	0	1.55589	2.68547	2956.33	75.5355	74.0412	18.0412	39.5962	37.6536	9.92887	8.48926	8.48926	6.52788	6.52788	4.51336	4.51336
CHEMBL132530	C[C@]12CCC(=O)C(O)=C1CC[C@@H]1[C@@H]2CC[C@]2(C)C(=O)CC[C@@H]12	Inactive	Training set	IC50	'='	48360	nM	CHEMBL2040837	13.9725	13.9725	2.1827	-5.33545	0.736268	94.7273	302.414	276.206	302.188	120	0	0.293284	-0.504377	0.504377	0.293284	1.13636	1.95455	2.72727	0	0	0	0	0	0	0	0	2.96581	2.64897	1551.28	38.5165	36.7247	10.7247	20.6301	19.0206	6.11237	4.98737	4.98737	3.75095	3.75095	2.55619	2.55619
CHEMBL133564	Cc1cc(-c2nc3ccc(O)cc3s2)ccc1N	Inactive	Training set	GI50	'='	50118.7	nM	CHEMBL1132434	8.33737	8.33737	0.0284263	-2.96881	0.654382	20.6667	256.33	244.234	256.067	90	0	0.293093	-0.507911	0.507911	0.293093	1.44444	2.44444	3.27778	0	0	0	0	0	0	0	0	3.06974	2.4504	1172.9	22.7042	20.7109	9.52742	13.8225	10.5859	5.59969	3.37448	4.37355	2.15523	3.14352	1.35343	2.22491
CHEMBL135049	COc1cc2c(cc1OCCCC(=O)Nc1cccc3c1C(=O)c1ccccc1C3=O)N=C[C@@H]1CCCN1C2=O	Active	Training set	IC50	'='	800	nM	CHEMBL1137474	14.0896	14.0896	0.471354	-4.61775	0.345119	34	537.572	510.356	537.19	202	0	0.256236	-0.492841	0.492841	0.256236	1.15	1.95	2.775	0	0	0	0	0	0	0	0	3.24418	1.51131	2842.3	51.5551	46.2911	19.2911	30.0717	24.1455	10.6982	7.56143	7.56143	5.31619	5.31619	3.60411	3.60411
CHEMBL135156	CC(C)CCC1([C@@H](C)[C@@]2(O)C(=O)C[C@@]3(C)C4CC[C@@]5(C)C[C@@H](O)CC[C@]5(C)[C@@]4(C)CC[C@@]32C)OCCO1	Inactive	Training set	ED50	'='	43000	nM	CHEMBL1131928	16.73	16.73	3.92455	-7.23776	0.447545	95.7297	518.779	464.347	518.397	212	0	0.211549	-0.393109	0.393109	0.211549	1.08108	1.91892	2.56757	0	0	0	0	0	0	0	0	1.55919	2.63063	2932.72	73.9058	72.0412	18.0412	38.6902	36.7454	9.92887	8.48926	8.48926	6.52788	6.52788	4.51336	4.51336
CHEMBL135227	CO/N=C1\C[C@]2(C)CCC3C4=C[C@@H]5OC6(CC(C)(C)CO6)[C@@H](C)[C@@H]5[C@@]4(C)[C@H](O)C[C@]3(C)[C@@]2(C)C[C@H]1N	Inactive	Training set	ED50	'='	14000	nM	CHEMBL1131928	10.6906	10.6906	1.58456	-6.55073	0.388948	103.083	500.724	452.34	500.361	202	0	0.21049	-0.399137	0.399137	0.21049	1.33333	2.30556	3	0	0	0	0	0	0	0	0	3.55558	2.21587	2816.12	67.3449	65.5274	17.5274	36.0341	33.6572	9.85453	8.5858	8.5858	6.48008	6.48008	4.76581	4.76581
CHEMBL135561	COC(=O)[C@H](CCSC)NC(=O)c1ccc(NC[C@@H](N)CS)cc1-c1ccccc1	Inactive	Training set	IC50	'='	49260.1	nM	CHEMBL1201861	14.4251	14.4251	0.681781	-4.73433	0.312531	31.5667	447.626	418.394	447.165	162	0	0.327896	-0.467485	0.467485	0.327896	1.46667	2.33333	3.06667	0	0	0	0	0	0	0	0	3.07845	3.38128	1963.66	46.9363	43.3829	16.0159	26.1005	21.494	8.52165	4.63209	5.24446	2.85331	3.25078	1.71109	1.90444
CHEMBL135600	CC(=O)O[C@H]1CC[C@@]2(C)[C@@](C)(CCC3[C@]2(C)CC[C@]2(C)[C@@](O)([C@H](C)C4(CCC(C)C)OCCO4)[C@H](O)C[C@@]32C)C1	Inactive	Training set	ED50	'='	17000	nM	CHEMBL1131928	13.4876	13.4876	3.27403	-7.45729	0.352769	94.7	562.832	504.368	562.423	230	0	0.3024	-0.462543	0.462543	0.3024	1.075	1.925	2.575	0	0	0	0	0	0	0	0	1.08311	2.67408	3170.08	79.6129	77.4495	19.4495	41.6634	39.4036	10.5871	8.87878	8.87878	6.72264	6.72264	4.65709	4.65709
CHEMBL136271	Cc1ccc2cccc(NC(=O)c3cc4c(cc3Cl)Sc3nccn3S4(=O)=O)c2n1	Active	Training set	GI50	'='	2691.53	nM	CHEMBL1135808	13.7269	13.7269	0.143207	-4.89962	0.424176	20.7667	456.936	443.832	456.012	150	0	0.270464	-0.320014	0.320014	0.270464	1.33333	2.2	3.03333	0	0	0	0	0	0	0	0	3.19705	1.79883	2068.62	32.2457	27.2081	16.597	19.7437	14.2575	10.4448	5.6613	8.74032	3.84225	6.90428	2.55504	5.48636
CHEMBL139835	CC(=O)O[C@]1(C(C)=O)CC[C@H]2[C@@H]3C=C(Cl)C4=CC(=O)[C@@H]5C[C@@H]5[C@]4(C)[C@H]3CC[C@@]21C	Inactive	Training set	IC50	'='	32300	nM	CHEMBL1156960	14.4493	14.4493	1.92483	-5.62509	0.616612	88.1724	416.945	387.713	416.175	156	0	0.303142	-0.450641	0.450641	0.303142	1.27586	2.10345	2.82759	0	0	0	0	0	0	0	0	3.34582	2.32108	2042.53	46.2486	43.011	14.7669	25.0413	22.4596	8.33757	6.66794	7.0459	5.1895	5.47298	3.7609	4.04437
CHEMBL140681	COc1ccc2[nH]c(C(=O)c3cc(OC)c(OC)c(OC)c3)cc2c1	Active	Training set	IC50	'='	40	nM	CHEMBL1811909	13.817	13.817	0.0672964	-3.48749	0.6957	23.6	341.363	322.211	341.126	130	0	0.208977	-0.496743	0.496743	0.208977	1	1.72	2.4	0	0	0	0	0	0	0	0	3.07417	2.48469	1604.47	34.066	30.9885	11.9885	19.666	15.7315	6.28433	4.36289	4.36289	2.97668	2.97668	1.91679	1.91679
CHEMBL141439	N#Cc1cc(-c2nc3cc(F)ccc3s2)ccc1N	Inactive	Training set	GI50	'='	23988.3	nM	CHEMBL1136555	13.8917	13.8917	0.0110411	-1.21311	0.686947	16.2105	269.304	261.24	269.042	92	0	0.156258	-0.397657	0.397657	0.156258	1.36842	2.26316	3.05263	0	0	0	0	0	0	0	0	3.05451	2.42598	1109.43	20.2042	17.1279	9.94435	12.6112	8.88608	5.80815	3.47114	4.47021	2.25946	3.24776	1.43084	2.26066
CHEMBL142455	C=C(CCCCC#N)[C@H]1CC[C@]2(C)[C@@H]([C@H](C)CCCC(C)C)CC[C@H]2[C@@H]1CC(=O)O	Active	Training set	GI50	'='	7360	nM	CHEMBL1134845	13.6961	13.6961	0.543505	-6.44408	0.263214	77.1	415.662	370.302	415.345	170	0	0.303156	-0.481222	0.481222	0.303156	1.43333	2.33333	3.03333	0	0	0	0	0	0	0	0	3.26847	4.11137	2340.21	61.6463	59.7637	14.7637	31.8574	30.0401	7.63186	5.27426	5.27426	3.40796	3.40796	2.25501	2.25501
CHEMBL144757	O=C(CCN1CCCC1)Nc1ccc2c(c1)C(=O)c1cc(NC(=O)CCN3CCCC3)ccc1C2=O	Inactive	Training set	Inhibition	'='	21.66	%	CHEMBL1155063	14.3007	14.3007	0.864219	-4.53623	0.504868	43.4444	488.588	456.332	488.242	188	0	0.22516	-0.326031	0.326031	0.22516	0.75	1.13889	1.55556	0	0	0	0	0	0	0	0	3.2968	1.65185	2386.38	53.547	49.4218	17.4218	29.9043	25.447	9.55256	6.53101	6.53101	4.27865	4.27865	2.80525	2.80525
CHEMBL149851	CCC1(O)CC(=O)OCc2c1cc1n(c2=O)Cc2cc3cc(OC)c(F)cc3nc2-1	Active	Training set	IC50	'<'	0.001	nM	CHEMBL1131448	15.2542	15.2542	0.0571752	-4.29643	0.511141	38.8333	410.401	391.249	410.128	154	0	0.308911	-0.493662	0.493662	0.308911	1.53333	2.43333	3.23333	0	0	0	0	0	0	0	0	3.14824	2.01323	1953.02	37.566	33.3136	14.3136	21.9689	17.3941	7.98589	6.07793	6.07793	4.34916	4.34916	3.02188	3.02188
CHEMBL150195	CCC1(O)CC(=O)OCc2c1cc1n(c2=O)Cc2cc3cc(F)ccc3nc2-1	Active	Training set	IC50	'='	0.58	nM	CHEMBL1131448	14.5854	14.5854	0.000128023	-4.24549	0.513578	39.3214	380.375	363.239	380.117	142	0	0.308911	-0.460485	0.460485	0.308911	1.53571	2.42857	3.25	0	0	0	0	0	0	0	0	3.11746	2.05391	1835.95	34.3589	30.4054	13.4054	20.2845	15.9859	7.57764	5.77174	5.77174	4.10646	4.10646	2.87751	2.87751
CHEMBL150755	O=C(/C=C/c1ccccc1O)c1ccccc1O	Inactive	Training set	IC50	'='	10260	nM	CHEMBL4308899	12.7672	12.7672	0.760622	-1.46056	0.64014	20.6667	240.258	228.162	240.079	90	0	0.293129	-0.507335	0.507335	0.293129	1.11111	1.77778	2.55556	0	0	0	0	0	0	0	0	2.73278	2.84993	1095.74	23.0745	20.7247	8.72474	13.9149	10.4289	4.61237	2.98737	2.98737	1.83428	1.83428	1.03172	1.03172
CHEMBL150850	CCC1(O)CC(=O)OCc2c1cc1n(c2=O)Cc2cc3cc(Cl)ccc3nc2-1	Active	Training set	IC50	'='	18	nM	CHEMBL1131448	14.1468	14.1468	0.0608919	-4.21848	0.499802	39.3214	396.83	379.694	396.088	142	0	0.308911	-0.460485	0.460485	0.308911	1.53571	2.42857	3.25	0	0	0	0	0	0	0	0	3.11746	2.05391	1835.95	34.3589	30.4054	14.1613	20.2845	15.9859	7.9556	5.77174	6.1497	4.10646	4.29544	2.87751	3.01924
CHEMBL151233	COc1cc(CCN)c2c(c1OC)SSSSS2	Active	Training set	IC50	'='	0.6	nM	CHEMBL4265876	8.43154	8.43154	0.0740174	-3.27509	0.816323	28.6111	339.554	326.45	338.955	100	0	0.175878	-0.492812	0.492812	0.175878	1.33333	2.16667	2.94444	0	0	0	0	0	0	0	0	2.80884	2.963	830.618	23.9912	21.305	12.3874	13.8995	10.5094	10.2648	2.62821	10.0853	1.75957	10.2334	1.11766	10.1384
CHEMBL151546	NC(=O)Nc1cccc2c1C(=O)c1c(-c3csc(Cl)c3)n[nH]c1-2	Active	Training set	IC50	'='	690	nM	CHEMBL1136010	13.4131	13.4131	0.0426739	-1.5548	0.518413	17.4348	344.783	335.711	344.013	114	0	0.316141	-0.35137	0.35137	0.316141	1.56522	2.43478	3.17391	0	0	0	0	0	0	0	0	3.29891	2.07648	1355.85	23.8065	19.8916	12.464	14.8945	10.3624	7.26797	4.44715	5.86572	3.17997	4.09337	2.32943	3.03211
CHEMBL151649	S=C=NCCc1ccccc1	Inactive	Training set	IC50	'='	24000	nM	CHEMBL1151732	7.7625	7.7625	0.681996	-2.966	0.491837	23.0909	163.245	154.173	163.046	56	0	0.0625615	-0.23219	0.23219	0.0625615	1.54545	2.27273	2.90909	0	0	0	0	0	0	0	0	2.33362	3.75216	576.921	15.8783	14.3555	6.17196	8.98609	7.15134	3.05959	1.43989	1.62247	0.782447	0.873734	0.419174	0.464818
CHEMBL155277	Cc1nc2cc3c4c(cccc4c2[nH]1)C(=O)N(CCN(C)CCCN(C)CCN1C(=O)c2cccc4c2c(cc2nc(C)[nH]c24)C1=O)C3=O	Active	Training set	IC50	'='	3220	nM	CHEMBL1135698	14.6851	14.6851	0.048139	-5.37411	0.205623	28.5306	656.747	620.459	656.286	248	0	0.261013	-0.341703	0.341703	0.261013	0.693878	1.14286	1.57143	0	0	0	0	0	0	0	0	1.54364	1.28488	3766.7	65.3894	59.7107	23.7107	37.936	31.1831	13.2886	9.84693	9.84693	7.08029	7.08029	5.10689	5.10689
CHEMBL159253	O=C(/C=C/C#Cc1ccccc1)NO	Inactive	Training set	IC50	'='	4.54548e+08	nM	CHEMBL1147431	11.315	11.315	0.344158	-1.41633	0.299168	19.5714	187.198	178.126	187.063	70	0	0.267487	-0.288367	0.288367	0.267487	1.71429	2.5	3.21429	0	0	0	0	0	0	0	0	2.5516	3.35932	721.085	17.8948	15.7637	6.76371	10.628	7.71577	3.36031	1.89644	1.89644	1.00234	1.00234	0.513788	0.513788
CHEMBL159276	O=S(=O)(/C=C/c1ccc(O)cc1)Cc1ccc(Nc2ncnc3ccc(Br)cc23)cc1	Inactive	Training set	GI50	'='	42000	nM	CHEMBL1146712	13.5191	13.5191	0.13352	-5.87774	0.370153	20.9355	496.386	478.242	495.025	156	0	0.293092	-0.507966	0.507966	0.293092	1.16129	1.93548	2.67742	0	0	0	0	0	0	0	0	3.034	1.97344	2194.88	37.4004	32.8526	17.2551	22.48	16.8318	10.2525	5.4319	7.64002	3.2819	4.52204	2.04195	2.99757
CHEMBL159380	NC(CCCCNP(=O)(OCc1ccc([N+](=O)[O-])o1)N(CCCl)CCCl)C(=O)O	Inactive	Training set	IC50	'='	21000	nM	CHEMBL1134465	15.0164	15.0164	1.272	-7.58941	0.106586	31.2759	475.266	450.066	474.084	166	0	0.432759	-0.480086	0.480086	0.432759	1.62069	2.34483	2.89655	0	0	0	0	0	0	0	0	3.27711	4.58777	1626.25	43.8175	38.3497	15.756	23.4005	18.6468	8.68314	3.87463	6.01633	2.12287	3.67925	1.08606	2.31581
CHEMBL159619	CC(/C=C/C(=O)NO)=C\c1ccccc1	Inactive	Training set	IC50	'='	100000000	nM	CHEMBL1147431	11.6945	11.6945	0.511742	-3.29333	0.342067	26.8	203.241	190.137	203.095	78	0	0.266852	-0.288368	0.288368	0.266852	1.66667	2.46667	3.13333	0	0	0	0	0	0	0	0	2.6126	3.9555	844.246	22.1353	20.2637	7.26371	12.6775	9.96577	3.61031	2.14644	2.14644	1.12734	1.12734	0.607538	0.607538
CHEMBL159632	COc1cc2ncnc(Nc3ccc(CS(=O)(=O)/C=C/c4ccc(Cl)cc4Cl)cc3)c2cc1OC	Active	Training set	GI50	'='	5000	nM	CHEMBL1146712	13.6179	13.6179	0.0650239	-5.92913	0.286669	21.9429	530.433	509.265	529.063	180	0	0.175268	-0.492842	0.492842	0.175268	1.11429	1.85714	2.6	0	0	0	0	0	0	0	0	3.07143	2.01406	2420.18	43.1075	37.6388	18.9672	25.3109	19.2249	11.0168	6.02913	8.20018	3.77149	5.08759	2.35015	3.38748
CHEMBL159828	COc1cc2ncnc(Nc3ccc(CS(=O)(=O)/C=C/c4ccc(F)cc4)cc3)c2cc1OCCN1CCOCC1	Inactive	Training set	GI50	'='	100000	nM	CHEMBL1146712	14.2187	14.2187	0.272045	-6.15638	0.268411	32.0732	578.666	547.418	578.2	214	0	0.175267	-0.492786	0.492786	0.175267	1.19512	1.97561	2.73171	0	0	0	0	0	0	0	0	3.21752	1.77689	3012.63	55.8919	50.6163	20.4328	32.134	25.865	11.9009	6.91921	8.33434	4.25519	5.09883	2.62722	3.28547
CHEMBL160010	O=S(=O)(/C=C/c1ccc(Cl)cc1Cl)Cc1ccc(Nc2ncnc3ccc(Br)cc23)cc1	Active	Training set	GI50	'='	4000	nM	CHEMBL1146712	13.5097	13.5097	0.149908	-5.81218	0.279841	19.9688	549.277	533.149	546.952	162	0	0.175268	-0.339616	0.339616	0.175268	1.125	1.90625	2.6875	0	0	0	0	0	0	0	0	3.02037	1.97938	2182.19	36.6933	31.2003	19.1146	21.942	16.0974	11.1823	5.60574	8.56979	3.41607	5.12866	2.12689	3.4616
CHEMBL161634	O=S(=O)(/C=C/c1ccc(Cl)cc1)Cc1ccc(Nc2ncnc3ccc(Br)cc23)cc1	Active	Training set	GI50	'='	2000	nM	CHEMBL1146712	13.4916	13.4916	0.143736	-5.83688	0.323371	20.6452	514.832	497.696	512.991	156	0	0.175267	-0.339616	0.339616	0.175267	1.12903	1.87097	2.6129	0	0	0	0	0	0	0	0	3.02037	1.97938	2178.7	36.6933	31.8223	17.9807	21.942	16.4084	10.6153	5.41676	8.00284	3.27433	4.70345	2.03816	3.08828
CHEMBL162584	CN(O)C(=O)/C=C/C=C/c1ccccc1	Inactive	Training set	IC50	'='	1.17647e+07	nM	CHEMBL1147431	11.9422	11.9422	0.494735	-3.28372	0.353522	26.8	203.241	190.137	203.095	78	0	0.269158	-0.285919	0.285919	0.269158	1.6	2.4	3.06667	0	0	0	0	0	0	0	0	2.61625	3.62643	844.246	22.1353	20.2637	7.26371	12.6775	9.99216	3.58391	2.09953	2.09953	1.10389	1.10389	0.541739	0.541739
CHEMBL163017	O=S(=O)(/C=C/c1ccc(Cl)c(Cl)c1)Cc1ccc(Nc2ncnc3ccccc23)cc1	Inactive	Training set	GI50	'='	35000	nM	CHEMBL1146712	13.4922	13.4922	0.0864952	-5.83436	0.359912	20.6452	470.381	453.245	469.042	156	0	0.175267	-0.339617	0.339617	0.175267	1.06452	1.83871	2.64516	0	0	0	0	0	0	0	0	3.02037	1.97938	2176.7	36.6933	31.8223	17.1507	21.942	16.4084	10.2003	5.41676	7.58781	3.31004	4.81737	2.03816	2.93264
CHEMBL163077	O=S(=O)(/C=C/c1ccc(C(F)(F)F)cc1F)Cc1ccc(Nc2ncnc3ccccc23)cc1	Inactive	Training set	GI50	'='	100000	nM	CHEMBL1146712	14.9456	14.9456	0.00500028	-6.15347	0.332079	20.4118	487.478	470.342	487.098	174	0	0.416014	-0.339617	0.416014	0.339617	1.08824	1.82353	2.55882	0	0	0	0	0	0	0	0	3.02547	1.97194	2281.49	39.1933	33.0782	16.8947	23.1533	17.0364	10.0723	5.97553	7.39065	3.63556	4.4792	2.21878	2.87703
CHEMBL163169	O=S(=O)(/C=C/c1ccc(Br)cc1)Cc1ccc(Nc2ncnc3ccccc23)cc1	Inactive	Training set	GI50	'='	42000	nM	CHEMBL1146712	13.4951	13.4951	0.08818	-5.83123	0.382229	21.3667	480.387	462.243	479.03	150	0	0.175267	-0.339617	0.339617	0.175267	1.06667	1.8	2.56667	0	0	0	0	0	0	0	0	3.02037	1.97938	2173.13	36.6933	32.4444	16.8468	21.942	16.7194	10.0484	5.22777	7.43589	3.17984	4.41998	1.9673	2.82379
CHEMBL163580	O=C(CCCC1CCCCC1)NO	Inactive	Training set	IC50	'='	2e+07	nM	CHEMBL1147431	12.0117	12.0117	0.924744	-4.61882	0.520999	65.0769	185.267	166.115	185.142	76	0	0.245683	-0.288636	0.288636	0.245683	1.76923	2.53846	3.23077	0	0	0	0	0	0	0	0	2.62988	4.06334	744.07	26.3618	25.2637	6.26371	13.6421	12.4658	3.11031	1.77144	1.77144	0.939844	0.939844	0.482538	0.482538
CHEMBL163762	CN(O)C(=O)C/C=C/C=C/c1ccccc1	Inactive	Training set	IC50	'='	5.37032e+06	nM	CHEMBL1147431	12.1399	12.1399	0.653486	-3.58442	0.477949	28.625	217.268	202.148	217.11	84	0	0.248952	-0.286178	0.286178	0.248952	1.6875	2.5	3.1875	0	0	0	0	0	0	0	0	2.67748	3.68126	935.632	24.6353	22.7637	7.76371	13.9215	11.2422	3.83391	2.22453	2.22453	1.16639	1.16639	0.572989	0.572989
CHEMBL163942	O=C(CSCC1CCCCC1)NO	Inactive	Training set	IC50	'='	4.62967e+06	nM	CHEMBL1147431	11.8152	11.8152	0.721203	-4.16808	0.540895	61.6923	203.307	186.171	203.098	76	0	0.252815	-0.288611	0.288611	0.252815	1.84615	2.61538	3.30769	0	0	0	0	0	0	0	0	2.55943	3.79247	677.342	24.5689	23.172	6.98846	12.8492	11.374	3.83505	1.70263	2.315	0.874346	1.45721	0.439867	0.8196
CHEMBL163983	O=S(=O)(/C=C/c1ccc(O)cc1)Cc1ccc(Nc2ncnc3ccccc23)cc1	Inactive	Training set	GI50	'='	14000	nM	CHEMBL1146712	13.5058	13.5058	0.0710201	-5.89336	0.473837	21.6667	417.49	398.338	417.115	150	0	0.293092	-0.507966	0.507966	0.293092	1.1	1.86667	2.63333	0	0	0	0	0	0	0	0	3.034	1.97344	2189.23	37.4004	33.4746	15.2911	22.48	17.1428	9.27051	5.24292	6.65804	3.18741	4.03105	1.97108	2.62933
CHEMBL164092	O=S(=O)(/C=C/c1ccc(Cl)cc1)Cc1ccc(Nc2ncnc3ccccc23)cc1	Inactive	Training set	GI50	'='	43000	nM	CHEMBL1146712	13.4783	13.4783	0.0812355	-5.8525	0.425662	21.3667	435.936	417.792	435.081	150	0	0.175267	-0.339617	0.339617	0.175267	1.06667	1.8	2.56667	0	0	0	0	0	0	0	0	3.02037	1.97938	2173.13	36.6933	32.4444	16.0168	21.942	16.7194	9.63333	5.22777	7.02086	3.17984	4.21246	1.9673	2.72004
CHEMBL164310	O=C(C/C=C/C=C/c1ccccc1)NO	Inactive	Training set	IC50	'='	4.44447e+07	nM	CHEMBL1147431	11.6655	11.6655	0.590986	-3.36879	0.447259	26.8	203.241	190.137	203.095	78	0	0.246639	-0.288626	0.288626	0.246639	1.66667	2.46667	3.2	0	0	0	0	0	0	0	0	2.6695	3.66988	849.755	22.1353	20.2637	7.26371	12.7102	9.96577	3.61031	2.02144	2.02144	1.06484	1.06484	0.545038	0.545038
CHEMBL168868	CC(C)CCCC(C)[C@H]1CC[C@H]2[C@H](CC(=O)O)[C@@H](C(C)CCCCC#N)CC[C@]12C	Active	Training set	GI50	'='	6880	nM	CHEMBL1134845	13.7882	13.7882	0.473499	-6.64914	0.330792	80.9667	417.678	370.302	417.361	172	0	0.303144	-0.481223	0.481223	0.303144	1.26667	2.1	2.8	0	0	0	0	0	0	0	0	3.28899	4.19145	2361.72	63.4916	61.7637	14.7637	32.542	31.0401	7.63186	5.27426	5.27426	3.40796	3.40796	2.25501	2.25501
CHEMBL169161	CC(C)CCC[C@@H](C)[C@H]1CC[C@H]2[C@@H]3CC(=O)N4C(=O)C=CCC[C@]4(C)[C@H]3CC[C@]12C	Active	Training set	GI50	'='	4220	nM	CHEMBL1134845	14.9832	14.9832	1.46859	-6.37588	0.490726	90.2667	413.646	370.302	413.329	168	0	0.252862	-0.274393	0.274393	0.252862	1.26667	2.16667	2.93333	0	0	0	0	0	0	0	0	3.21912	2.66491	2381.87	59.3868	57.7637	14.7637	31.0088	29.5791	8.07907	6.15613	6.15613	4.37316	4.37316	3.07358	3.07358
CHEMBL169267	O=c1[nH]c(=O)n([C@@H]2C=C[C@H](CO)O2)cc1F	Inactive	Training set	IC50	'='	83400	nM	CHEMBL1132699	13.7332	13.7332	0.301664	-3.38994	0.643752	49.9375	228.179	219.107	228.055	86	0	0.330388	-0.39333	0.39333	0.330388	1.875	2.6875	3.4375	0	0	0	0	0	0	0	0	2.73127	2.64359	729.865	19.533	16.4054	7.40538	11.2586	8.1831	3.82764	2.54913	2.54913	1.56369	1.56369	0.923223	0.923223
CHEMBL169414	CC(C)CCC[C@@H](C)[C@H]1CC[C@H]2[C@H](CC(=O)O)[C@@H]([C@@]3(C)CCCCC3=O)CC[C@]12C	Inactive	Training set	GI50	'='	16000	nM	CHEMBL1134845	15.0765	15.0765	3.48418	-6.68378	0.455859	91.5333	418.662	372.294	418.345	172	0	0.303144	-0.481223	0.481223	0.303144	1.26667	2.16667	2.9	0	0	0	0	0	0	0	0	3.26228	3.31059	2363.76	62.3618	60.7247	14.7247	32.1361	30.7706	7.86237	5.86658	5.86658	3.99369	3.99369	2.67287	2.67287
CHEMBL176388	COc1cc2nc3c(c4c2c(c1OC)NCC4)CCc1cc(OCCCN2CCN(C)CC2)ccc1-3	Active	Training set	IC50	'='	19.9	nM	CHEMBL1144957	9.22345	9.22345	0.352875	-4.7711	0.504639	45.7222	488.632	452.344	488.279	190	0	0.184251	-0.493539	0.493539	0.184251	1.13889	2.05556	2.91667	0	0	0	0	0	0	0	0	3.14144	1.68432	2748.82	56.2207	53.5136	17.5136	31.5421	27.658	9.71081	6.88169	6.88169	4.89789	4.89789	3.43587	3.43587
CHEMBL176599	O=C(O)c1cnc2c([N+](=O)[O-])cccc2c1O	Inactive	Training set	IC50	'='	20900	nM	CHEMBL4417634	11.5276	11.5276	0.565648	-1.42113	0.601384	14.8235	234.167	228.119	234.028	86	0	0.34059	-0.50627	0.50627	0.34059	1.58824	2.41176	3.05882	0	0	0	0	0	0	0	0	2.5011	3.14572	857.976	17.4722	13.9357	7.93567	10.7553	6.96484	4.14834	2.91951	2.91951	1.94984	1.94984	1.22094	1.22094
CHEMBL176635	COc1cc2nc3c(c4c2c(c1OC)N(C(C)=O)CC4)CCc1cc(OCCCN2CCN(C)CC2)ccc1-3	Active	Training set	IC50	'='	11.2	nM	CHEMBL1144957	13.8276	13.8276	0.554264	-4.81767	0.428848	44.1538	530.669	492.365	530.289	206	0	0.223496	-0.493539	0.493539	0.223496	1.10256	2	2.82051	0	0	0	0	0	0	0	0	3.18033	1.73602	2961.09	60.2981	56.9218	18.9218	33.6641	29.3885	10.3885	7.41045	7.41045	5.26869	5.26869	3.72282	3.72282
CHEMBL178232	CC1(C)c2oncc2C[C@]23C[C@]24CC[C@]2(C)C([C@]5(C)CC[C@H](C(C)(C)O)O5)[C@@H](O)C[C@@]2(C)C4CCC13	Inactive	Training set	IC50	'='	13000	nM	CHEMBL1144311	10.8517	10.8517	1.92314	-6.65044	0.539506	99.1667	497.72	450.344	497.351	200	0	0.210961	-0.392683	0.392683	0.210961	1.11111	2	2.75	0	0	0	0	0	0	0	0	3.33279	1.99859	2889.09	66.2676	64.5802	17.5802	35.7163	33.4933	10.1768	9.12118	9.12118	7.04416	7.04416	5.36407	5.36407
CHEMBL178305	CC1(C)C(=O)[C@H](Br)C[C@]23C[C@]24CC[C@]2(C)C([C@]5(C)CC[C@H](C(C)(C)O)O5)[C@@H](O)C[C@@]2(C)C4CCC13	Inactive	Training set	IC50	'='	11060	nM	CHEMBL1144311	15.0014	15.0014	2.12188	-6.69277	0.410541	106.657	551.606	504.23	550.266	198	0	0.210961	-0.392683	0.392683	0.210961	1.05714	1.88571	2.57143	0	0	0	0	0	0	0	0	3.61655	2.22289	2713.22	66.1987	64.011	18.597	34.9831	33.0261	10.5026	8.76579	9.55879	6.70682	7.26519	5.01137	5.60612
CHEMBL178456	O=C(CS)NCCCCCC(=O)Nc1cccc2cccnc12	Inactive	Training set	IC50	'='	33000	nM	CHEMBL1142006	13.2924	13.2924	0.576533	-4.55312	0.514414	27.3913	331.441	310.273	331.135	122	0	0.229228	-0.355396	0.355396	0.229228	1.26087	2.13043	3	0	0	0	0	0	0	0	0	2.92097	2.74894	1506.85	34.9198	32.0664	11.8829	19.5167	16.0067	6.11226	3.4686	3.67272	2.04906	2.22368	1.21922	1.26486
CHEMBL178999	CC(C)C(=O)OCOC(=O)C(C)(C)C	Inactive	Training set	IC50	'='	55000	nM	CHEMBL1142659	12.4432	12.4432	2.61338	-4.34835	0.516331	36.5714	202.25	184.106	202.121	82	0	0.313597	-0.42765	0.42765	0.313597	1.42857	2.07143	2.57143	0	0	0	0	0	0	0	0	2.36695	6.42273	668.454	26.5689	24.633	6.63299	13.5057	11.9747	2.97474	1.98737	1.98737	0.779039	0.779039	0.224098	0.224098
CHEMBL179019	CC(OC(=O)C(C)C)OC(=O)C(C)(C)C	Inactive	Training set	IC50	'='	363000	nM	CHEMBL1142659	12.7599	12.7599	2.779	-4.58634	0.535337	41.0667	216.277	196.117	216.136	88	0	0.313788	-0.425264	0.425264	0.313788	1.2	1.86667	2.33333	0	0	0	0	0	0	0	0	2.45317	7.01718	755.83	29.0689	27.133	7.13299	14.7557	13.2247	3.22474	2.1915	2.1915	0.881101	0.881101	0.316796	0.316796
CHEMBL179443	CC1(C)C(=O)C=C[C@]23C[C@]24CC[C@]2(C)C([C@]5(C)CC[C@H](C(C)(C)O)O5)[C@@H](O)C[C@@]2(C)C4CCC13	Inactive	Training set	IC50	'='	15260	nM	CHEMBL1144311	14.5835	14.5835	2.56151	-6.61287	0.563132	103.235	470.694	424.326	470.34	190	0	0.210961	-0.392683	0.392683	0.210961	1.14706	2	2.70588	0	0	0	0	0	0	0	0	3.59482	2.20369	2686.73	64.3534	62.633	16.633	34.3045	32.3371	9.52062	8.57681	8.57681	6.57376	6.57376	4.86963	4.86963
CHEMBL179520	CCCC(=O)OC(C)OC(=O)CCC	Inactive	Training set	IC50	'='	475000	nM	CHEMBL1142659	12.1014	12.1014	2.64172	-4.34969	0.488124	36.5714	202.25	184.106	202.121	82	0	0.308339	-0.425453	0.425453	0.308339	1.28571	1.78571	2.14286	0	0	0	0	0	0	0	0	2.50179	6.26203	675.513	26.5689	24.633	6.63299	13.5057	11.9747	2.97474	1.5665	1.5665	0.699915	0.699915	0.342312	0.342312
CHEMBL179677	CCCC(=O)OC(C)OC(=O)C(C)(C)C	Inactive	Training set	IC50	'='	462000	nM	CHEMBL1142659	12.7335	12.7335	2.7363	-4.54927	0.53402	41.0667	216.277	196.117	216.136	88	0	0.313788	-0.425453	0.425453	0.313788	1.46667	2.2	2.73333	0	0	0	0	0	0	0	0	2.47156	6.85978	773.34	29.0689	27.133	7.13299	14.7557	13.2247	3.22474	2.0665	2.0665	0.841539	0.841539	0.342312	0.342312
CHEMBL180239	COc1cc(/C=C/c2cc(/C=C/c3ccc(O)c(OC)c3)[nH]n2)ccc1O	Active	Training set	IC50	'='	5600	nM	CHEMBL1153333	8.46217	8.46217	0.0611735	-3.2434	0.610693	24	364.401	344.241	364.142	138	0	0.293294	-0.504254	0.504254	0.293294	1	1.62963	2.22222	0	0	0	0	0	0	0	0	3.25587	2.30673	1809.96	36.0825	33.0274	13.0274	21.499	16.6357	6.87196	4.54283	4.54283	2.79431	2.79431	1.64194	1.64194
CHEMBL180828	CC(=O)OC1C[C@@]2(C)C3CCC4C(C)(C)C(=O)C=C[C@@]45C[C@@]35CC[C@]2(C)C1[C@]1(C)CC[C@H](C(C)(C)OC(C)=O)O1	Inactive	Training set	IC50	'='	13930	nM	CHEMBL1144311	14.7227	14.7227	2.68216	-7.07473	0.364852	91.35	554.768	504.368	554.361	222	0	0.302752	-0.462107	0.462107	0.302752	1.05	1.85	2.55	0	0	0	0	0	0	0	0	1.34168	2.25034	3110.84	72.5081	69.4495	19.4495	38.4388	35.8371	10.8371	9.35585	9.35585	7.01431	7.01431	5.22427	5.22427
CHEMBL180911	CN(C)c1ccc(C(=O)NCCCCCNC(=O)CS)cc1	Inactive	Training set	IC50	'='	110000	nM	CHEMBL1142006	13.2279	13.2279	0.453856	-4.61953	0.478732	31.7273	323.462	298.262	323.167	122	0	0.250781	-0.377661	0.377661	0.250781	1.27273	1.95455	2.59091	0	0	0	0	0	0	0	0	2.90231	3.86221	1346.43	38.058	35.5664	11.3829	20.4562	17.4803	5.58587	3.0936	3.29772	1.68828	1.8629	0.84796	0.893603
CHEMBL180924	CC(=O)O[C@H]1C[C@@]2(C)C3CCC4C(C)(C)/C(=N\O)CC[C@@]45C[C@@]35CC[C@]2(C)C1[C@]1(C)CC[C@H](C(C)(C)OC(C)=O)O1	Inactive	Training set	IC50	'='	12560	nM	CHEMBL1144311	14.3747	14.3747	2.65333	-7.16924	0.220192	93.7561	571.799	518.375	571.387	230	0	0.329559	-0.462107	0.462107	0.329559	1.02439	1.82927	2.53659	0	0	0	0	0	0	0	0	1.34257	2.2779	3192.46	75.7676	72.8967	19.8967	40.1555	37.4474	11.0392	9.46662	9.46662	7.12508	7.12508	5.32286	5.32286
CHEMBL181508	O=C(CS)NCCCCCNC(=O)c1ccc(-c2ccccc2)cc1	Inactive	Training set	IC50	'='	100000	nM	CHEMBL1142006	13.3645	13.3645	0.594528	-4.59068	0.476883	27.52	356.491	332.299	356.156	132	0	0.250779	-0.355396	0.355396	0.250779	0.96	1.6	2.28	0	0	0	0	0	0	0	0	3.01119	2.74763	1637.34	38.9447	36.1192	12.9357	21.7656	18.0595	6.66505	3.78458	3.9887	2.22787	2.40249	1.24275	1.2884
CHEMBL181547	CC[C@@]1(O)C(=O)OCc2c1cc1n(c2=O)Cc2c-1nc1cc3c(cc1c2C1CCCC1)OCO3	Active	Training set	IC50	'='	9	nM	CHEMBL1137998	14.6101	14.6101	0.148699	-4.19706	0.457402	48.1765	460.486	436.294	460.163	174	0	0.342676	-0.458198	0.458198	0.342676	1.35294	2.17647	2.97059	0	0	0	0	0	0	0	0	3.53984	1.7539	2359.87	44.2731	40.3439	16.3439	25.8647	21.3634	9.45515	7.27846	7.27846	5.49208	5.49208	3.93825	3.93825
CHEMBL182093	CC1(C)/C(=N/O)C=C[C@]23C[C@]24CC[C@]2(C)C([C@]5(C)CC[C@H](C(C)(C)O)O5)[C@@H](O)C[C@@]2(C)C4CCC13	Inactive	Training set	IC50	'='	46910	nM	CHEMBL1144311	10.7621	10.7621	2.33864	-6.61698	0.34551	102.057	485.709	438.333	485.351	196	0	0.329573	-0.410625	0.410625	0.329573	1.14286	2.02857	2.74286	0	0	0	0	0	0	0	0	3.62134	2.21371	2747.09	65.7676	64.0802	17.0802	35.3425	32.9474	9.72268	8.68758	8.68758	6.68453	6.68453	4.96823	4.96823
CHEMBL182175	CCCCCCCCCCCCCCCCCCCNC(=O)[C@H](N)COP(=O)(O)O	Inactive	Training set	IC50	'='	15300	nM	CHEMBL1137876	13.3824	13.3824	1.43781	-5.92869	0.132961	46.5	450.601	403.225	450.322	180	0	0.469147	-0.354676	0.469147	0.354676	1.03333	1.5	1.93333	0	0	0	0	0	0	0	0	3.22687	8.0862	2190.25	63.8534	61.3829	15.2773	32.5872	29.9675	8.26996	3.64293	4.71993	1.67005	1.98494	0.771166	0.969438
CHEMBL182659	Cc1ccc(S(=O)(=O)Nc2ccccc2)cc1	Inactive	Training set	GI50	'='	38900	nM	CHEMBL1157168	12.9068	12.9068	0.49356	-5.31856	0.906129	22.7059	247.319	234.215	247.067	88	0	0.261389	-0.279635	0.279635	0.261389	1.11765	1.76471	2.35294	0	0	0	0	0	0	0	0	2.6186	2.88285	1101.08	23.5056	21.172	8.98846	13.4729	10.6409	5.6337	2.74408	4.28504	1.55829	2.70125	0.884876	1.66782
CHEMBL182932	CCCCO[C@@H]1Cc2c(O)cc(O)cc2O[C@@H]1c1ccc(O)c(O)c1	Inactive	Training set	IC50	'='	98300	nM	CHEMBL1137907	9.24626	9.24626	1.09221	-4.48599	0.48927	41.44	346.379	324.203	346.142	134	0	0.293294	-0.507679	0.507679	0.293294	1.32	2.24	3.04	0	0	0	0	0	0	0	0	2.93842	2.63206	1577.7	36.6708	33.9495	11.9495	21.1444	17.016	6.38299	4.36006	4.36006	2.79661	2.79661	1.80398	1.80398
CHEMBL183350	CCc1c2c(nc3cc4c(cc13)OCO4)-c1cc3c(c(=O)n1C2)COC(=O)[C@]3(O)CC	Active	Training set	IC50	'='	10	nM	CHEMBL1137998	14.3048	14.3048	0.0347539	-4.0994	0.497114	39.9355	420.421	400.261	420.132	158	0	0.342676	-0.458198	0.458198	0.342676	1.35484	2.22581	3.03226	0	0	0	0	0	0	0	0	3.41542	1.85881	2067.94	38.7731	34.8439	14.8439	22.8647	18.3634	8.45515	6.52846	6.52846	4.92958	4.92958	3.4695	3.4695
CHEMBL183463	O=C(O[C@@H]1Cc2c(O)cc(O)cc2O[C@@H]1c1ccc(O)c(O)c1)c1cc(F)cc(F)c1	Inactive	Training set	IC50	'='	58700	nM	CHEMBL1137907	14.4724	14.4724	1.06658	-4.23043	0.369931	30.6452	430.359	414.231	430.086	160	0	0.338269	-0.507679	0.507679	0.338269	1.06452	1.83871	2.54839	0	0	0	0	0	0	0	0	3.00725	2.20421	1817.63	35.7123	30.6137	14.6137	21.7466	15.5981	7.96508	5.67342	5.67342	3.61785	3.61785	2.3573	2.3573
CHEMBL183943	CCCCCCCCCCCCCCO[C@@H]1Cc2c(O)cc(O)cc2O[C@@H]1c1ccc(O)c(O)c1	Inactive	Training set	IC50	'='	17500	nM	CHEMBL1137907	9.48428	9.48428	1.29591	-5.39838	0.156002	45.6	486.649	444.313	486.298	194	0	0.293294	-0.507679	0.507679	0.293294	0.942857	1.65714	2.34286	0	0	0	0	0	0	0	0	3.25839	2.4627	2604.71	61.6708	58.9495	16.9495	33.6444	29.516	8.88299	5.61006	5.61006	3.42161	3.42161	2.11648	2.11648
CHEMBL183944	CCCCCCO[C@@H]1Cc2c(O)cc(O)cc2O[C@@H]1c1ccc(O)c(O)c1	Inactive	Training set	IC50	'='	35600	nM	CHEMBL1137907	9.33006	9.33006	1.15417	-4.77391	0.429146	42.5185	374.433	348.225	374.173	146	0	0.293294	-0.507679	0.507679	0.293294	1.22222	2.14815	2.96296	0	0	0	0	0	0	0	0	3.01478	2.59809	1777.39	41.6708	38.9495	12.9495	23.6444	19.516	6.88299	4.61006	4.61006	2.92161	2.92161	1.86648	1.86648
CHEMBL184100	CCCCc1c2c(nc3ccccc13)-c1cc3c(c(=O)n1C2)COC(=O)[C@]3(O)CC	Active	Training set	IC50	'='	48.7	nM	CHEMBL1137998	14.3929	14.3929	0.1475	-4.30125	0.527269	40.7333	404.466	380.274	404.174	154	0	0.342676	-0.458198	0.458198	0.342676	1.43333	2.33333	3.16667	0	0	0	0	0	0	0	0	3.24797	2.09812	2132.51	41.8589	38.5274	14.5274	23.9958	20.0469	8.13865	6.08276	6.08276	4.52133	4.52133	3.16495	3.16495
CHEMBL184529	COc1cc2nc(N3CCN(S(=O)(=O)c4cccc(C(=O)O)c4)CC3)nc(N)c2cc1OC	Inactive	Training set	IC50	'='	53000	nM	CHEMBL1138687	14.154	14.154	0.483186	-6.36545	0.538512	31.6364	473.511	450.327	473.137	174	0	0.335223	-0.492842	0.492842	0.335223	1.21212	1.9697	2.66667	0	0	0	0	0	0	0	0	3.00774	2.13083	2221.7	43.4278	38.5938	16.4103	25.0335	19.4835	9.62091	5.72684	7.45037	3.79013	5.17345	2.33709	3.25272
CHEMBL184610	CCCCCCCCCCCCCCCCCCNC(=O)[C@H](CO)NS(C)(=O)=O	Inactive	Training set	IC50	'='	13600	nM	CHEMBL1137876	13.487	13.487	1.81936	-6.57147	0.235041	47.2069	434.687	388.319	434.318	174	0	0.240048	-0.394162	0.394162	0.240048	0.965517	1.44828	1.89655	0	0	0	0	0	0	0	0	3.1949	8.15398	2222.12	62.4392	59.9357	14.7522	31.5307	29.3518	7.98916	3.54578	4.67849	1.66157	2.0845	0.81864	1.17436
CHEMBL184683	CCCCCCCCCCCCCCCCCCNC(=O)CN1C(=O)C[S+]([O-])C1c1ccccc1	Active	Training set	IC50	'='	6500	nM	CHEMBL1137918	13.9225	13.9225	1.06936	-5.5376	0.159478	49.2286	504.781	456.397	504.339	198	0	0.276633	-0.614047	0.614047	0.276633	1.05714	1.57143	2.11429	0	0	0	0	0	0	0	0	3.43261	2.90672	2677.99	67.8509	65.0274	17.8439	35.4222	32.5484	9.75103	4.95707	6.08535	2.83396	3.93189	1.67622	2.60461
CHEMBL184774	CCCCCCCCCCNC(=O)[C@H](N)COP(=O)(O)O	Inactive	Training set	IC50	'='	36000	nM	CHEMBL1137876	13.1131	13.1131	1.32363	-5.76479	0.301927	42.4286	324.358	295.126	324.181	126	0	0.469147	-0.354676	0.469147	0.354676	1.47619	2.14286	2.7619	0	0	0	0	0	0	0	0	2.93077	7.4376	1290.47	41.3534	38.8829	10.7773	21.3372	18.7175	6.01996	2.51793	3.59493	1.10755	1.42244	0.489916	0.688188
CHEMBL185043	CN(C)CCn1c(=O)c2ccc(NCCCN(C)CCCNc3ccc4c(=O)n(CCN(C)C)c(=O)n5c6ccccc6c(=O)c3c45)c3c(=O)c4ccccc4n(c1=O)c23	Active	Training set	IC50	'='	4.1	nM	CHEMBL1138784	15.1071	15.1071	0.346504	-5.42886	0.0841837	30.6167	811.944	762.552	811.381	310	0	0.335682	-0.384334	0.384334	0.335682	0.566667	1	1.41667	0	0	0	0	0	0	0	0	0.683798	1.33289	4364.21	85.0167	77.9744	28.9744	48.2998	40.2093	15.8149	11.3912	11.3912	8.09961	8.09961	5.79968	5.79968
CHEMBL185462	CCCCCCCCCCCCCCCCCCNC(=O)[C@@H](N)COCc1ccccc1	Active	Training set	IC50	'='	6200	nM	CHEMBL1137876	13.7937	13.7937	1.16113	-5.52781	0.190211	45.0312	446.72	396.32	446.387	184	0	0.238806	-0.374608	0.374608	0.238806	1	1.53125	2.0625	0	0	0	0	0	0	0	0	3.26579	4.1655	2524.56	67.4033	65.7109	15.7109	34.8913	32.6248	7.78319	4.18355	4.18355	2.15422	2.15422	1.0667	1.0667
CHEMBL185757	COc1cc2nc(N3CCN(S(=O)(=O)c4ccc(Cl)s4)CC3)nc(N)c2cc1OC	Inactive	Training set	IC50	'='	25000	nM	CHEMBL1138687	13.7041	13.7041	0.0206746	-5.75903	0.606175	32.6333	469.976	449.816	469.065	160	0	0.252222	-0.492842	0.492842	0.252222	1.23333	1.96667	2.6	0	0	0	0	0	0	0	0	3.17925	2.10795	1958.06	38.6958	34.0635	16.4524	22.2466	17.2643	10.0044	5.14848	8.75312	3.40542	6.41588	2.12085	4.46637
CHEMBL185759	CCCCCCCCCCO[C@@H]1Cc2c(O)cc(O)cc2O[C@@H]1c1ccc(O)c(O)c1	Active	Training set	IC50	'='	8900	nM	CHEMBL1137907	9.42841	9.42841	1.23972	-5.15203	0.269096	44.2581	430.541	396.269	430.236	170	0	0.293294	-0.507679	0.507679	0.293294	1.06452	1.87097	2.64516	0	0	0	0	0	0	0	0	3.14683	2.52137	2185.77	51.6708	48.9495	14.9495	28.6444	24.516	7.88299	5.11006	5.11006	3.17161	3.17161	1.99148	1.99148
CHEMBL185959	COc1cc2nc(N3CCN(S(=O)(=O)c4ccc(-c5ccccc5)cc4)CC3)nc(N)c2cc1OC	Active	Training set	IC50	'='	4200	nM	CHEMBL1138687	14.4844	14.4844	0.486144	-6.41468	0.424503	31.6667	505.6	478.384	505.178	186	0	0.24269	-0.492842	0.492842	0.24269	0.944444	1.61111	2.27778	0	0	0	0	0	0	0	0	3.11239	1.82239	2622.01	48.6075	44.2773	18.0938	28.2275	22.667	10.7127	6.43938	8.16291	4.336	5.71933	2.70951	3.57411
CHEMBL186004	CN(C)CCn1c(=O)c2ccc(NCCCN(C)CCCNc3ccc4c(=O)n(CCN(C)C)c(=O)n5c6ccc([N+](=O)[O-])cc6c(=O)c3c45)c3c(=O)c4cc([N+](=O)[O-])ccc4n(c1=O)c23	Active	Training set	IC50	'='	4.5	nM	CHEMBL1138784	15.1979	15.1979	0.482428	-5.52485	0.0413723	28.3788	901.938	854.562	901.351	342	0	0.335682	-0.384334	0.384334	0.335682	0.606061	1.0303	1.40909	0	0	0	0	0	0	0	0	0.681955	1.35731	4595.39	88.1714	78.5018	31.5018	50.1211	40.3869	16.9924	12.3527	12.3527	8.68836	8.68836	6.14996	6.14996
CHEMBL186031	CCCCCCCCCCCCCC(=O)O[C@@H]1Cc2c(O)cc(O)cc2O[C@@H]1c1ccc(O)c(O)c1	Inactive	Training set	IC50	'='	33700	nM	CHEMBL1137907	14.2652	14.2652	1.28596	-5.36643	0.128022	43.2222	500.632	460.312	500.277	198	0	0.305715	-0.507679	0.507679	0.305715	1.02778	1.75	2.44444	0	0	0	0	0	0	0	0	3.2595	2.42142	2606.46	60.7482	57.3577	17.3577	33.3152	28.7201	9.08712	5.79545	5.79545	3.51431	3.51431	2.18366	2.18366
CHEMBL186064	COc1cc2nc(N3CCN(S(=O)(=O)c4ccc(N)cc4N)CC3)nc(N)c2cc1OC	Inactive	Training set	IC50	'='	67000	nM	CHEMBL1138687	14.3136	14.3136	0.45953	-6.3972	0.467157	33.125	459.532	434.332	459.169	170	0	0.244741	-0.492842	0.492842	0.244741	1.0625	1.84375	2.53125	0	0	0	0	0	0	0	0	2.99439	2.14283	2204.72	44.2981	40.1717	15.9882	25.4062	20.1531	9.40987	5.6366	7.36013	3.73025	5.20486	2.34149	3.32145
CHEMBL186082	COc1cc2nc(N3CCN(S(=O)(=O)c4ccc(-c5cc6ccccc6c6ccccc56)cc4)CC3)nc(N)c2cc1OC	Active	Training set	IC50	'='	5200	nM	CHEMBL1138687	14.9214	14.9214	0.506222	-6.57993	0.240413	29.5455	605.72	574.472	605.21	222	0	0.24269	-0.492842	0.492842	0.24269	0.818182	1.5	2.22727	0	0	0	0	0	0	0	0	3.26109	1.50942	3568.71	57.2263	52.2773	22.0938	33.8703	27.167	13.2127	8.43938	10.1629	5.961	7.34433	3.99076	4.85536
CHEMBL186141	C=C1CC[C@@H]2[C@](C)(CO)[C@H](O)CC[C@@]2(C)[C@@H]1C/C=C1/C(=O)OC[C@H]1O	Inactive	Training set	IC50	'='	30000	nM	CHEMBL4261531	12.9902	12.9902	2.16572	-5.73292	0.411451	87.84	350.455	320.215	350.209	140	0	0.33607	-0.45913	0.45913	0.33607	1.64	2.6	3.32	0	0	0	0	0	0	0	0	3.15154	3.17052	1692.8	44.2152	42.0412	12.0412	23.9079	21.1995	6.47474	5.00189	5.00189	3.52483	3.52483	2.22543	2.22543
CHEMBL186224	COc1cc2nc(N3CCN(S(=O)(=O)c4cc(C(=O)O)c(Cl)cc4Cl)CC3)nc(N)c2cc1OC	Inactive	Training set	IC50	'='	52000	nM	CHEMBL1138687	14.2077	14.2077	0.472478	-6.2852	0.476408	29.7714	542.401	521.233	541.059	186	0	0.336754	-0.492842	0.492842	0.336754	1.17143	1.88571	2.54286	0	0	0	0	0	0	0	0	3.00774	2.13083	2231.5	43.4278	37.3497	18.6781	25.0335	18.8615	10.7548	6.10481	8.58426	4.06493	6.22932	2.53676	4.25137
CHEMBL186541	CC[C@@]1(O)C(=O)OCc2c1cc1n(c2=O)Cc2c-1nc1ccccc1c2CC(C)C	Active	Training set	IC50	'='	170.5	nM	CHEMBL1137998	14.4121	14.4121	0.159077	-4.32729	0.530174	40.7333	404.466	380.274	404.174	154	0	0.342676	-0.458198	0.458198	0.342676	1.5	2.36667	3.16667	0	0	0	0	0	0	0	0	3.23915	2.13006	2115	41.8589	38.5274	14.5274	23.9958	20.0469	8.13865	6.20776	6.20776	4.52133	4.52133	3.1962	3.1962
CHEMBL186554	COc1cc2nc(N3CCN(S(=O)(=O)c4ccc(S(C)(=O)=O)cc4)CC3)nc(N)c2cc1OC	Inactive	Training set	IC50	'='	17000	nM	CHEMBL1138687	14.206	14.206	0.511848	-6.50779	0.515414	33.0588	507.594	482.394	507.125	182	0	0.242691	-0.492842	0.492842	0.242691	1	1.64706	2.26471	0	0	0	0	0	0	0	0	3.00568	2.11894	2414.99	46.1434	41.0021	17.635	26.0461	20.6586	11.1874	5.89695	9.0356	3.83179	5.9567	2.3324	3.56779
CHEMBL186807	COc1cc2nc(N3CCN(S(=O)(=O)c4cc(Cl)ccc4Cl)CC3)nc(N)c2cc1OC	Inactive	Training set	IC50	'='	60000	nM	CHEMBL1138687	14.019	14.019	0.444981	-6.08359	0.57177	31.6875	498.392	477.224	497.069	170	0	0.244229	-0.492842	0.492842	0.244229	1.125	1.84375	2.53125	0	0	0	0	0	0	0	0	2.96117	2.12717	2076.15	41.1434	36.0332	17.3616	23.5848	18.295	10.0966	5.56735	8.04681	3.68856	5.75846	2.30954	3.90741
CHEMBL186844	CCCCCCCCNC(=O)[C@H](COCc1ccccc1)NC(=O)CCCCCCC	Inactive	Training set	IC50	'='	31300	nM	CHEMBL1137876	14.4751	14.4751	1.28271	-5.64675	0.282658	41.4194	432.649	388.297	432.335	176	0	0.244488	-0.374081	0.374081	0.244488	1.03226	1.67742	2.3871	0	0	0	0	0	0	0	0	3.20595	4.6	2314.74	61.4806	59.1192	15.1192	32.0133	29.3554	7.46092	4.10051	4.10051	2.16201	2.16201	1.1328	1.1328
CHEMBL186964	COc1cc2nc(N3CCN(C(=O)c4cccc5ccccc45)CC3)nc(N)c2cc1OC	Inactive	Training set	IC50	'='	59000	nM	CHEMBL1138687	14.4226	14.4226	0.430825	-4.19213	0.51694	31.697	443.507	418.307	443.196	168	0	0.254106	-0.492842	0.492842	0.254106	1.0303	1.78788	2.57576	0	0	0	0	0	0	0	0	3.06139	1.85032	2380.26	44.5301	40.9608	15.9608	26.0728	21.1247	8.7303	6.10638	6.10638	4.2356	4.2356	2.76346	2.76346
CHEMBL186991	CCCCCCCCCCCCCCNC(=O)CN1C(=O)CSC1c1ccccc1	Inactive	Training set	IC50	'='	13500	nM	CHEMBL1137918	13.8081	13.8081	0.607768	-5.32939	0.322152	47.0667	432.674	392.354	432.281	168	0	0.239183	-0.354563	0.354563	0.239183	1.16667	1.76667	2.4	0	0	0	0	0	0	0	0	3.36021	2.85523	2217.42	56.9806	54.6192	15.4357	29.9746	27.3817	8.25103	4.2904	5.08535	2.46336	3.32009	1.43664	2.13588
CHEMBL187025	Oc1cc(O)c2c(c1)O[C@H](c1ccc(O)c(O)c1)[C@H](OCc1ccc(OC(F)(F)F)cc1)C2	Inactive	Training set	IC50	'='	14600	nM	CHEMBL1137907	13.0109	13.0109	1.10831	-5.57228	0.406592	31.9091	464.392	445.24	464.108	174	0	0.572596	-0.507679	0.572596	0.507679	1.06061	1.84848	2.54545	0	0	0	0	0	0	0	0	3.03046	2.19854	1937.31	39.8421	34.4916	15.4916	23.7543	17.4912	8.35819	5.86198	5.86198	3.60499	3.60499	2.3228	2.3228
CHEMBL187229	CCCCCCCCO[C@@H]1Cc2c(O)cc(O)cc2O[C@@H]1c1ccc(O)c(O)c1	Inactive	Training set	IC50	'='	14300	nM	CHEMBL1137907	9.38709	9.38709	1.20187	-4.97587	0.350532	43.4483	402.487	372.247	402.204	158	0	0.293294	-0.507679	0.507679	0.293294	1.13793	2	2.82759	0	0	0	0	0	0	0	0	3.08382	2.55837	1980.16	46.6708	43.9495	13.9495	26.1444	22.016	7.38299	4.86006	4.86006	3.04661	3.04661	1.92898	1.92898
CHEMBL187266	Cc1coc2c1C(=O)C(=O)c1c-2ccc2c1CCCC2(C)C	Active	Training set	IC50	'='	3300	nM	CHEMBL2163220	13.529	13.529	0.934873	-4.14899	0.682421	39.2727	294.35	276.206	294.126	112	0	0.237213	-0.463249	0.463249	0.237213	1.27273	2.09091	2.86364	0	0	0	0	0	0	0	0	3.08745	2.41226	1486.45	31.1353	28.7247	10.7247	17.6526	15.0665	6.0665	4.8165	4.8165	3.49463	3.49463	2.491	2.491
CHEMBL187268	O=C(CN1C(=O)CSC1c1ccccc1)Nc1cc(Cl)cc(Cl)c1	Inactive	Training set	IC50	'='	28600	nM	CHEMBL1137918	13.2547	13.2547	0.248549	-3.83552	0.863513	31.25	381.284	367.172	380.015	124	0	0.243555	-0.324444	0.324444	0.243555	1.41667	2.08333	2.75	0	0	0	0	0	0	0	0	3.0168	2.27488	1351.69	29.4447	25.3751	13.7035	17.156	13.0097	7.63492	4.03017	5.58105	2.45164	3.68634	1.57292	2.68851
CHEMBL187437	COc1ccc(C(=O)/C=C/c2cc(OC)c(OC)c(OC)c2)cc1	Inactive	Training set	IC50	'='	13430	nM	CHEMBL1139638	13.2187	13.2187	1.06685	-3.48603	0.573853	25.5	328.364	308.204	328.131	126	0	0.202798	-0.496768	0.496768	0.202798	1	1.625	2.20833	0	0	0	0	0	0	0	0	2.82016	2.99481	1425.74	34.4887	31.5412	11.5412	19.5767	15.8371	5.83712	3.80387	3.80387	2.42792	2.42792	1.42124	1.42124
CHEMBL187616	COc1cc([C@@H]2c3cc4c(cc3[C@@H](Nc3ccc(C(=O)N[C@@H](C)C(=O)OCc5ccccc5)cc3)[C@H]3COC(=O)[C@H]23)OCO4)cc(OC)c1O	Active	Training set	ED50	'='	3800	nM	CHEMBL1138779	14.7077	14.7077	0.814026	-4.79582	0.192345	40.36	680.71	644.422	680.237	258	0	0.328185	-0.501699	0.501699	0.328185	1.08	1.8	2.48	0	0	0	0	0	0	0	0	1.26435	1.5565	3531.17	66.1929	59.9769	23.9769	38.6379	30.9631	13.1604	9.31995	9.31995	6.43968	6.43968	4.35976	4.35976
CHEMBL187697	Cc1cccc(Cl)c1NC(=O)c1cnc(Nc2cc(NCCN3CCOCC3)ncn2)s1	Active	Training set	IC50	'='	82	nM	CHEMBL1149291	13.4325	13.4325	0.0547946	-4.27361	0.455249	32.6562	473.99	449.798	473.14	168	0	0.267	-0.378793	0.378793	0.267	1.40625	2.25	3.09375	0	0	0	0	0	0	0	0	3.43299	1.78289	2054.94	43.4278	39.2332	16.8056	25.0173	19.9053	9.25817	5.17515	6.53063	3.136	4.24468	1.85526	2.66947
CHEMBL187822	COc1cccc(C(=O)/C=C/c2cc(OC)c(OC)c(OC)c2)c1	Inactive	Training set	IC50	'='	11620	nM	CHEMBL1139638	13.277	13.277	1.07044	-3.49189	0.573853	25.5	328.364	308.204	328.131	126	0	0.202798	-0.496743	0.496743	0.202798	1.04167	1.75	2.41667	0	0	0	0	0	0	0	0	2.81975	3.03335	1454.99	34.4887	31.5412	11.5412	19.5767	15.8371	5.83712	3.80387	3.80387	2.42792	2.42792	1.44676	1.44676
CHEMBL187875	COc1ccc(-c2cc(-c3cc(OC)c(OC)c(OC)c3)[nH]n2)cc1	Inactive	Training set	IC50	'='	15810	nM	CHEMBL1139638	8.66088	8.66088	0.0600887	-3.43975	0.739652	24	340.379	320.219	340.142	130	0	0.202801	-0.496768	0.496768	0.202801	0.88	1.56	2.2	0	0	0	0	0	0	0	0	3.11606	2.46888	1563.73	34.7731	32.0274	12.0274	20.1492	16.2274	6.28021	4.24696	4.24696	2.86024	2.86024	1.7874	1.7874
CHEMBL187962	CCCCCCCC(=O)O[C@@H]1Cc2c(O)cc(O)cc2O[C@@H]1c1ccc(O)c(O)c1	Inactive	Training set	IC50	'='	24200	nM	CHEMBL1137907	13.9052	13.9052	1.19192	-4.90941	0.285163	40.6667	416.47	388.246	416.184	162	0	0.305715	-0.507679	0.507679	0.305715	1.23333	2.1	2.9	0	0	0	0	0	0	0	0	3.08526	2.50864	1981.3	45.7482	42.3577	14.3577	25.8152	21.2201	7.58712	5.04545	5.04545	3.13931	3.13931	1.99616	1.99616
CHEMBL188006	COc1cc(CO[C@@H]2Cc3c(O)cc(O)cc3O[C@@H]2c2ccc(O)c(O)c2)cc(OC)c1OC	Inactive	Training set	IC50	'='	32500	nM	CHEMBL1137907	9.54335	9.54335	1.14459	-4.47668	0.381413	34.8235	470.474	444.266	470.158	180	0	0.293294	-0.507679	0.507679	0.293294	1.02941	1.82353	2.52941	0	0	0	0	0	0	0	0	3.08048	2.27266	2146.09	46.2563	42.1742	16.1742	27.1232	21.2407	8.60774	6.02861	6.02861	3.98085	3.98085	2.56639	2.56639
CHEMBL188097	CCCCCCCCCCCCCCCCCCNC(=O)[C@@H]1CSC(c2cccc(O)c2)N1	Active	Training set	IC50	'='	6700	nM	CHEMBL1142809	14.0269	14.0269	0.669032	-5.49154	0.181181	53.5758	476.771	428.387	476.344	188	0	0.293092	-0.507955	0.507955	0.293092	1.18182	1.78788	2.39394	0	0	0	0	0	0	0	0	3.41606	2.87149	2583.9	66.1104	64.1192	16.9357	34.6406	32.0136	9.02742	4.70257	5.49752	2.62708	3.41125	1.47288	2.14024
CHEMBL188103	COc1ccc2c(c1)c(=O)c1c(NCCCN(C)CCCNc3ccc4c(=O)n(CCN(C)C)c(=O)n5c6ccc(OC)cc6c(=O)c3c45)ccc3c(=O)n(CCN(C)C)c(=O)n2c31	Active	Training set	IC50	'='	1.2	nM	CHEMBL1138784	15.3891	15.3891	0.443301	-5.52416	0.0733613	30.7031	871.996	818.572	871.402	334	0	0.335682	-0.496741	0.496741	0.335682	0.59375	1.04688	1.45312	0	0	0	0	0	0	0	0	0.6806	1.36942	4616.53	91.4309	83.7909	30.7909	51.6687	43.0258	16.6314	12.0036	12.0036	8.50786	8.50786	6.05484	6.05484
CHEMBL188132	COc1cc(C(=O)/C=C/c2ccc(Cl)cc2)cc(OC)c1OC	Inactive	Training set	IC50	'='	24060	nM	CHEMBL1139638	13.3008	13.3008	0.616617	-3.45577	0.585333	23.7826	332.783	315.647	332.082	120	0	0.202803	-0.49269	0.49269	0.202803	1.13043	1.73913	2.30435	0	0	0	0	0	0	0	0	2.78461	3.01395	1319.18	31.2816	28.011	11.7669	17.8922	14.1179	5.99582	3.68667	4.06463	2.31829	2.50727	1.36643	1.46092
CHEMBL188258	COc1cc2nc(N3CCN(S(=O)(=O)c4ccccc4[N+](=O)[O-])CC3)nc(N)c2cc1OC	Inactive	Training set	IC50	'='	35000	nM	CHEMBL1138687	14.0788	14.0788	0.494752	-6.47387	0.411764	31.3333	474.499	452.323	474.132	174	0	0.288881	-0.492842	0.492842	0.288881	1.18182	1.87879	2.54545	0	0	0	0	0	0	0	0	2.98461	2.14632	2204.84	42.7207	37.541	16.3575	24.4955	19.0058	9.55141	5.6701	7.39363	3.80102	5.27563	2.38915	3.44364
CHEMBL188399	CCCCCCCCCCCCCCCCCCNC(=O)[C@@H]1CSC(c2cc(OC)c(OC)c(OC)c2)N1	Active	Training set	IC50	'='	4900	nM	CHEMBL1159121	14.3438	14.3438	0.913362	-5.56813	0.143621	51.3684	550.85	496.418	550.38	218	0	0.237537	-0.492703	0.492703	0.237537	1	1.52632	2.05263	0	0	0	0	0	0	0	0	0.73319	2.96928	2889.64	75.0246	72.4357	19.2522	39.156	36.126	10.048	5.417	6.21195	3.22073	4.0049	1.85771	2.52507
CHEMBL188507	COc1cc2nc(N3CCN(C(=O)c4ccc(C(C)(C)C)cc4)CC3)nc(N)c2cc1OC	Inactive	Training set	IC50	'='	47000	nM	CHEMBL1138687	14.3396	14.3396	0.492009	-4.37663	0.651554	36.0606	449.555	418.307	449.243	174	0	0.253474	-0.492842	0.492842	0.253474	1.09091	1.78788	2.42424	0	0	0	0	0	0	0	0	3.05145	2.10578	2288.32	50.2207	46.9608	15.9608	28.2128	23.8747	8.4803	6.10638	6.10638	3.9231	3.9231	2.39749	2.39749
CHEMBL188535	COc1ccc(C(=O)N2CCN(c3nc(N)c4cc(OC)c(OC)cc4n3)CC2)cc1OC	Inactive	Training set	IC50	'='	71000	nM	CHEMBL1138687	14.2186	14.2186	0.46714	-4.29507	0.600143	33.1515	453.499	426.283	453.201	174	0	0.253617	-0.49287	0.49287	0.253617	0.969697	1.63636	2.33333	0	0	0	0	0	0	0	0	3.02012	2.07937	2190.75	46.6349	42.7773	15.7773	26.6204	21.6912	8.29679	5.71875	5.71875	3.87302	3.87302	2.4188	2.4188
CHEMBL188678	O=c1cc(N2CCOCC2)oc2c(-c3cccc4c3sc3ccccc34)cccc12	Active	Training set	IC50	'='	8273.92	nM	CHEMBL1201861	13.7742	13.7742	0.116155	-3.70619	0.374251	32.6	413.498	394.346	413.109	148	0	0.199677	-0.439618	0.439618	0.199677	0.9	1.63333	2.53333	0	0	0	0	0	0	0	0	3.39537	1.75836	2219.02	36.823	33.5802	15.3967	22.3457	17.8497	9.16619	5.94098	6.9616	4.28177	5.40446	3.01263	4.08428
CHEMBL188890	COc1cc2nc(N3CCN(S(=O)(=O)c4ccc(C(C)(C)C)cc4)CC3)nc(N)c2cc1OC	Active	Training set	IC50	'='	4100	nM	CHEMBL1138687	14.5271	14.5271	0.53275	-6.66517	0.587106	36.4706	485.61	454.362	485.21	182	0	0.24269	-0.492842	0.492842	0.24269	1.05882	1.73529	2.35294	0	0	0	0	0	0	0	0	3.04762	2.14892	2435.74	51.1434	47.2773	17.0938	28.5461	23.917	9.96266	6.18938	7.91291	3.961	5.34433	2.39701	3.26161
CHEMBL189016	COc1cccc(C2NN=C(c3cc(OC)c(OC)c(OC)c3)C2O)c1	Inactive	Training set	IC50	'='	28040	nM	CHEMBL1139638	9.08122	9.08122	0.32166	-3.66658	0.823334	38.9231	358.394	336.218	358.153	138	0	0.211148	-0.496757	0.496757	0.211148	1.15385	1.92308	2.61538	0	0	0	0	0	0	0	0	3.09086	2.5177	1591.39	37.3255	34.4357	12.4357	21.4152	17.3398	6.48433	4.45108	4.45108	3.05359	3.05359	1.9558	1.9558
CHEMBL189251	COc1cc2nc(N3CCN(S(=O)(=O)c4ccc(Br)cc4)CC3)nc(N)c2cc1OC	Inactive	Training set	IC50	'='	20000	nM	CHEMBL1138687	14.0047	14.0047	0.444934	-6.1122	0.560039	32.7419	508.398	486.222	507.058	164	0	0.242691	-0.492842	0.492842	0.242691	1.12903	1.80645	2.45161	0	0	0	0	0	0	0	0	2.96117	2.12717	2072.28	41.1434	36.6553	17.0578	23.5848	18.606	9.94464	5.37837	7.89489	3.55549	5.33532	2.19426	3.2571
CHEMBL189397	COc1cc2nc(N3CCN(S(=O)(=O)c4ccc([N+](=O)[O-])cc4)CC3)nc(N)c2cc1OC	Inactive	Training set	IC50	'='	36000	nM	CHEMBL1138687	14.02	14.02	0.485552	-6.33967	0.411764	31.3333	474.499	452.323	474.132	174	0	0.26901	-0.492842	0.492842	0.26901	1.15152	1.81818	2.42424	0	0	0	0	0	0	0	0	2.97178	2.12384	2175.59	42.7207	37.541	16.3575	24.4955	19.0058	9.55141	5.6701	7.39363	3.75538	5.1387	2.2942	3.1588
CHEMBL189398	COc1cc2nc(N3CCN(C(=O)c4ccc(Cl)cc4)CC3)nc(N)c2cc1OC	Inactive	Training set	IC50	'='	60000	nM	CHEMBL1138687	13.7894	13.7894	0.409402	-4.08384	0.683671	32.1667	427.892	405.716	427.141	156	0	0.253475	-0.492842	0.492842	0.253475	1.16667	1.86667	2.53333	0	0	0	0	0	0	0	0	2.96549	2.09106	1929.39	40.2207	36.3388	15.0947	23.2515	18.5637	8.04724	5.29536	5.67333	3.51759	3.70657	2.19474	2.28923
CHEMBL189584	CCN(CC)CCCCNc1ncc2cc(-c3cc(OC)cc(OC)c3)c(NC(=O)NC(C)(C)C)nc2n1	Inactive	Training set	IC50	'='	112227	nM	CHEMBL1201861	14.2602	14.2602	0.944654	-4.98837	0.278988	31.8684	523.682	482.354	523.327	206	0	0.320323	-0.496602	0.496602	0.320323	1.10526	1.86842	2.55263	0	0	0	0	0	0	0	0	3.19514	2.69772	2701.81	62.9278	59.3552	18.3552	34.446	29.7164	9.37472	6.24282	6.24282	3.67138	3.67138	2.32225	2.32225
CHEMBL189649	Cc1cccc(Cl)c1NC(=O)c1cnc(Nc2cc(N3CCOCC3)ncn2)s1	Active	Training set	IC50	'='	24	nM	CHEMBL1149291	13.3558	13.3558	0.130644	-3.58296	0.636647	30.7931	430.921	411.769	430.098	150	0	0.267	-0.377776	0.377776	0.267	1.41379	2.27586	3.10345	0	0	0	0	0	0	0	0	3.32888	1.8216	1794.56	36.8505	32.786	15.3584	21.6126	16.7609	8.56095	4.83974	6.19522	3.0242	4.13288	1.83026	2.64447
CHEMBL189868	COc1cc2nc(N3CCN(C(=O)c4ccc(C#N)cc4)CC3)nc(N)c2cc1OC	Inactive	Training set	IC50	'='	68000	nM	CHEMBL1138687	13.8379	13.8379	0.420696	-4.11731	0.684128	31.1935	418.457	396.281	418.175	158	0	0.253475	-0.492842	0.492842	0.253475	1.19355	1.90323	2.54839	0	0	0	0	0	0	0	0	2.98014	2.09023	2020.54	40.9278	36.908	14.908	23.7895	18.8483	7.9539	5.46818	5.46818	3.6599	3.6599	2.26589	2.26589
CHEMBL189963	CC(=O)c1c(C)c2cnc(Nc3ccc(N4CCNCC4)cn3)nc2n(C2CCCC2)c1=O	Active	Training set	IC50	'='	1352.21	nM	CHEMBL1201861	14.4747	14.4747	0.290017	-4.3984	0.575411	46.5455	447.543	418.311	447.238	172	0	0.26311	-0.36774	0.36774	0.26311	1.33333	2.15152	2.90909	0	0	0	0	0	0	0	0	3.15067	1.87461	2266.81	48.4363	44.947	15.947	27.339	23.1304	8.73596	6.05436	6.05436	4.12627	4.12627	2.74119	2.74119
CHEMBL190079	CCCCCCCCCCCCCCCCCCNC(=O)[C@H]1CSC(c2ccc(F)cc2)N1	Active	Training set	IC50	'='	6800	nM	CHEMBL1143576	14.4168	14.4168	0.707297	-5.49481	0.198493	53.303	478.762	431.386	478.339	188	0	0.237537	-0.35472	0.35472	0.237537	1.09091	1.60606	2.15152	0	0	0	0	0	0	0	0	3.40771	2.86523	2538.13	65.4033	63.0889	16.9054	34.1026	31.5902	9.01228	4.68743	5.48238	2.61951	3.40368	1.44358	2.11093
CHEMBL190247	CCCCCCCCCCCCCCCCCCNC(=O)[C@H]1CSC(c2ccc(Br)cc2)N1	Inactive	Training set	IC50	'='	17300	nM	CHEMBL1143576	14.0109	14.0109	0.538082	-5.47664	0.173168	53.303	539.668	492.292	538.259	188	0	0.237537	-0.35472	0.35472	0.237537	1.09091	1.60606	2.15152	0	0	0	0	0	0	0	0	3.40771	2.86523	2538.13	65.4033	63.0889	18.4914	34.1026	31.5902	9.80528	4.68743	6.27537	2.61951	3.80018	1.44358	2.30918
CHEMBL190381	COc1cc(-c2cc(-c3ccc(F)cc3)[nH]n2)cc(OC)c1OC	Active	Training set	IC50	'='	8930	nM	CHEMBL1139638	14.0876	14.0876	0.0973885	-3.40887	0.771386	22.2917	328.343	311.207	328.122	124	0	0.202801	-0.492691	0.492691	0.202801	1	1.66667	2.29167	0	0	0	0	0	0	0	0	3.08073	2.4984	1455.22	31.566	28.4971	11.4971	18.4647	14.5082	6.06094	4.12975	4.12975	2.75061	2.75061	1.73258	1.73258
CHEMBL190474	COc1ccc(/C=C/C(=O)c2cc(OC)c(OC)c(OC)c2)cc1OC	Active	Training set	IC50	'='	7850	nM	CHEMBL1139638	13.5698	13.5698	1.20015	-3.54914	0.530414	26	358.39	336.214	358.142	138	0	0.202803	-0.49287	0.49287	0.202803	0.884615	1.5	2.15385	0	0	0	0	0	0	0	0	2.854	3.07024	1568.25	37.6958	34.4495	12.4495	21.2611	17.2454	6.24537	4.11006	4.11006	2.67371	2.67371	1.59049	1.59049
CHEMBL190643	Nc1nc(Nc2ccc(S(N)(=O)=O)cc2)nn1C(=O)c1cccs1	Active	Training set	IC50	'='	160	nM	CHEMBL1139550	12.8616	12.8616	0.0783215	-5.06329	0.62561	18.375	364.412	352.316	364.041	124	0	0.291014	-0.367547	0.367547	0.291014	1.375	2.16667	2.79167	0	0	0	0	0	0	0	0	3.34873	2.19465	1461.4	27.4363	23.2245	12.8575	16.5324	11.5573	8.07782	3.97661	6.15149	2.40428	3.80924	1.43389	2.27387
CHEMBL190817	CCCCCCCCCCCCCCCCCCNC(=O)[C@H]1CSC(Cc2ccccc2)N1	Inactive	Training set	IC50	'='	16400	nM	CHEMBL1143576	14.0659	14.0659	0.858767	-5.51239	0.190777	55.0303	474.799	424.399	474.364	188	0	0.237527	-0.35472	0.35472	0.237527	1.06061	1.60606	2.18182	0	0	0	0	0	0	0	0	3.44049	2.87209	2636.9	67.9033	66.2109	17.0274	35.3526	33.1512	9.0733	4.62345	5.41839	2.54309	3.2252	1.40536	2.02169
CHEMBL190837	CC1=C(/C=C/C(C)=C/C=C/C(C)=C/C(=O)Nc2ccc(O)cc2)C(C)(C)CCC1n1ccnc1	Active	Training set	IC50	'='	1500	nM	CHEMBL1149300	13.4594	13.4594	0.377975	-4.82063	0.269614	42.7647	457.618	422.338	457.273	178	0	0.293092	-0.507964	0.507964	0.293092	1.41176	2.26471	2.94118	0	0	0	0	0	0	0	0	3.41828	2.79365	2567.99	54.6159	51.6581	16.6581	30.5742	26.079	8.7235	5.96411	5.96411	3.54316	3.54316	2.11922	2.11922
CHEMBL191003	Nc1nc(Nc2ccc(S(N)(=O)=O)cc2)nn1C(=O)c1c(F)cccc1F	Active	Training set	IC50	'='	120	nM	CHEMBL1139550	14.5497	14.5497	0.0847869	-5.14377	0.602789	17.5926	394.363	382.267	394.066	140	0	0.286935	-0.367547	0.367547	0.286935	1.22222	1.88889	2.48148	0	0	0	0	0	0	0	0	3.30959	2.24674	1579.08	29.8839	24.5722	13.3887	17.8706	12.277	7.98104	4.57132	5.92971	2.82722	3.54725	1.71225	2.07227
CHEMBL191384	N#C/C(=C1/Nc2ccccc2S1)c1ccnc(NCCc2cccnc2)n1	Inactive	Training set	IC50	'='	11621.8	nM	CHEMBL1201861	9.99629	9.99629	0.110397	-3.55698	0.656115	23.8889	372.457	356.329	372.116	132	0	0.222726	-0.353873	0.353873	0.222726	1.33333	2.25926	3.18519	0	0	0	0	0	0	0	0	3.27548	1.87865	1773.94	32.5052	29.0915	13.908	19.8036	15.0124	7.93442	4.60159	5.60066	2.95489	3.94318	1.85256	2.72263
CHEMBL192864	CCCCCCCCCCCCCCCCCCNC(=O)[C@H]1CSC(c2cccnc2)N1	Active	Training set	IC50	'='	9200	nM	CHEMBL1143576	13.9428	13.9428	0.611443	-5.4757	0.214534	54.5625	461.76	414.384	461.344	182	0	0.237537	-0.35472	0.35472	0.237537	1.1875	1.78125	2.40625	0	0	0	0	0	0	0	0	3.38628	2.8549	2511.67	64.533	62.6581	16.4746	33.6751	31.3484	8.77051	4.45886	5.2538	2.49203	3.2762	1.37089	2.03286
CHEMBL193791	CC(C)C1=C2C3CCC4[C@@]5(C)CC[C@H](O)C(C)(C)C5CC[C@@]4(C)[C@]3(C)CC[C@@]2(C(=O)OCc2ccccc2)CC1=O	Inactive	Training set	IC50	'='	37000	nM	CHEMBL1141042	16.0452	16.0452	1.41837	-7.12204	0.378294	82.7805	560.819	508.403	560.387	224	0	0.316552	-0.460145	0.460145	0.316552	1.09756	1.92683	2.63415	0	0	0	0	0	0	0	0	1.13525	2.31052	3341.65	74.6877	72.133	20.133	40.0126	37.1789	11.2706	9.27483	9.27483	6.97169	6.97169	4.96549	4.96549
CHEMBL193829	COC(=O)[C@@]12CC[C@]3(C)C(CCC4[C@@]5(C)CC[C@H](OC(C)=O)C(C)(C)C5CC[C@]43C)C1=C(C(C)C)C(=O)C2=O	Inactive	Training set	IC50	'='	34000	nM	CHEMBL1141042	15.186	15.186	3.31577	-7.11609	0.238874	84	540.741	492.357	540.345	216	0	0.323618	-0.468009	0.468009	0.323618	0.974359	1.79487	2.46154	0	0	0	0	0	0	0	0	1.00061	2.66096	2976.27	70.3783	66.9495	18.9495	37.0651	34.383	10.383	8.76641	8.76641	6.75915	6.75915	4.93108	4.93108
CHEMBL194234	CCOC(=O)[C@@]12CC[C@]3(C)C(CCC4[C@@]5(C)CC[C@H](OC(C)=O)C(C)(C)C5CC[C@]43C)C1=C(C(C)C)C(=O)C2	Inactive	Training set	IC50	'='	244000	nM	CHEMBL1141042	15.5284	15.5284	3.34006	-7.20643	0.346173	87.1282	540.785	488.369	540.381	218	0	0.316204	-0.465313	0.465313	0.316204	1.05128	1.89744	2.58974	0	0	0	0	0	0	0	0	1.12834	2.6698	3082.2	73.801	71.0412	19.0412	38.6544	36.4289	10.4289	8.66435	8.66435	6.56439	6.56439	4.80818	4.80818
CHEMBL194309	CC(C)C1=C2C3CCC4[C@@]5(C)CC[C@H](O)C(C)(C)C5CC[C@@]4(C)[C@]3(C)CC[C@@]2(C(=O)O)CC1=O	Inactive	Training set	IC50	'='	40000	nM	CHEMBL1141042	15.0967	15.0967	3.2146	-6.92853	0.488716	94.5294	470.694	424.326	470.34	190	0	0.313777	-0.480573	0.480573	0.313777	1.05882	1.91176	2.58824	0	0	0	0	0	0	0	0	3.37986	2.68608	2660.84	64.7236	62.633	16.633	34.1908	32.133	9.3165	8.07071	8.07071	6.2259	6.2259	4.49053	4.49053
CHEMBL194369	COC(=O)[C@@]12CC[C@]3(C)C(CCC4[C@@]5(C)CC[C@H](O)C(C)(C)C5CC[C@]43C)C1=C(C(C)C)C(=O)C2	Inactive	Training set	IC50	'='	38000	nM	CHEMBL1141042	15.267	15.267	3.31451	-7.00882	0.454403	93.4286	484.721	436.337	484.355	196	0	0.315939	-0.468339	0.468339	0.315939	1.08571	1.94286	2.62857	0	0	0	0	0	0	0	0	3.37804	2.68729	2761.93	67.2236	65.133	17.133	35.3372	33.4289	9.52062	8.17277	8.17277	6.3186	6.3186	4.56708	4.56708
CHEMBL194485	CC(C)=CCc1c(O)c(C(=O)CC(C)C)c(O)c2c(-c3ccccc3)cc(=O)oc12	Active	Training set	IC50	'='	5310	nM	CHEMBL1687858	14.4163	14.4163	1.05791	-4.61091	0.315595	28.4667	406.478	380.27	406.178	156	0	0.336339	-0.506601	0.506601	0.336339	1.33333	2.1	2.76667	0	0	0	0	0	0	0	0	3.03121	2.93159	2005.79	44.0136	40.5412	14.5412	24.9367	20.5412	7.72474	5.45602	5.45602	3.56229	3.56229	2.47953	2.47953
CHEMBL194524	CC(=O)OC[C@@]1(C(=O)O)CC[C@]2(C)C(CCC3[C@@]4(C)CC[C@H](OC(=O)CCl)C(C)(C)C4CC[C@]32C)C1=O	Active	Training set	IC50	'='	2300	nM	CHEMBL1141042	16.0349	16.0349	3.07965	-6.95812	0.283114	83.2703	539.109	495.765	538.27	208	0	0.32067	-0.480399	0.480399	0.32067	1.08108	1.89189	2.54054	0	0	0	0	0	0	0	0	3.15886	2.92556	2620.86	64.9307	60.7357	18.4916	34.1417	30.9343	9.90406	7.7963	7.98528	5.7092	5.8635	3.86083	3.8994
CHEMBL195143	O=C1Oc2ccccc2/C1=C\c1ccc(O)c(O)c1	Inactive	Training set	GI50	'='	78000	nM	CHEMBL1143530	12.3766	12.3766	0.411583	-1.19769	0.355028	22.8421	254.241	244.161	254.058	94	0	0.343822	-0.50426	0.50426	0.343822	1.21053	2.05263	2.89474	0	0	0	0	0	0	0	0	3.03978	2.43372	1111.74	21.7816	19.133	9.13299	13.5767	9.83712	5.02062	3.50189	3.50189	2.29777	2.29777	1.47801	1.47801
CHEMBL195586	CCCCCCCCCCCCCCCCCCNC(=O)[C@H]1CSC(c2ccc(N(C)C)cc2)N1	Active	Training set	IC50	'='	6000	nM	CHEMBL1143576	14.1967	14.1967	0.546356	-5.53637	0.17793	54.1143	503.841	450.417	503.391	200	0	0.237537	-0.377661	0.377661	0.237537	1.05714	1.6	2.14286	0	0	0	0	0	0	0	0	3.44615	2.90313	2778	71.9806	70.1581	17.9746	37.436	35.072	9.49412	5.05746	5.85241	2.86043	3.6446	1.56404	2.23139
CHEMBL196008	CC(=O)OC[C@@]12CC[C@]3(C)C(CCC4[C@@]5(C)CC[C@H](OC(=O)CCl)C(C)(C)C5CC[C@]43C)C1=C(C(C)C)C(=O)C2	Inactive	Training set	IC50	'='	242000	nM	CHEMBL1141042	15.5259	15.5259	3.21924	-7.20659	0.248628	84.925	575.23	523.822	574.343	224	0	0.32067	-0.464925	0.464925	0.32067	1.075	1.9	2.575	0	0	0	0	0	0	0	0	1.14132	2.68367	3089.33	73.801	70.4192	20.1751	38.6544	36.1179	10.9958	8.75884	8.94782	6.48845	6.64275	4.72541	4.76399
CHEMBL196535	CC(=O)O[C@H]1CC[C@@]2(C)C(CC[C@]3(C)C2CCC2C4=C(C(C)C)C(=O)C[C@]4(C(=O)OCc4ccccc4)CC[C@]23C)C1(C)C	Inactive	Training set	IC50	'='	250000	nM	CHEMBL1141042	16.1112	16.1112	1.44411	-7.25344	0.315615	78.7727	602.856	548.424	602.397	240	0	0.316552	-0.461983	0.461983	0.316552	1.02273	1.84091	2.54545	0	0	0	0	0	0	0	0	0.708308	2.30974	3559.33	78.7651	75.5412	21.5412	42.0798	38.9289	11.9289	9.66435	9.66435	7.16645	7.16645	5.16025	5.16025
CHEMBL196892	Cc1n[nH]c2nnc(N)c-2c1-c1ccccc1	Inactive	Training set	IC50	'='	72400	nM	CHEMBL1140371	8.14806	8.14806	0.0252376	-2.94579	0.662016	28.3529	225.255	214.167	225.101	84	0	0.191884	-0.38157	0.38157	0.191884	1.35294	2.23529	3	0	0	0	0	0	0	0	0	3.04787	2.49015	975.189	21.1269	19.2361	8.23607	12.8738	9.85967	4.51803	3.14582	3.14582	2.16818	2.16818	1.47249	1.47249
CHEMBL197216	O=C1Oc2ccccc2/C1=C\c1cc(O)c(O)c(O)c1	Inactive	Training set	GI50	'='	19000	nM	CHEMBL1143530	12.4248	12.4248	0.433054	-1.21917	0.320059	22.1	270.24	260.16	270.053	100	0	0.343822	-0.504147	0.504147	0.343822	1.2	1.95	2.65	0	0	0	0	0	0	0	0	3.0687	2.44835	1099.01	22.4887	19.5412	9.54124	14.1147	9.94949	5.22474	3.70602	3.70602	2.4415	2.4415	1.57539	1.57539
CHEMBL197442	COc1cccc(OC)c1OCCNCCOc1ccccc1OCc1cccc([N+](=O)[O-])c1	Inactive	Training set	GI50	'='	13200	nM	CHEMBL1141864	11.5857	11.5857	1.18235	-4.4766	0.213012	25.3235	468.506	440.282	468.19	180	0	0.269327	-0.492715	0.492715	0.269327	0.911765	1.52941	2.20588	0	0	0	0	0	0	0	0	3.10496	2.23258	2236	48.5825	44.2522	16.2522	27.5913	22.2744	8.32721	5.15324	5.15324	3.14824	3.14824	1.83068	1.83068
CHEMBL198087	C[C@@H](NP(=O)(OCC1OC(n2cc(/C=C/Br)c(=O)[nH]c2=O)CC1O)Oc1cccc2ccccc12)C(=O)OCc1ccccc1	Active	Training set	EC50	'='	6100	nM	CHEMBL1148610	15.7156	15.7156	0.754363	-7.55906	0.140665	39.5556	700.479	669.231	699.098	236	0	0.459081	-0.45965	0.45965	0.459081	1.4	2.17778	2.95556	0	0	0	0	0	0	0	0	3.43196	1.88245	3124.62	59.0466	52.3411	23.8215	34.1495	26.6223	13.608	7.5792	9.47796	4.72677	6.10527	2.8997	4.10939
CHEMBL198188	O=C(OCc1ccccc1)[C@H](Cc1ccccc1)NP(=O)(OCC1OC(n2cc(/C=C/Br)c(=O)[nH]c2=O)CC1O)Oc1cccc2ccccc12	Active	Training set	EC50	'='	5800	nM	CHEMBL1148610	16.3903	16.3903	0.795988	-7.87623	0.0923332	37.3333	776.577	741.297	775.129	264	0	0.459102	-0.459634	0.459634	0.459102	1.19608	1.90196	2.64706	0	0	0	0	0	0	0	0	1.48045	1.79182	3713.97	66.5107	59.3411	26.8215	38.825	30.3723	15.358	8.7042	10.603	5.47017	6.84867	3.40664	4.66633
CHEMBL198431	COc1ccccc1COc1ccccc1OCCNCCOc1c(OC)cccc1OC	Active	Training set	GI50	'='	8900	nM	CHEMBL1141864	8.5746	8.5746	1.13771	-4.48466	0.364342	27.4848	453.535	422.287	453.215	176	0	0.203076	-0.496342	0.496342	0.203076	0.69697	1.24242	1.93939	0	0	0	0	0	0	0	0	3.12326	2.24878	2243.87	50.2123	46.8967	15.8967	28.365	23.5939	8.1467	4.97871	4.97871	3.10902	3.10902	1.80395	1.80395
CHEMBL199077	COc1cccc(OC)c1OCCNCCOc1ccccc1OCc1ccc(OC(C)C)cc1	Active	Training set	GI50	'='	2000	nM	CHEMBL1141864	8.59223	8.59223	1.20829	-4.53025	0.302382	29.1143	481.589	446.309	481.246	188	0	0.203076	-0.492715	0.492715	0.203076	0.828571	1.45714	2.11429	0	0	0	0	0	0	0	0	3.17706	2.23828	2407.07	55.2123	51.8967	16.8967	30.865	26.0939	8.6467	5.30784	5.30784	3.16005	3.16005	1.85966	1.85966
CHEMBL199590	COC(=O)[C@H](C(C)C)P(=O)(OCC1OC(n2cc(/C=C/Br)c(=O)[nH]c2=O)CC1O)Oc1cccc2ccccc12	Inactive	Training set	EC50	'='	15800	nM	CHEMBL1148610	16.008	16.008	0.795184	-8.03182	0.24692	43.425	637.42	607.18	636.087	214	0	0.393332	-0.468281	0.468281	0.393332	1.5	2.3	3.05	0	0	0	0	0	0	0	0	3.33048	2.31376	2687.34	55.0052	48.8938	21.3743	31.0694	24.725	12.2052	6.78105	8.98485	4.3715	6.27824	2.74648	4.28806
CHEMBL200102	CC(C)NCCCn1c(Sc2cc3c(cc2I)OCO3)nc2c(N)ncnc21	Active	Training set	IC50	'='	363	nM	CHEMBL4613233	8.91298	8.91298	0.13247	-4.30178	0.36779	28.5714	512.377	491.209	512.049	148	0	0.230802	-0.453554	0.453554	0.230802	1.57143	2.42857	3.25	0	0	0	0	0	0	0	0	3.47465	2.0373	1799.8	37.8255	34.286	16.26	21.8637	17.4386	8.99225	4.79911	6.85538	3.07399	5.21579	1.98922	3.52657
CHEMBL200136	COc1cccc(OC)c1OCCNCCOc1ccccc1OCc1ccccc1[N+](=O)[O-]	Inactive	Training set	GI50	'='	13200	nM	CHEMBL1141864	11.8738	11.8738	1.18866	-4.48658	0.213012	25.3235	468.506	440.282	468.19	180	0	0.275516	-0.492715	0.492715	0.275516	0.882353	1.47059	2.14706	0	0	0	0	0	0	0	0	3.11761	2.24124	2236	48.5825	44.2522	16.2522	27.5913	22.2744	8.32721	5.15324	5.15324	3.20415	3.20415	1.87119	1.87119
CHEMBL200366	COc1cccc(OC)c1OCCNCCOc1ccccc1OCc1ccc(C)cc1	Active	Training set	GI50	'='	7800	nM	CHEMBL1141864	8.48696	8.48696	1.14396	-4.46206	0.393356	28.0938	437.536	406.288	437.22	170	0	0.203076	-0.492715	0.492715	0.203076	0.78125	1.40625	2.0625	0	0	0	0	0	0	0	0	3.10309	2.22871	2193.6	49.5052	46.4885	15.4885	27.8919	23.4357	7.98846	4.92253	4.92253	2.97887	2.97887	1.71804	1.71804
CHEMBL200726	COc1ccc2c(c1)Cc1c-2n[nH]c1Nc1ccccc1	Active	Training set	IC50	'='	35.6	nM	CHEMBL3576861	8.683	8.683	0.247441	-3.1048	0.599589	25.0476	277.327	262.207	277.122	104	0	0.191754	-0.496757	0.496757	0.191754	1.42857	2.33333	3.19048	0	0	0	0	0	0	0	0	3.22383	2.01974	1416.01	27.2292	25.2499	10.2499	16.4292	13.1471	5.75268	4.01381	4.01381	2.78807	2.78807	1.91326	1.91326
CHEMBL200777	CCOc1ccc(COc2ccccc2OCCNCCOc2c(OC)cccc2OC)cc1	Active	Training set	GI50	'='	5200	nM	CHEMBL1141864	8.54593	8.54593	1.1898	-4.49939	0.324243	28.3235	467.562	434.298	467.231	182	0	0.203076	-0.49389	0.49389	0.203076	0.764706	1.41176	2.08824	0	0	0	0	0	0	0	0	3.15231	2.2204	2319.3	52.7123	49.3967	16.3967	29.615	24.8439	8.3967	5.08078	5.08078	3.10902	3.10902	1.80863	1.80863
CHEMBL200839	COc1cccc(OC)c1OCCNCCOc1ccccc1OCc1ccccc1Cl	Active	Training set	GI50	'='	5400	nM	CHEMBL1141864	8.44599	8.44599	0.914794	-4.42481	0.365051	26.3125	457.954	429.73	457.166	170	0	0.203076	-0.492715	0.492715	0.203076	0.8125	1.40625	2.125	0	0	0	0	0	0	0	0	3.09829	2.2126	2101.5	47.0052	43.3664	16.1223	26.6806	21.8747	8.3054	4.86151	5.23947	2.9956	3.27908	1.72207	1.85514
CHEMBL200935	Nc1ncnc2c1ccn2[C@@H]1C=C(CO)[C@@H](O)[C@H]1O	Active	Training set	IC50	'='	1620	nM	CHEMBL3580643	8.89655	8.89655	0.10991	-3.56631	0.526753	49.8947	262.269	248.157	262.107	100	0	0.211064	-0.39192	0.39192	0.211064	1.63158	2.63158	3.42105	0	0	0	0	0	0	0	0	3.07397	2.58603	1158.38	25.309	23.0136	9.0136	15.1004	11.5204	4.90123	3.52695	3.52695	2.48096	2.48096	1.614	1.614
CHEMBL201262	COC(=O)[C@@H](C)NP(=O)(O)OCC1OC(n2cc(/C=C/Br)c(=O)[nH]c2=O)CC1O	Inactive	Training set	EC50	'='	155000	nM	CHEMBL1148610	13.5492	13.5492	0.651248	-6.6951	0.278682	50.2069	498.223	477.055	497.02	162	0	0.403268	-0.467846	0.467846	0.403268	1.96552	2.7931	3.44828	0	0	0	0	0	0	0	0	3.08029	2.8938	1557.89	39.809	34.3411	15.8215	22.0649	16.8264	8.90391	4.43173	6.14791	2.58894	3.55414	1.48886	2.2528
CHEMBL202721	COc1cc2c(Nc3ccc(NC(=O)c4ccccc4)cc3)ncnc2cc1OCCCN1CCOCC1	Inactive	Training set	IC50	'='	28457.8	nM	CHEMBL1201861	13.4114	13.4114	0.121719	-4.59968	0.293751	32.2632	513.598	482.35	513.238	196	0	0.255158	-0.492842	0.492842	0.255158	1.13158	1.92105	2.71053	0	0	0	0	0	0	0	0	3.19246	1.72237	2718.37	53.3919	49.3691	18.3691	30.89	25.283	9.88854	6.41323	6.41323	4.08918	4.08918	2.53781	2.53781
CHEMBL203893	O=C(CCCCCCCCCc1ccccc1)CC(=O)N[C@H]1CCOC1=O	Active	Training set	IC50	'='	4000	nM	CHEMBL1152810	13.3052	13.3052	1.14518	-5.13497	0.324721	44.7407	373.493	342.245	373.225	148	0	0.328269	-0.464062	0.464062	0.328269	1.18519	1.85185	2.51852	0	0	0	0	0	0	0	0	3.18702	2.75525	1857.14	46.9806	44.0802	13.0802	25.0233	22.165	6.71783	3.96127	3.96127	2.17885	2.17885	1.20155	1.20155
CHEMBL204946	Cc1ccc(S(=O)(=O)N[C@@H](CC(=O)NCC(C)(C)C)C(=O)N[C@@H](CO)C(=O)N[C@H](/C=C/S(C)(=O)=O)CC(C)C)cc1	Active	Training set	IC50	'='	2400	nM	CHEMBL1147675	15.0544	15.0544	1.70194	-7.3466	0.190965	37.1951	616.803	572.451	616.26	232	0	0.244939	-0.393679	0.393679	0.244939	1.14634	1.82927	2.41463	0	0	0	0	0	0	0	0	3.28481	5.31615	2970.57	69.3674	63.3713	21.0043	36.6136	31.0405	12.2666	6.38653	9.13848	3.09769	4.61145	1.71939	2.76583
CHEMBL204992	CC(C)C[C@@H](/C=C/S(C)(=O)=O)NC(=O)[C@H](CO)NC(=O)[C@H](CCC(=O)OC(C)(C)C)NS(=O)(=O)c1ccccc1	Active	Training set	IC50	'='	4000	nM	CHEMBL1147675	14.9551	14.9551	1.52201	-7.19184	0.212511	36.375	603.76	562.432	603.228	226	0	0.305878	-0.459947	0.459947	0.305878	1.175	1.85	2.45	0	0	0	0	0	0	0	0	3.2784	5.20782	2829.13	65.9971	59.8324	20.4654	34.9648	29.3043	11.9776	6.05348	8.80543	2.95096	4.46471	1.66782	2.71426
CHEMBL205089	COc1cc2ncnc(Oc3ccc(NC(=O)NC4CCCCC4)cc3)c2cc1OC	Inactive	Training set	Inhibition	'='	42	%	CHEMBL2016491	13.4992	13.4992	0.671095	-4.37577	0.587109	36.2581	422.485	396.277	422.195	162	0	0.318951	-0.492841	0.492841	0.318951	1.16129	1.90323	2.64516	0	0	0	0	0	0	0	0	3.05911	1.90163	2096.42	44.3505	40.9218	14.9218	25.3686	20.8622	7.96772	5.22432	5.22432	3.33413	3.33413	2.10243	2.10243
CHEMBL205190	CC(C)[C@]12O[C@H]1[C@@H]1O[C@@]13[C@@]1(C)CCC4=C(COC4=O)[C@@H]1C[C@@H]1O[C@@]13C2=O	Active	Training set	IC50	'='	20	nM	CHEMBL4130367	14.8605	14.8605	1.68486	-4.52536	0.519325	93.6923	358.39	336.214	358.142	138	0	0.333915	-0.457769	0.457769	0.333915	1.30769	2.19231	3	0	0	0	0	0	0	0	0	3.77904	1.70134	1699.35	37.1378	34.4495	12.4495	20.8979	18.5412	7.54124	6.78282	6.78282	5.75989	5.75989	4.39904	4.39904
CHEMBL205786	Cc1ccc2c(c1C)CN(C(=O)N(C)C)C[C@@H]2c1cccc(O)c1	Active	Training set	IC50	'='	223	nM	CHEMBL1146117	13.9779	13.9779	0.853173	-4.3413	0.870192	40.4167	324.424	300.232	324.184	126	0	0.319312	-0.507956	0.507956	0.319312	1.45833	2.375	3.125	0	0	0	0	0	0	0	0	2.83908	2.90293	1656.76	37.8674	35.7109	11.7109	21.1715	18.1581	6.24989	4.50613	4.50613	2.99435	2.99435	1.93485	1.93485
CHEMBL206206	CC(C)C[C@@H](/C=C/S(C)(=O)=O)NC(=O)[C@H](CO)NC(=O)[C@H](CCC(=O)OC(C)(C)C)NC(=O)OCc1ccccc1	Active	Training set	IC50	'='	3000	nM	CHEMBL1147675	14.9247	14.9247	1.30054	-6.69275	0.220138	36.0488	597.731	554.387	597.272	230	0	0.407621	-0.459947	0.459947	0.407621	1.17073	1.87805	2.5122	0	0	0	0	0	0	0	0	3.302	5.09254	2810.36	68.2816	62.4241	20.2406	36.3486	30.6702	10.9035	6.11483	7.32583	2.94797	3.31876	1.65822	1.88926
CHEMBL206373	CCCCCCCCCCCCCC(=O)NCCCOc1c(Br)cc(C/C(=N/O)C(=O)NCCc2c[nH]c(N)n2)cc1Br	Inactive	Training set	GI50	'='	30000	nM	CHEMBL1139012	13.8338	13.8338	0.143158	-5.37814	0.0365819	33.9535	728.571	680.187	726.21	240	0	0.329576	-0.491149	0.491149	0.329576	1.13953	1.83721	2.48837	0	0	0	0	0	0	0	0	1.07803	2.78138	3105.68	73.566	68.5722	23.7442	39.4372	34.0074	11.9491	6.14264	7.72864	3.42272	4.53946	1.91195	3.13286
CHEMBL206529	O=C(CCCCCCCCCCCc1ccccc1)CC(=O)N[C@H]1CCOC1=O	Active	Training set	IC50	'='	4000	nM	CHEMBL1152810	13.3693	13.3693	1.17115	-5.26752	0.266368	45.5172	401.547	366.267	401.257	160	0	0.328269	-0.464062	0.464062	0.328269	1.10345	1.72414	2.34483	0	0	0	0	0	0	0	0	3.25215	2.78531	2061.16	51.9806	49.0802	14.0802	27.5233	24.665	7.21783	4.21127	4.21127	2.30385	2.30385	1.26405	1.26405
CHEMBL206689	CCCCOP(=O)(OCCCC)C(Nc1nc2ccc(OC)cc2s1)c1ccccc1F	Inactive	Training set	Inhibition	'='	13.2	%	CHEMBL1139665	16.4768	16.4768	0.180031	-7.66373	0.20328	31.2812	480.542	450.302	480.165	174	0	0.356925	-0.496712	0.496712	0.356925	1.28125	2.03125	2.75	0	0	0	0	0	0	0	0	3.53768	2.72249	2206.93	49.1184	45.2608	16.9718	27.1658	22.7767	10.1886	4.98892	7.75013	3.12443	5.49482	1.94541	3.99354
CHEMBL206877	COc1cc2c(c(OC)c1OC)-c1ccc(OC)c(=O)cc1[C@@H](Nc1ccc([N+](=O)[O-])cc1[N+](=O)[O-])CC2	Active	Training set	IC50	'='	9	nM	CHEMBL1147012	14.0858	14.0858	0.950157	-4.73493	0.325656	29.3158	523.498	498.298	523.159	198	0	0.298704	-0.492704	0.492704	0.298704	1	1.73684	2.44737	0	0	0	0	0	0	0	0	3.17306	2.63418	2522.33	49.0301	43.0159	18.0159	28.0855	21.9091	9.46184	6.69932	6.69932	4.67396	4.67396	3.12985	3.12985
CHEMBL207016	Cc1ccc(S(=O)(=O)N[C@@H](CCC(=O)OC(C)(C)C)C(=O)N[C@@H](C)C(=O)N[C@H](/C=C/S(C)(=O)=O)CC(C)C)cc1	Active	Training set	IC50	'='	500	nM	CHEMBL1147675	14.9597	14.9597	1.68632	-7.3107	0.273543	37.475	601.788	558.444	601.249	226	0	0.305878	-0.459947	0.459947	0.305878	1.125	1.825	2.4	0	0	0	0	0	0	0	0	3.25322	5.22168	2904.99	67.79	61.9241	20.5571	35.6154	30.4419	12.0235	6.20141	8.95337	2.97929	4.49304	1.66385	2.71028
CHEMBL207336	CC(C)C[C@@H](/C=C/S(C)(=O)=O)NC(=O)[C@H](C)NC(=O)[C@H](CCC(=O)OC(C)(C)C)NC(=O)c1ccccc1	Active	Training set	IC50	'='	1750	nM	CHEMBL1147675	14.8427	14.8427	1.39456	-6.63969	0.319126	36.8947	551.706	510.378	551.267	212	0	0.305897	-0.459947	0.459947	0.305897	1.13158	1.84211	2.44737	0	0	0	0	0	0	0	0	3.24957	5.06642	2654.74	64.3674	59.1076	18.9241	34.0708	29.1496	10.2911	5.84789	7.05889	2.83502	3.20581	1.5963	1.82734
CHEMBL207403	CC[C@H](C)[C@H](NC(=O)OCc1ccccc1)C(=O)N[C@@H](CC(C)C)C(=O)N[C@@H](C)C(=O)N[C@H](/C=C/S(C)(=O)=O)CC(C)C	Active	Training set	IC50	'='	800	nM	CHEMBL1147675	15.3757	15.3757	1.33683	-6.77483	0.207043	40.5581	622.829	572.429	622.34	242	0	0.407631	-0.444676	0.444676	0.407631	0.976744	1.69767	2.32558	0	0	0	0	0	0	0	0	0.690342	5.43146	3171.97	75.9447	70.5548	21.3713	39.9755	34.794	11.4883	6.45763	7.66863	3.34367	3.71446	1.85971	2.09075
CHEMBL207591	CC[C@H](C)[C@H](NC(=O)OCc1ccccc1)C(=O)N[C@@H](CCC(=O)OC(C)(C)C)C(=O)N[C@@H](C)C(=O)N[C@H](C=O)CC(C)C	Active	Training set	IC50	'='	375	nM	CHEMBL1147675	15.4093	15.4093	1.35042	-6.54197	0.152461	39	618.772	568.372	618.363	246	0	0.407631	-0.459947	0.459947	0.407631	1.02273	1.77273	2.38636	0	0	0	0	0	0	0	0	0.693142	5.39546	3041.22	76.6518	71.0548	21.0548	40.4813	35.119	10.3301	6.6499	6.6499	3.4219	3.4219	1.88972	1.88972
CHEMBL207990	CC[C@H](C)[C@H](NC(=O)[C@H]([C@@H](C)CC)N(C)C(C)=O)C(=O)N[C@H](C(=O)N[C@@H](CC(C)C)C(=O)[C@@]1(C)CO1)[C@@H](C)O	Active	Training set	IC50	'='	1	nM	CHEMBL1147675	15.6246	15.6246	2.11319	-6.69967	0.208561	52.3077	554.729	504.329	554.368	224	0	0.245353	-0.390717	0.390717	0.245353	1.05128	1.74359	2.28205	0	0	0	0	0	0	0	0	1.66443	5.72442	2717.63	73.1104	68.6466	18.6466	37.8953	33.8953	9.14545	6.32942	6.32942	3.69758	3.69758	1.96855	1.96855
CHEMBL208015	CC(C)C[C@@H](/C=C/S(C)(=O)=O)NC(=O)[C@H](C)NC(=O)[C@H](CCC(=O)OC(C)(C)C)NC(=O)OCc1ccccc1	Active	Training set	IC50	'='	6500	nM	CHEMBL1147675	14.8422	14.8422	1.29337	-6.67044	0.283117	36.65	581.732	538.388	581.277	224	0	0.407621	-0.459947	0.459947	0.407621	1.125	1.85	2.475	0	0	0	0	0	0	0	0	3.27388	5.03172	2783.51	67.5745	62.0159	19.8324	35.7879	30.5579	10.6994	6.01277	7.22377	2.8513	3.22209	1.59175	1.82278
CHEMBL208046	COc1cc2c(c(OC)c1OC)-c1ccc(=O)c(OC)cc1[C@@H](NCC(C)=O)CC2	Active	Training set	IC50	'='	93	nM	CHEMBL1147012	13.5605	13.5605	1.19887	-4.7017	0.747229	36.5	413.47	386.254	413.184	160	0	0.219874	-0.492704	0.492704	0.219874	1.23333	2	2.76667	0	0	0	0	0	0	0	0	3.07857	3.10431	2030.19	44.9887	41.3967	14.3967	24.9874	20.9357	7.48846	5.20521	5.20521	3.59405	3.59405	2.44022	2.44022
CHEMBL208189	COc1cc2c(c(OC)c1OC)-c1ccc(OC)c(=O)cc1[C@@H](NCC(C)=O)CC2	Active	Training set	IC50	'='	7.6	nM	CHEMBL1147012	13.8517	13.8517	1.19874	-4.69067	0.747229	36.5	413.47	386.254	413.184	160	0	0.220197	-0.492704	0.492704	0.220197	1.23333	2	2.76667	0	0	0	0	0	0	0	0	3.07861	3.09107	2030.19	44.9887	41.3967	14.3967	24.9874	20.9357	7.48846	5.20521	5.20521	3.59405	3.59405	2.44022	2.44022
CHEMBL208398	Cc1cccc2sc(NC(c3ccc(C(F)(F)F)cc3)P(=O)(OC(C)C)OC(C)C)nc12	Inactive	Training set	Inhibition	'='	25.9	%	CHEMBL1139665	15.5386	15.5386	0.191673	-7.64484	0.329589	29.2188	486.496	460.288	486.135	174	0	0.41591	-0.34386	0.41591	0.34386	1.15625	1.8125	2.375	0	0	0	0	0	0	0	0	3.43143	2.85063	2060.46	45.9113	41.1085	16.8195	25.404	20.7464	10.1584	5.44563	8.20684	3.23217	5.78514	2.07671	4.24103
CHEMBL208587	COc1ccc(/C=C/C(=O)C(C)C(=O)/C=C/c2ccc(OC)c(OC)c2)cc1OC	Active	Training set	IC50	'='	3500	nM	CHEMBL1138035	13.6367	13.6367	1.33909	-4.42383	0.431387	27.4667	410.466	384.258	410.173	158	0	0.165721	-0.49287	0.49287	0.165721	0.833333	1.26667	1.66667	0	0	0	0	0	0	0	0	3.00931	3.00761	1848.06	44.2207	40.4495	14.4495	24.8028	20.2912	7.29124	4.75799	4.75799	2.95602	2.95602	1.63426	1.63426
CHEMBL209158	COC(=O)CCCC(=O)O[C@@H]1C[C@H]2[C@H](O)/C=C/C(=O)O[C@@H](C)CCC/C=C/[C@@H]2C1	Active	Training set	GI50	'='	60	nM	CHEMBL1138048	13.5232	13.5232	2.49642	-5.21317	0.424135	76.4828	408.491	376.235	408.215	162	0	0.330279	-0.468995	0.468995	0.330279	1.44828	2.31034	3.10345	0	0	0	0	0	0	0	0	3.15274	3.35925	1898.71	49.3699	45.8577	13.8577	26.3309	22.9495	7.04124	4.40593	4.40593	2.53209	2.53209	1.50247	1.50247
CHEMBL209199	COc1cc(/C=C/C(=O)/C=C(O)/C=C/c2ccc(OC)c(OC)c2)ccc1O	Active	Training set	IC50	'='	6000	nM	CHEMBL1138035	13.0995	13.0995	1.03495	-3.41737	0.405175	25.8571	382.412	360.236	382.142	146	0	0.293294	-0.507819	0.507819	0.293294	1	1.67857	2.42857	0	0	0	0	0	0	0	0	2.97903	2.90057	1785.01	39.0052	35.4495	13.4495	22.611	17.6536	6.83712	4.40593	4.40593	2.62689	2.62689	1.49989	1.49989
CHEMBL209353	C[C@H]1CCC/C=C/[C@@H]2C[C@H](OC(=O)CCCC(=O)NCCCCCCO)C[C@H]2[C@H](O)/C=C/C(=O)O1	Active	Training set	GI50	'='	330	nM	CHEMBL1138048	13.982	13.982	1.70365	-5.41534	0.229153	72.1143	493.641	450.297	493.304	198	0	0.330279	-0.462326	0.462326	0.330279	1.34286	2.22857	3.05714	0	0	0	0	0	0	0	0	3.35273	3.17541	2481.55	63.4472	59.805	16.805	33.5791	29.798	8.53433	5.14723	5.14723	2.89614	2.89614	1.70203	1.70203
CHEMBL209433	CN(CCc1c[nH]c2ccccc12)C(=O)c1ccccc1Cl	Inactive	Training set	IC50	'='	92000	nM	CHEMBL1138971	13.4631	13.4631	0.113507	-4.00431	0.772069	23.7727	312.8	295.664	312.103	112	0	0.254616	-0.360889	0.360889	0.254616	1.36364	2.13636	3	0	0	0	0	0	0	0	0	3.08359	2.41427	1514.81	30.315	27.6806	11.4366	17.5442	14.2084	6.1391	3.88856	4.26653	2.54861	2.83208	1.54779	1.72311
CHEMBL209539	[O-][n+]1nc(NCc2ccccc2)[n+]([O-])c2ccccc21	Inactive	Training set	IC50	'='	10700	nM	CHEMBL1145315	12.8224	12.8224	0.302542	-3.29321	0.569884	19.8	268.276	256.18	268.096	100	0	0.460746	-0.739363	0.739363	0.460746	1.1	1.75	2.5	0	0	0	0	0	0	0	0	2.73325	2.34832	1272.66	24.4447	21.6054	9.60535	14.6554	11.104	5.15679	3.38813	3.38813	2.17261	2.17261	1.33611	1.33611
CHEMBL209726	COc1ccc(/C=C/C(O)=C/C(C)=O)c(OC)c1	Inactive	Training set	IC50	'='	12300	nM	CHEMBL1138035	11.8314	11.8314	1.05769	-3.37856	0.494278	28	248.278	232.15	248.105	96	0	0.293095	-0.507833	0.507833	0.293095	1.55556	2.44444	3.16667	0	0	0	0	0	0	0	0	2.66017	4.05567	1030.35	26.9722	24.633	8.63299	15.1358	12.133	4.22474	2.64562	2.64562	1.48737	1.48737	0.842118	0.842118
CHEMBL210042	COc1ccc(/C=C/C(O)=C/C(=O)/C=C/c2ccc(OC)c(OC)c2OC)cc1OC	Active	Training set	IC50	'='	9100	nM	CHEMBL1138035	13.3811	13.3811	1.19982	-3.65153	0.340949	27.2258	426.465	400.257	426.168	164	0	0.293096	-0.507819	0.507819	0.293096	0.903226	1.6129	2.3871	0	0	0	0	0	0	0	0	3.01943	3.05637	1997.87	44.7123	40.8577	14.8577	25.4419	20.3577	7.44949	4.81418	4.81418	3.02578	3.02578	1.78735	1.78735
CHEMBL210104	Cn1c(O)c(C2=Nc3ccccc3/C2=N\OCCN2CCCC2)c2cccc(Br)c21	Inactive	Training set	IC50	'='	21600	nM	CHEMBL1137414	8.66739	8.66739	0.361774	-4.16013	0.440992	36.7667	467.367	444.183	466.1	154	0	0.294793	-0.493939	0.493939	0.294793	1.33333	2.2	3.03333	0	0	0	0	0	0	0	0	3.60318	1.84429	2131.31	40.7207	37.4833	16.0693	23.8005	19.4505	8.83526	5.66623	6.45923	4.02217	4.59599	2.80113	3.27582
CHEMBL210241	COc1ccc(/C=C/C(=O)C(/C=C/CO)=C(O)/C=C/c2ccc(OC)c(OC)c2)cc1OC	Active	Training set	IC50	'='	1300	nM	CHEMBL1138035	14.0878	14.0878	1.31522	-3.65971	0.296856	28.1212	452.503	424.279	452.184	174	0	0.293129	-0.507185	0.507185	0.293129	0.939394	1.51515	2.06061	0	0	0	0	0	0	0	0	3.10954	3.30593	2190.45	47.867	43.8577	15.8577	27.3508	21.8119	7.99537	5.11006	5.11006	3.19455	3.19455	1.8358	1.8358
CHEMBL210393	COC(=O)CCCC(=O)O[C@@H]1C[C@@H]2[C@H](/C=C/CCC[C@H](C)OC(=O)/C=C/[C@H]2OC(=O)CCCC(=O)OC)C1	Active	Training set	GI50	'='	5010	nM	CHEMBL1138048	14.1584	14.1584	2.87632	-5.91167	0.230964	65.4211	536.618	496.298	536.262	212	0	0.330321	-0.468995	0.468995	0.330321	1.02632	1.68421	2.34211	0	0	0	0	0	0	0	0	3.29923	3.63725	2537.94	63.2317	58.0825	18.0825	33.5259	29.0619	9.06186	5.55997	5.55997	3.14867	3.14867	1.85606	1.85606
CHEMBL210411	O=c1c(O)c(-c2ccccc2)oc2ccc(O)cc12	Inactive	Training set	IC50	'='	50000	nM	CHEMBL1177747	12.826	12.826	0.587473	-1.1668	0.700092	20.9474	254.241	244.161	254.058	94	0	0.293434	-0.507937	0.507937	0.293434	1.10526	1.94737	2.68421	0	0	0	0	0	0	0	0	2.69101	2.39065	1082.49	21.7816	19.133	9.13299	13.5767	9.83712	5.02062	3.49768	3.49768	2.32586	2.32586	1.50715	1.50715
CHEMBL210608	CCNC(=O)/C=C/C(C(=O)/C=C/c1ccc(OC)c(OC)c1)=C(O)\C=C\c1ccc(OC)c(OC)c1	Active	Training set	IC50	'='	1200	nM	CHEMBL1138035	14.2954	14.2954	1.01918	-3.99713	0.25453	28.1667	493.556	462.308	493.21	190	0	0.293129	-0.507185	0.507185	0.293129	0.944444	1.52778	2.08333	0	0	0	0	0	0	0	0	3.16184	3.40109	2435.75	52.8146	48.305	17.305	29.8615	24.048	8.69258	5.53675	5.53675	3.4079	3.4079	1.94248	1.94248
CHEMBL210880	COc1ccc(/C=C/C(=O)C(/C=C/C#N)=C(O)/C=C/c2ccc(OC)c(OC)c2)cc1OC	Active	Training set	IC50	'='	700	nM	CHEMBL1138035	13.8892	13.8892	1.11642	-3.50371	0.239153	26.0909	447.487	422.287	447.168	170	0	0.293129	-0.507185	0.507185	0.293129	0.939394	1.48485	2	0	0	0	0	0	0	0	0	3.07602	3.20228	2168.18	45.367	40.8967	15.8967	26.1168	20.4231	8.01485	5.1198	5.1198	3.19942	3.19942	1.83824	1.83824
CHEMBL210959	COc1ccc(/C=C/C(O)=C/C(=O)/C=C/c2ccc(OC)c(OC)c2)cc1O	Active	Training set	IC50	'='	5500	nM	CHEMBL1138035	13.1139	13.1139	1.02816	-3.41804	0.405175	25.8571	382.412	360.236	382.142	146	0	0.293294	-0.507819	0.507819	0.293294	1	1.67857	2.42857	0	0	0	0	0	0	0	0	2.97754	2.87542	1785.01	39.0052	35.4495	13.4495	22.611	17.6536	6.83712	4.40593	4.40593	2.62689	2.62689	1.49989	1.49989
CHEMBL211045	COc1ccc(C2=NC(c3ccc(Cl)cc3)C(c3ccc(Cl)cc3)N2C(=O)N2CCNC(=O)C2)c(OC(C)C)c1	Active	Training set	IC50	'='	6370	nM	CHEMBL3132800	15.6774	15.6774	0.697169	-4.47603	0.394015	38.7	581.5	551.26	580.164	208	0	0.32638	-0.496624	0.496624	0.32638	1.175	1.875	2.55	0	0	0	0	0	0	0	0	3.4439	2.23793	2727.25	54.4777	49.1778	20.6896	31.2104	25.286	11.0947	7.15785	7.91377	4.73423	5.11219	3.2404	3.42938
CHEMBL211105	COc1ccc(S(=O)(=O)N2CCC[C@@H]2C(=O)NC(C=O)Cc2ccccc2)cc1	Inactive	Training set	GI50	'='	19700	nM	CHEMBL1146033	14.2172	14.2172	1.14545	-6.59258	0.662394	39.8621	416.499	392.307	416.141	154	0	0.243301	-0.496767	0.496767	0.243301	1.51724	2.24138	2.89655	0	0	0	0	0	0	0	0	3.09158	2.48706	1979.73	41.9447	37.8439	14.6604	23.4101	19.1282	8.62102	4.73279	6.45632	2.97694	4.45155	1.78774	2.86025
CHEMBL211477	O=CC(Cc1ccccc1)NC(=O)[C@H]1CSCN1S(=O)(=O)c1ccc(I)cc1	Active	Training set	GI50	'='	6380	nM	CHEMBL1146033	13.947	13.947	0.403647	-6.06583	0.439062	36.1071	530.409	511.257	529.983	148	0	0.24409	-0.344831	0.344831	0.24409	1.5	2.17857	2.82143	0	0	0	0	0	0	0	0	3.09959	2.40818	1788.1	36.9447	32.2219	17.0124	20.9327	16.3172	10.2052	4.54919	7.94229	2.80522	5.50404	1.66721	3.90078
CHEMBL211495	COc1cc(/C=C/C(O)=C/C(=O)/C=C/c2cccs2)ccc1O	Active	Training set	IC50	'='	7700	nM	CHEMBL1138035	12.6915	12.6915	0.396786	-3.22628	0.473671	24.3478	328.389	312.261	328.077	118	0	0.293294	-0.507819	0.507819	0.293294	1.43478	2.3913	3.13043	0	0	0	0	0	0	0	0	3.12201	2.76764	1421.52	30.1434	27.0412	11.8577	17.9039	13.4954	6.49537	3.57681	4.3933	2.04566	2.65804	1.15146	1.55971
CHEMBL211496	COc1cc(/C=C/C(O)=C/C(=O)/C=C/c2ccc[nH]2)ccc1O	Inactive	Training set	IC50	'='	15400	nM	CHEMBL1138035	12.7277	12.7277	0.133863	-3.24379	0.433242	24.9565	311.337	294.201	311.116	118	0	0.293294	-0.507819	0.507819	0.293294	1.47826	2.43478	3.17391	0	0	0	0	0	0	0	0	3.07247	2.79427	1444.74	31.0136	28.0802	11.0802	18.3314	13.9815	5.71783	3.61577	3.61577	2.07489	2.07489	1.17094	1.17094
CHEMBL211526	CCCCCCCCNc1n[n+]([O-])c2ccccc2[n+]1[O-]	Inactive	Training set	IC50	'='	18200	nM	CHEMBL1145315	13.0049	13.0049	0.636812	-4.66508	0.45934	31.619	290.367	268.191	290.174	114	0	0.460469	-0.739363	0.739363	0.460469	1.2381	1.95238	2.7619	0	0	0	0	0	0	0	0	2.84552	2.81478	1438.72	34.4806	32.1054	10.1054	18.73	16.104	5.15679	3.13813	3.13813	1.9292	1.9292	1.15521	1.15521
CHEMBL211533	CCOC(=O)CC/C(C(C)=O)=C(O)\C=C\c1ccc(O)c(OC)c1	Inactive	Training set	IC50	'='	43700	nM	CHEMBL1138035	12.9737	12.9737	1.12505	-4.42066	0.328221	29.1667	334.368	312.192	334.142	130	0	0.30561	-0.507541	0.507541	0.30561	1.5	2.41667	3.125	0	0	0	0	0	0	0	0	2.8678	4.31529	1432.7	36.7566	33.4495	11.4495	20.3285	16.4495	5.63299	3.53514	3.53514	2.0363	2.0363	1.09575	1.09575
CHEMBL211636	CN(CCc1c[nH]c2ccccc12)C(=O)c1ccccc1Br	Inactive	Training set	IC50	'='	59000	nM	CHEMBL1138971	13.5176	13.5176	0.127118	-3.9665	0.744798	23.7727	357.251	340.115	356.052	112	0	0.254249	-0.360889	0.360889	0.254249	1.36364	2.13636	3	0	0	0	0	0	0	0	0	3.08359	2.41427	1514.81	30.315	27.6806	12.2666	17.5442	14.2084	6.55414	3.88856	4.68156	2.54861	3.14336	1.54779	1.91563
CHEMBL211714	COC(=O)C[C@H]1[C@]2(C)C3=C(C)[C@H](c4ccoc4)C[C@H]3O[C@@H]2[C@H](O)[C@@H]2[C@]1(C)C(=O)C=C[C@@]2(C)C(=O)NC(C)c1ccccc1	Inactive	Training set	IC50	'='	43140	nM	CHEMBL1145323	16.2005	16.2005	1.42512	-6.49837	0.358839	67.2558	587.713	546.385	587.288	228	0	0.305355	-0.472315	0.472315	0.305355	1.34884	2.2093	2.88372	0	0	0	0	0	0	0	0	1.13628	2.17245	3247.83	66.2207	61.805	20.805	36.9377	31.8439	11.4885	9.00483	9.00483	6.74359	6.74359	4.89899	4.89899
CHEMBL211758	CCOC(=O)CC/C(C(=O)/C=C/c1ccc(OC)c(OC)c1)=C(O)\C=C\c1ccc(O)c(OC)c1	Active	Training set	IC50	'='	6300	nM	CHEMBL1138035	14.3503	14.3503	1.22381	-4.69915	0.190776	27.8857	482.529	452.289	482.194	186	0	0.305611	-0.507528	0.507528	0.305611	1	1.71429	2.45714	0	0	0	0	0	0	0	0	3.12999	3.37953	2315.33	51.2896	46.766	16.766	28.9501	23.266	8.44949	5.39751	5.39751	3.28724	3.28724	1.86132	1.86132
CHEMBL211782	COc1ccc(Nc2n[n+]([O-])c3ccccc3[n+]2[O-])cc1	Inactive	Training set	IC50	'='	12000	nM	CHEMBL1145315	12.8562	12.8562	0.039692	-3.10927	0.57744	19.2381	284.275	272.179	284.091	106	0	0.465313	-0.739354	0.739354	0.465313	1.19048	1.90476	2.61905	0	0	0	0	0	0	0	0	2.72313	2.32149	1287.03	25.1518	22.0136	10.0136	15.0958	11.2623	5.31504	3.55612	3.55612	2.30763	2.30763	1.42567	1.42567
CHEMBL211802	COc1ccc(CN2CCC=C(CCC(=O)NO)C2=O)c(OC)c1	Active	Training set	GI50	'='	4550	nM	CHEMBL1143660	13.7956	13.7956	0.839156	-4.25531	0.584613	35	334.372	312.196	334.153	130	0	0.249279	-0.496624	0.496624	0.249279	1.625	2.5	3.29167	0	0	0	0	0	0	0	0	2.85426	3.08961	1449.68	36.5495	33.4357	11.4357	20.2458	16.6572	5.80175	3.74798	3.74798	2.33239	2.33239	1.35562	1.35562
CHEMBL211812	CCOC(=O)CCC(F)(C(=O)/C=C/c1ccc(OC2CCCCO2)c(OC)c1)C(=O)/C=C/c1ccc(OC2CCCCO2)c(OC)c1	Active	Training set	IC50	'='	6300	nM	CHEMBL1138035	18.5184	18.5184	1.96478	-6.17223	0.113918	47.2128	654.728	611.384	654.284	254	0	0.305419	-0.492845	0.492845	0.305419	0.93617	1.46809	1.95745	0	0	0	0	0	0	0	0	0.700197	2.19197	3160.6	71.4194	65.4604	22.4604	39.3448	33.1591	11.6591	7.51621	7.51621	4.63723	4.63723	2.6925	2.6925
CHEMBL212551	Cc1ccc(S(=O)(=O)N2CCC[C@@H]2C(=O)NC(C=O)Cc2ccccc2)cc1	Inactive	Training set	GI50	'='	40100	nM	CHEMBL1146033	14.1929	14.1929	1.14184	-6.58187	0.721502	41	400.5	376.308	400.146	148	0	0.243297	-0.344859	0.344859	0.243297	1.5	2.21429	2.85714	0	0	0	0	0	0	0	0	3.06959	2.51051	1958.98	41.2376	37.4357	14.2522	22.937	18.9699	8.46277	4.6766	6.40013	2.89781	4.37242	1.74818	2.82069
CHEMBL212581	CN(C)CCO/N=C1/C(c2c(O)[nH]c3c(Br)cccc23)=Nc2ccccc21	Inactive	Training set	IC50	'='	27200	nM	CHEMBL1137414	8.51884	8.51884	0.197128	-3.9734	0.476764	26.8148	427.302	408.15	426.069	138	0	0.294786	-0.494074	0.494074	0.294786	1.40741	2.2963	3.14815	0	0	0	0	0	0	0	0	3.43884	2.07687	1832.03	35.2207	31.9833	14.5693	20.8392	16.4241	7.86166	4.96902	5.76202	3.41091	3.98473	2.38869	2.77472
CHEMBL212610	CCO/C(O)=C/C=C(C(=O)/C=C/c1ccc(OC2CCCCO2)c(OC)c1)C(=O)/C=C/c1ccc(OC2CCCCO2)c(OC)c1	Active	Training set	IC50	'='	3100	nM	CHEMBL1138035	14.5804	14.5804	1.70126	-4.32207	0.0741611	46	634.722	592.386	634.278	246	0	0.296486	-0.492845	0.492845	0.296486	0.934783	1.5	2	0	0	0	0	0	0	0	0	0.938788	2.16923	3129.22	69.3586	64.0825	22.0825	38.8381	32.3784	11.4701	7.23274	7.23274	4.41835	4.41835	2.62163	2.62163
CHEMBL212768	CN(CCc1c[nH]c2ccccc12)C(=O)c1ccccc1	Inactive	Training set	IC50	'='	86000	nM	CHEMBL1138971	13.4276	13.4276	0.104618	-4.029	0.778937	24.9524	278.355	260.211	278.142	106	0	0.253101	-0.360889	0.360889	0.253101	1.28571	2.04762	2.85714	0	0	0	0	0	0	0	0	3.08359	2.41427	1509.24	30.315	28.3027	10.3027	17.5442	14.5194	5.57216	3.69958	3.69958	2.40687	2.40687	1.46012	1.46012
CHEMBL213032	COc1cccc(C(=O)N(C)CCc2c[nH]c3ccccc23)c1	Inactive	Training set	IC50	'='	85000	nM	CHEMBL1138971	13.6803	13.6803	0.068969	-4.13727	0.783949	25.5652	308.381	288.221	308.152	118	0	0.25324	-0.496742	0.496742	0.25324	1.3913	2.30435	3.17391	0	0	0	0	0	0	0	0	3.11792	2.40657	1653.74	33.5221	31.2109	11.2109	19.2287	15.9276	5.98041	4.00577	4.00577	2.611	2.611	1.5877	1.5877
CHEMBL213036	COc1ccccc1C(=O)N(C)CCc1c[nH]c2ccccc12	Inactive	Training set	IC50	'='	89000	nM	CHEMBL1138971	13.7697	13.7697	0.0633168	-4.16311	0.783949	25.5652	308.381	288.221	308.152	118	0	0.256867	-0.495924	0.495924	0.256867	1.34783	2.17391	3.04348	0	0	0	0	0	0	0	0	3.12064	2.44047	1653.74	33.5221	31.2109	11.2109	19.2287	15.9276	5.98041	4.00577	4.00577	2.66203	2.66203	1.63136	1.63136
CHEMBL213077	CN(C)CCO/N=C1/C(c2c(O)n(C)c3c(Br)cccc23)=Nc2ccccc21.Cl	Inactive	Training set	IC50	'='	25000	nM	CHEMBL1137414	8.62301	8.62301	0.362753	-4.02888	0.479969	27.8571	441.329	420.161	440.085	144	0	0.294793	-0.493939	0.493939	0.294793	1.35714	2.25	3.07143	0	0	0	0	0	0	0	0	3.49651	2.14798	1928.56	37.7207	34.4833	15.0693	22.0505	17.7005	8.08526	5.19263	5.98562	3.62426	4.19808	2.54957	3.02427
CHEMBL213302	CN(CCc1c[nH]c2ccccc12)C(=O)c1ccc(Cl)cc1	Inactive	Training set	IC50	'='	47000	nM	CHEMBL1138971	13.4457	13.4457	0.110791	-4.01511	0.772069	23.7727	312.8	295.664	312.103	112	0	0.253103	-0.360889	0.360889	0.253103	1.36364	2.13636	2.90909	0	0	0	0	0	0	0	0	3.08359	2.41427	1514.81	30.315	27.6806	11.4366	17.5442	14.2084	6.1391	3.88856	4.26653	2.50137	2.69035	1.50737	1.60186
CHEMBL213405	O=CC(Cc1ccccc1)NC(=O)[C@H]1CCCN1S(=O)(=O)c1ccc(F)cc1	Inactive	Training set	GI50	'='	27100	nM	CHEMBL1146033	14.2627	14.2627	1.13361	-6.51937	0.714825	38.9643	404.463	383.295	404.121	148	0	0.2433	-0.344859	0.344859	0.2433	1.46429	2.14286	2.78571	0	0	0	0	0	0	0	0	3.06399	2.49259	1867.99	38.7376	34.3136	14.1301	21.7256	17.4089	8.40175	4.61559	6.33911	2.86731	4.34192	1.73293	2.80544
CHEMBL213436	COc1cc(C2=NN(C(C)=O)C(c3cc(Cl)cc(Cl)c3)O2)cc(OC)c1OC	Active	Training set	IC50	'='	1700	nM	CHEMBL1149507	13.0384	13.0384	0.238764	-3.61309	0.716353	29.5	425.268	407.124	424.059	148	0	0.242767	-0.492689	0.492689	0.242767	1.14286	1.78571	2.35714	0	0	0	0	0	0	0	0	3.19977	2.49773	1548.52	35.6958	31.1916	14.7035	20.5152	15.8359	7.59183	4.72585	5.48178	3.08133	3.4593	2.0219	2.44823
CHEMBL213786	COC(=O)C[C@H]1[C@]2(C)C3=C(C)[C@H](c4ccoc4)C[C@H]3O[C@@H]2[C@H](O)[C@@H]2[C@]1(C)C(=O)C=C[C@@]2(C)C(=O)N1CCOCC1	Active	Training set	IC50	'='	2260	nM	CHEMBL1145323	16.0782	16.0782	1.57529	-6.4801	0.447041	76.45	553.652	514.34	553.268	216	0	0.305355	-0.472315	0.472315	0.305355	1.35	2.2	2.875	0	0	0	0	0	0	0	0	3.65687	2.20168	2886.09	62.4637	58.2132	19.2132	34.4307	30.0286	10.6203	8.40962	8.40962	6.41348	6.41348	4.74894	4.74894
CHEMBL213805	CN(CCc1c[nH]c2ccccc12)C(=O)c1ccc(-c2ccccc2)cc1	Active	Training set	IC50	'='	6200	nM	CHEMBL1138971	13.9532	13.9532	0.0675966	-4.162	0.528533	24	354.453	332.277	354.173	134	0	0.253102	-0.360889	0.360889	0.253102	1.03704	1.74074	2.51852	0	0	0	0	0	0	0	0	3.26754	2.03747	2040.14	37.7791	35.3027	13.3027	22.187	18.2694	7.32216	4.94958	4.94958	3.28187	3.28187	2.02262	2.02262
CHEMBL214041	CCNc1n[n+]([O-])c2ccccc2[n+]1[O-]	Inactive	Training set	IC50	'='	13300	nM	CHEMBL1145315	12.3744	12.3744	0.376829	-3.40478	0.550852	21.8667	206.205	196.125	206.08	78	0	0.460459	-0.739363	0.739363	0.460459	1.6	2.33333	3.06667	0	0	0	0	0	0	0	0	2.49983	2.88939	870.301	19.4806	17.1054	7.10535	11.23	8.604	3.65679	2.38813	2.38813	1.5608	1.5608	0.974305	0.974305
CHEMBL214049	O=C(CCC1=CCCN(CCc2ccccc2)C1=O)NO	Active	Training set	GI50	'='	9840	nM	CHEMBL1667837	13.5673	13.5673	0.869111	-4.27832	0.617786	36.5714	288.347	268.187	288.147	112	0	0.248985	-0.338294	0.338294	0.248985	1.52381	2.33333	3.09524	0	0	0	0	0	0	0	0	2.83149	2.96756	1294.81	32.6353	30.1192	10.1192	18.1269	15.0907	5.23525	3.26061	3.26061	1.94221	1.94221	1.08893	1.08893
CHEMBL214051	Nc1ccccc1Nc1n[n+]([O-])c2ccccc2[n+]1[O-]	Inactive	Training set	IC50	'='	16100	nM	CHEMBL1145315	12.8543	12.8543	0.00853978	-1.13828	0.407005	18.1	269.264	258.176	269.091	100	0	0.465381	-0.739354	0.739354	0.465381	1.15	1.85	2.65	0	0	0	0	0	0	0	0	2.71295	2.43508	1255.71	23.5221	20.5526	9.55256	14.3221	10.472	5.1304	3.47354	3.47354	2.26531	2.26531	1.40451	1.40451
CHEMBL214158	[O-][n+]1nc(NCCO)[n+]([O-])c2ccccc21	Inactive	Training set	IC50	'='	22400	nM	CHEMBL1145315	12.4362	12.4362	0.396387	-3.47249	0.507297	21.25	222.204	212.124	222.075	84	0	0.460552	-0.739363	0.739363	0.460552	1.5625	2.3125	3.0625	0	0	0	0	0	0	0	0	2.57899	2.85647	894.401	20.1877	17.5136	7.5136	11.7906	8.71638	3.86091	2.4902	2.4902	1.60645	1.60645	0.997127	0.997127
CHEMBL214188	CN(CCc1c[nH]c2ccccc12)C(=O)c1cccc(Cl)c1	Inactive	Training set	IC50	'='	94000	nM	CHEMBL1138971	13.4523	13.4523	0.111965	-4.01086	0.772069	23.7727	312.8	295.664	312.103	112	0	0.253155	-0.360889	0.360889	0.253155	1.40909	2.27273	3.13636	0	0	0	0	0	0	0	0	3.08359	2.41427	1514.81	30.315	27.6806	11.4366	17.5442	14.2084	6.1391	3.88856	4.26653	2.50137	2.69035	1.53099	1.67273
CHEMBL214248	N#Cc1c(-c2ccccc2)c(NCCc2ccccc2Cl)n2c(Cl)cccc12	Inactive	Training set	IC50	'='	23000	nM	CHEMBL1146846	10.2236	10.2236	0.247131	-3.75863	0.387648	22.9643	406.316	389.18	405.08	138	0	0.16157	-0.370261	0.370261	0.16157	1.14286	1.89286	2.67857	0	0	0	0	0	0	0	0	3.32473	2.22546	1881.92	34.4088	30.5976	15.1094	20.603	15.9168	8.22553	5.07283	5.8088	3.53493	4.08193	2.41391	2.76746
CHEMBL214298	[O-][n+]1nc(NC2CC2)[n+]([O-])c2ccccc21	Inactive	Training set	IC50	'='	15900	nM	CHEMBL1145315	12.5194	12.5194	0.199281	-2.88395	0.571383	32.5	218.216	208.136	218.08	82	0	0.460688	-0.739363	0.739363	0.460688	1.5	2.1875	2.875	0	0	0	0	0	0	0	0	2.88555	2.33038	953.202	19.9806	17.6054	7.60535	11.73	9.104	4.15679	2.87494	2.87494	1.85351	1.85351	1.10816	1.10816
CHEMBL214617	Cc1nc(NCCCN2CCOCC2)cc(Nc2ncc(C(=O)Nc3c(C)cccc3Cl)s2)n1	Active	Training set	IC50	'='	14	nM	CHEMBL1149291	13.5468	13.5468	0.0263074	-4.55369	0.371987	34.0294	502.044	473.82	501.171	180	0	0.267	-0.378793	0.378793	0.267	1.38235	2.23529	3.05882	0	0	0	0	0	0	0	0	3.49046	1.86595	2257.26	48.4278	44.2332	17.8056	27.4786	22.4053	9.75817	5.52376	6.87924	3.30961	4.41829	1.99502	2.80922
CHEMBL215065	NC(=S)N/N=C/c1ccc2ccccc2n1	Inactive	Training set	IC50	'='	21000	nM	CHEMBL1137366	7.99403	7.99403	0.0824616	-0.794434	0.464859	19.875	230.296	220.216	230.063	80	0	0.192583	-0.374896	0.374896	0.192583	1.625	2.5	3.375	0	0	0	0	0	0	0	0	2.58506	2.7399	946.944	19.9198	17.6971	8.5136	11.9838	8.8638	4.43041	2.52839	2.89354	1.48866	1.57031	0.909745	0.95057
CHEMBL215205	Nc1n[nH]c(N)c1/N=N/c1ccc(O)cc1	Inactive	Training set	GI50	'='	20300	nM	CHEMBL1821675	7.7896	7.7896	0.0292949	-0.669627	0.571885	19	218.22	208.14	218.092	82	0	0.293092	-0.507964	0.507964	0.293092	1.4375	2.3125	3	0	0	0	0	0	0	0	0	2.90216	2.65642	838.402	19.7566	17.5915	7.59153	12.1112	8.59008	3.94576	2.57355	2.57355	1.50191	1.50191	0.823318	0.823318
CHEMBL215492	COc1ccc(S(=O)(=O)N2CCC[C@@H]2C(=O)NC(Cc2ccccc2)C(=O)C(=O)NCCc2ccccc2)cc1	Inactive	Training set	GI50	'='	14600	nM	CHEMBL1146033	14.9341	14.9341	1.1893	-6.91909	0.326794	35.85	563.676	530.412	563.209	210	0	0.28913	-0.496767	0.496767	0.28913	1.125	1.775	2.425	0	0	0	0	0	0	0	0	3.34898	2.17042	2915	57.5635	52.1994	20.0159	32.3682	26.4767	11.5224	6.61361	8.33714	4.12793	5.60254	2.44613	3.51864
CHEMBL216240	Cc1nc(Nc2ncc(C(=O)Nc3c(C)cccc3Cl)s2)cc(N2CCC(CO)CC2)n1	Active	Training set	IC50	'='	11	nM	CHEMBL1149291	13.5369	13.5369	0.0417308	-4.27094	0.487855	34.2812	473.002	447.802	472.145	168	0	0.267	-0.396086	0.396086	0.267	1.53125	2.40625	3.1875	0	0	0	0	0	0	0	0	3.46767	1.95328	2096.71	44.3505	40.286	16.8584	25.4275	20.465	9.35683	5.48422	6.83971	3.40652	4.5152	2.07961	2.89381
CHEMBL216767	COc1cc(NS(=O)(=O)c2ccc3c(c2)c2ccccc2n3C)cc(OC)c1OC	Active	Training set	IC50	'='	116	nM	CHEMBL1137382	14.1486	14.1486	0.243195	-5.93854	0.500924	23.8667	426.494	404.318	426.125	156	0	0.261418	-0.492633	0.492633	0.261418	0.933333	1.63333	2.33333	0	0	0	0	0	0	0	0	3.33674	2.21205	2211.99	40.1683	36.3439	15.1604	23.2583	18.5364	9.02927	5.44527	6.98622	3.78662	4.92958	2.53721	3.37119
CHEMBL217039	Cc1nc(Nc2ncc(C(=O)Nc3c(C)cccc3Cl)s2)cc(N2CCOCC2)n1	Active	Training set	IC50	'='	3.6	nM	CHEMBL1149291	13.4429	13.4429	0.0326827	-3.70838	0.613107	31.6333	444.948	423.78	444.114	156	0	0.267	-0.377776	0.377776	0.267	1.4	2.26667	3.06667	0	0	0	0	0	0	0	0	3.35797	1.89922	1890.94	39.3505	35.286	15.8584	22.8239	18.0109	8.81095	5.06335	6.41883	3.136	4.24468	1.93616	2.75037
CHEMBL217716	O=C(NO)c1ccc(-c2ccn(CCNCc3ccc4c(c3)OCO4)n2)s1	Active	Training set	IC50	'='	400	nM	CHEMBL1137595	12.2379	12.2379	0.0520055	-3.88272	0.327348	25.5185	386.433	368.289	386.105	140	0	0.284213	-0.453595	0.453595	0.284213	1.44444	2.37037	3.2963	0	0	0	0	0	0	0	0	3.55554	1.8045	1710.68	34.3505	30.8301	13.6466	20.4502	15.7058	7.71958	4.54688	5.5675	2.87888	3.85922	1.76136	2.48271
CHEMBL218097	O=C(CCCCC[C@H](NC(=O)c1ccc(Br)cc1)C(=O)Nc1ccc(-c2ccccc2)cc1)NO	Active	Training set	IC50	'='	531	nM	CHEMBL1138867	14.543	14.543	0.611571	-5.15785	0.150846	25.7429	538.442	510.218	537.126	182	0	0.251428	-0.34023	0.34023	0.251428	0.971429	1.65714	2.34286	0	0	0	0	0	0	0	0	3.2136	2.52882	2346.95	49.5635	44.8526	18.4386	28.2784	22.6019	9.64496	5.61655	6.40955	3.35768	3.75418	1.9364	2.13465
CHEMBL218832	CC[C@H](NC)C(=O)N[C@H]1CCC[C@H]2CC[C@@H](C(=O)NC(c3ccccc3)c3ccccc3)N2C1=O	Inactive	Training set	IC50	'='	56900	nM	CHEMBL1154119	15.3098	15.3098	1.28994	-5.50971	0.54652	53.7429	476.621	440.333	476.279	186	0	0.245579	-0.343391	0.343391	0.245579	1.17143	1.85714	2.48571	0	0	0	0	0	0	0	0	3.3304	2.33124	2488.68	56.4697	53.0136	17.0136	31.163	26.9665	9.12483	6.07931	6.07931	4.04965	4.04965	2.57799	2.57799
CHEMBL218913	CO[C@]1(CC[C@H](C)CO)O[C@H]2C[C@H]3[C@@H]4CC=C5C[C@@H](O[C@H]6O[C@H](CO)[C@@H](O)[C@H](O[C@@H]7O[C@H](CO)[C@@H](O)[C@H](O)[C@H]7O)[C@H]6O[C@@H]6O[C@@H](C)[C@H](O)[C@@H](O)[C@H]6O)CC[C@]5(C)[C@H]4CC[C@]3(C)[C@H]2[C@@H]1C	Active	Training set	IC50	'='	2760	nM	CHEMBL1146980	10.8411	10.8411	3.62202	-7.12274	0.10741	105.25	917.096	840.488	916.503	368	0	0.210849	-0.396099	0.396099	0.210849	0.859375	1.64062	2.35938	0	0	0	0	0	0	0	0	1.34721	1.73103	4877.18	111.883	106.348	30.3485	60.7902	53.6397	16.5572	12.5844	12.5844	8.94412	8.94412	5.97043	5.97043
CHEMBL220132	CC[C@]12C=CCN3CC[C@]4(C(=C(C(=O)OC)C1)Nc1cc5c(cc14)[C@@H]1[C@H](O5)[C@@H](O)[C@@]4(CC)CC(C(=O)OC)=C5Nc6c(cc(O)c(OC)c6OC)[C@@]56CCN1[C@@H]46)[C@@H]32	Active	Training set	IC50	'='	200	nM	CHEMBL4480449	15.3981	15.3981	0.760775	-5.92978	0.181145	64.9825	778.903	728.503	778.358	300	0	0.335059	-0.504147	0.504147	0.335059	1.01754	1.80702	2.59649	0	0	0	0	0	0	0	0	1.42654	1.48956	4457.42	82.8062	77.4631	27.4631	47.2613	40.5547	15.8438	12.9801	12.9801	10.6502	10.6502	8.51712	8.51712
CHEMBL220472	COc1cc(/C=C/c2cc(O)c(CC=C(C)C)c(O)c2)cc2c1O[C@]1(C)C[C@@H](O)[C@@H](O)C(C)(C)[C@H]1C2	Active	Training set	GI50	'='	138.04	nM	CHEMBL1142962	9.93253	9.93253	1.50746	-5.33027	0.33486	53.6667	494.628	456.324	494.267	194	0	0.293112	-0.507497	0.507497	0.293112	1.25	2.05556	2.69444	0	0	0	0	0	0	0	0	3.18598	2.45847	2590.91	58.4802	55.4495	17.4495	32.6938	28.016	9.38299	7.11006	7.11006	4.64867	4.64867	3.09249	3.09249
CHEMBL220694	COc1ccc(-n2cnnc2-c2cc(OC)c(OC)c(OC)c2)cc1F	Active	Training set	GI50	'='	3019.95	nM	CHEMBL1141374	15.1698	15.1698	0.332187	-3.45881	0.673679	22.5	359.357	341.213	359.128	136	0	0.202803	-0.493685	0.493685	0.202803	0.961538	1.65385	2.34615	0	0	0	0	0	0	0	0	3.18581	2.51593	1522.81	33.9029	30.3526	12.3526	19.7385	15.39	6.39001	4.34635	4.34635	2.96816	2.96816	1.89235	1.89235
CHEMBL221654	CN(C)c1ccc(C(=O)N[C@@H](CCCCCC(=O)NO)C(=O)Nc2cccc3cccnc23)cc1	Active	Training set	IC50	'='	220	nM	CHEMBL1138867	14.7104	14.7104	0.569271	-5.27017	0.190423	27.9429	477.565	446.317	477.238	184	0	0.251429	-0.377661	0.377661	0.251429	1.17143	1.97143	2.74286	0	0	0	0	0	0	0	0	3.1913	2.60606	2442.7	52.1159	47.8691	16.8691	29.3628	24.0309	8.78101	5.6838	5.6838	3.47741	3.47741	2.03932	2.03932
CHEMBL221955	O=C(CCCCC[C@H](NC(=O)OCc1ccccc1)C(=O)Nc1cccc2cccnc12)NO	Active	Training set	IC50	'='	528	nM	CHEMBL1138867	14.5016	14.5016	0.908621	-5.219	0.193317	26.7059	464.522	436.298	464.206	178	0	0.407621	-0.444676	0.444676	0.407621	1.11765	1.94118	2.76471	0	0	0	0	0	0	0	0	3.17457	2.48363	2326.05	48.7457	44.3301	16.3301	27.7466	22.2683	8.51844	5.28966	5.28966	3.15828	3.15828	1.86706	1.86706
CHEMBL222102	O=c1cc(-c2cccc3c2Sc2ccccc2S3)oc(N2CCOCC2)c1	Inactive	Training set	IC50	'='	296924	nM	CHEMBL1201861	13.1986	13.1986	0.000929032	-3.64268	0.487534	36.0741	395.505	378.369	395.065	136	0	0.199621	-0.440235	0.440235	0.199621	0.962963	1.7037	2.51852	0	0	0	0	0	0	0	0	2.92217	1.75288	1730.15	33.2207	29.9885	14.6214	20.0074	15.7579	8.89093	4.95129	6.99253	3.31923	5.72095	2.23033	4.3165
CHEMBL222732	COC1(c2cc(F)cc(OCc3cc(-c4ccccc4)n(-c4ccc(C)c(C)c4)n3)c2)CCOCC1	Inactive	Training set	IC50	'='	55000	nM	CHEMBL1149247	16.2054	16.2054	0.0600914	-4.55084	0.298101	34.6389	486.587	455.339	486.232	186	0	0.132082	-0.48711	0.48711	0.132082	1.08333	1.91667	2.69444	0	0	0	0	0	0	0	0	3.48558	1.97445	2663.63	52.0301	48.4971	17.4971	29.8194	25.0345	9.53455	6.64429	6.64429	4.40418	4.40418	2.80861	2.80861
CHEMBL223072	CC1=C(/C=C/C(C)=C/C=C/C(C)=C/C(=O)n2ccnc2)C(C)(C)CCC1n1ccnc1	Active	Training set	IC50	'='	5800	nM	CHEMBL1149300	13.1527	13.1527	0.0758463	-4.77532	0.422046	44.7742	416.569	384.313	416.258	162	0	0.255588	-0.330322	0.330322	0.255588	1.29032	2.12903	2.80645	0	0	0	0	0	0	0	0	3.4761	2.86352	2371.04	49.8839	47.1971	15.1971	27.7873	23.9402	7.94019	5.4454	5.4454	3.31175	3.31175	1.96648	1.96648
CHEMBL223089	CN(/N=N/c1nc(OCc2ccccc2)c2nc[nH]c2n1)C(=O)N(C)/N=N/c1nc(OCc2ccccc2)c2nc[nH]c2n1	Inactive	Training set	GI50	'='	40738	nM	CHEMBL1149311	13.7246	13.7246	0.212909	-3.77705	0.164536	20.5455	592.584	568.392	592.216	220	0	0.362526	-0.471082	0.471082	0.362526	0.795455	1.25	1.68182	0	0	0	0	0	0	0	0	3.68181	1.39606	2856.01	51.0737	44.9857	20.9857	31.2039	23.1344	11.24	7.34247	7.34247	4.58819	4.58819	2.78869	2.78869
CHEMBL225519	O=C1NCCc2[nH]c(-c3ccncc3)cc21	Active	Training set	IC50	'='	4590	nM	CHEMBL1221210	12.3763	12.3763	0.226875	-3.14787	0.751108	31.125	213.24	202.152	213.09	80	0	0.252639	-0.357676	0.357676	0.252639	1.5	2.3125	3.125	0	0	0	0	0	0	0	0	2.82797	2.47886	973.204	20.6353	18.7499	7.74989	12.2626	9.69019	4.29576	2.92319	2.92319	1.95984	1.95984	1.26975	1.26975
CHEMBL225780	Cc1nc2c(-c3ccc(Cl)cc3)nc3ccccc3c2c(=O)n1-c1ccccc1	Active	Training set	IC50	'='	3200	nM	CHEMBL1142916	14.4911	14.4911	0.246959	-3.34006	0.366083	21.6207	397.865	381.737	397.098	140	0	0.266237	-0.26814	0.26814	0.266237	0.965517	1.68966	2.44828	0	0	0	0	0	0	0	0	2.98473	2.08083	2019.62	33.7706	30.1279	14.8838	20.7486	15.9584	8.33632	5.64619	6.02415	3.99059	4.17957	2.80578	2.90027
CHEMBL225811	CO[C@@H]1/C=C(C)/C=C/[C@@H](C)/C=C(\C)C(=O)O[C@H](/C(C)=C/C=C(\C)CNC(=O)[C@H](O)NC=O)[C@@H](C)/C=C/C=C/[C@@H](OC)CC/C=C(C)\C=C\C1	Active	Training set	GI50	'='	1.4	nM	CHEMBL1143025	15.2531	15.2531	1.26732	-6.08874	0.109847	68.8571	678.911	620.447	678.424	270	0	0.333529	-0.453877	0.453877	0.333529	1.20408	2.06122	2.77551	0	0	0	0	0	0	0	0	0.770217	6.49891	3775.47	86.6075	81.7522	23.7522	46.4471	40.4883	11.6857	7.24302	7.24302	3.92315	3.92315	2.03672	2.03672
CHEMBL225954	Cc1nc2c(-c3ccc(Br)cc3)nc3ccccc3c2c(=O)n1-c1ccc(Cl)cc1	Active	Training set	IC50	'='	1900	nM	CHEMBL1142916	14.5186	14.5186	0.22422	-3.31256	0.279899	20.8667	476.761	461.641	475.009	146	0	0.266237	-0.26814	0.26814	0.266237	1.03333	1.76667	2.5	0	0	0	0	0	0	0	0	2.98473	2.08083	2025.01	33.7706	29.5058	16.8477	20.7486	15.6473	9.3183	5.83517	7.00613	4.08508	4.67056	2.85303	3.14577
CHEMBL226061	OC[C@H]1C[C@](O)(c2ccccc2Cl)[C@@H](c2ccccc2Cl)O1	Inactive	Training set	GI50	'='	23988.3	nM	CHEMBL1143055	9.20976	9.20976	0.909844	-3.94871	0.89644	47.9091	339.218	323.09	338.048	116	0	0.211511	-0.393675	0.393675	0.211511	1.31818	2.04545	2.81818	0	0	0	0	0	0	0	0	2.99154	2.73181	1283.26	29.5495	26.4807	11.9925	17.1793	13.511	6.45039	4.04652	4.80245	2.76874	3.33569	1.85903	2.2669
CHEMBL226062	COc1ccc(-n2c(C)nc3c(-c4ccc(Br)cc4)nc4ccccc4c3c2=O)cc1	Active	Training set	IC50	'='	2500	nM	CHEMBL1142916	14.6591	14.6591	0.176918	-3.41551	0.317269	22.2903	472.342	454.198	471.058	152	0	0.266237	-0.496766	0.496766	0.266237	1.03226	1.80645	2.54839	0	0	0	0	0	0	0	0	3.0119	2.02385	2140.46	36.9777	33.0361	16.6221	22.433	17.3666	9.1596	5.95237	6.74537	4.19471	4.59121	2.90784	3.10609
CHEMBL226224	O=C(CCC1=CCCN(CCCCc2ccccc2)C1=O)NO	Active	Training set	IC50	'='	3250	nM	CHEMBL1268835	13.711	13.711	0.936066	-4.69879	0.439583	38.2609	316.401	292.209	316.179	124	0	0.248975	-0.338628	0.338628	0.248975	1.43478	2.26087	3.04348	0	0	0	0	0	0	0	0	2.91928	2.9663	1489.55	37.6353	35.1192	11.1192	20.6269	17.5907	5.73525	3.51061	3.51061	2.06721	2.06721	1.15473	1.15473
CHEMBL226313	CO[C@@H]1/C=C(C)/C=C/[C@@H](C)/C=C(\C)C(=O)O[C@H](/C(C)=C/C=C(\C)CNC(=O)[C@@H](NC=O)OC(=O)NCCCCCOc2ccc3ccccc3c2)[C@@H](C)/C=C/C=C/[C@@H](OC)CC/C=C(C)\C=C\C1	Active	Training set	GI50	'='	18.6	nM	CHEMBL1143025	15.5658	15.5658	0.931902	-6.34547	0.0463001	57.4118	934.228	858.628	933.55	368	0	0.409005	-0.493578	0.493578	0.409005	0.985294	1.83824	2.61765	0	0	0	0	0	0	0	0	0.696188	3.08322	5674.26	114.743	108.016	33.0159	62.3949	54.041	16.6994	10.3678	10.3678	5.86641	5.86641	3.25865	3.25865
CHEMBL226370	Cc1nc2c(-c3ccc(Cl)cc3)nc3ccccc3c2c(=O)n1-c1ccccc1Cl	Active	Training set	IC50	'='	2000	nM	CHEMBL1142916	14.5158	14.5158	0.302514	-3.31536	0.311503	20.8667	432.31	417.19	431.059	146	0	0.266286	-0.268139	0.268139	0.266286	0.966667	1.7	2.5	0	0	0	0	0	0	0	0	2.98473	2.08083	2023.01	33.7706	29.5058	16.0177	20.7486	15.6473	8.90327	5.83517	6.5911	4.12734	4.58982	2.89528	3.16878
CHEMBL226479	COc1ccc(-n2c(C)nc3c(-c4ccc(Cl)cc4)nc4ccccc4c3c2=O)cc1	Active	Training set	IC50	'='	1600	nM	CHEMBL1142916	14.6455	14.6455	0.163306	-3.42912	0.352988	22.2903	427.891	409.747	427.109	152	0	0.266237	-0.496766	0.496766	0.266237	1.03226	1.80645	2.54839	0	0	0	0	0	0	0	0	3.0119	2.02385	2140.46	36.9777	33.0361	15.792	22.433	17.3666	8.74457	5.95237	6.33034	4.19471	4.38369	2.90784	3.00233
CHEMBL227653	O=C(NNS(=O)(=O)c1ccc(Cl)cc1Cl)c1cccnc1Nc1ccc(Cl)cc1	Inactive	Training set	GI50	'='	23442.3	nM	CHEMBL1144562	13.3545	13.3545	0.0206724	-5.51095	0.46246	17.5862	471.753	458.649	469.977	150	0	0.269499	-0.339569	0.339569	0.269499	1.03448	1.72414	2.44828	0	0	0	0	0	0	0	0	2.93733	2.24156	1725.86	32.3315	26.5557	16.64	19.2088	13.4008	9.63309	4.74056	7.39614	2.84339	4.73561	1.67587	3.11551
CHEMBL228001	C=CC[C@H](N[C@H](CO)c1ccccc1)c1cn(C(=O)OCC)c2ccccc12	Inactive	Training set	GI50	'='	22387.2	nM	CHEMBL1142914	13.529	13.529	0.304834	-4.4761	0.563053	30.75	378.472	352.264	378.194	146	0	0.417964	-0.449211	0.449211	0.417964	1.5	2.32143	3.10714	0	0	0	0	0	0	0	0	3.38448	2.83885	2041.77	42.3839	39.6192	13.6192	24.1761	20.04	7.18453	4.67693	4.67693	3.16062	3.16062	2.09121	2.09121
CHEMBL228043	C/C(O)=C(\C#N)C(=O)Nc1cc(Br)ccc1Br	Inactive	Training set	IC50	'='	583904	nM	CHEMBL1201861	12.3508	12.3508	0.0257639	-3.08676	0.481788	18.6471	360.005	351.941	357.895	88	0	0.292618	-0.511021	0.511021	0.292618	1.76471	2.52941	3.11765	0	0	0	0	0	0	0	0	2.53588	3.61987	773.737	19.6877	15.9669	11.1388	11.3942	7.8125	5.54303	2.58445	4.17045	1.48412	2.45444	0.789215	1.36303
CHEMBL228116	C=CC[C@H](N[C@H](CO)c1ccccc1)c1cn(Cc2ccccc2Cl)c(=O)n(Cc2ccccc2Cl)c1=O	Inactive	Training set	GI50	'='	83176.4	nM	CHEMBL1142914	15.1865	15.1865	0.780211	-5.00886	0.246978	29.6053	550.486	521.254	549.159	196	0	0.331114	-0.394394	0.394394	0.331114	1.05263	1.68421	2.34211	0	0	0	0	0	0	0	0	3.22805	2.45276	2625.08	52.2956	47.3223	19.8342	30.1938	24.1347	10.5351	6.508	7.26393	4.22861	4.79556	2.6224	2.89589
CHEMBL228208	CC(=O)Nc1ccc(S(=O)(=O)NNC(=O)c2cccnc2Nc2ccc(Cl)cc2)cc1	Inactive	Training set	GI50	'='	29512.1	nM	CHEMBL1144562	13.4978	13.4978	0.0923636	-5.858	0.401704	19.6774	459.915	441.771	459.077	160	0	0.269499	-0.339569	0.339569	0.269499	1.06452	1.74194	2.41935	0	0	0	0	0	0	0	0	3.01802	2.21965	1976.37	37.9862	32.6553	16.2277	22.2415	16.3714	9.40054	5.00316	6.90281	2.94099	4.14663	1.72812	2.44593
CHEMBL228286	COc1ccc2c3c(c4cc(OC)c(OC)cc4c2c1)C[C@H]1CCCN1C3	Active	Training set	IC50	'='	12.34	nM	CHEMBL3621165	9.25457	9.25457	0.405446	-4.00396	0.639471	46.1481	363.457	338.257	363.183	140	0	0.160877	-0.496745	0.496745	0.160877	1	1.77778	2.59259	0	0	0	0	0	0	0	0	3.02426	2.25229	2046.83	40.2816	38.172	13.172	22.9489	19.8956	7.39557	5.45118	5.45118	4.06826	4.06826	2.94227	2.94227
CHEMBL228569	COc1cc2c(Nc3ccc(F)cc3)ncnc2c(OC)c1OC	Inactive	Training set	IC50	'='	24500	nM	CHEMBL1143761	14.1003	14.1003	0.0444502	-3.39847	0.772236	21.7083	329.331	313.203	329.118	124	0	0.205118	-0.492687	0.492687	0.205118	1.08333	1.83333	2.58333	0	0	0	0	0	0	0	0	2.78308	2.57228	1461.96	30.6958	27.4444	11.4444	18.0372	13.9526	6.00537	4.06377	4.06377	2.74937	2.74937	1.79302	1.79302
CHEMBL228570	COc1cc2c(Nc3ccc([N+](=O)[O-])cc3)ncnc2c(OC)c1OC	Inactive	Training set	IC50	'='	25500	nM	CHEMBL1143761	11.2929	11.2929	0.00703527	-3.42468	0.529154	20.7692	356.338	340.21	356.112	134	0	0.269075	-0.492687	0.492687	0.269075	1.15385	1.88462	2.57692	0	0	0	0	0	0	0	0	2.79621	2.5724	1560.82	32.2731	28.3301	12.3301	18.9479	14.3524	6.40514	4.35551	4.35551	2.94925	2.94925	1.89296	1.89296
CHEMBL228572	COc1cc2c(Nc3ccc(Cl)cc3)ncnc2c(OC)c1OC	Inactive	Training set	IC50	'='	31000	nM	CHEMBL1143761	8.61397	8.61397	0.152475	-3.37546	0.752092	21.7083	345.786	329.658	345.088	124	0	0.205118	-0.492687	0.492687	0.205118	1.08333	1.83333	2.58333	0	0	0	0	0	0	0	0	2.78308	2.57228	1461.96	30.6958	27.4444	12.2003	18.0372	13.9526	6.38333	4.06377	4.44174	2.74937	2.93835	1.79302	1.88751
CHEMBL228621	COc1cc2c(Nc3ccc(Br)cc3Cl)ncnc2c(OC)c1OC	Inactive	Training set	IC50	'='	21000	nM	CHEMBL1143761	8.64147	8.64147	0.178019	-3.36006	0.633596	20.8	424.682	409.562	422.999	130	0	0.205118	-0.492687	0.492687	0.205118	1.16	1.96	2.76	0	0	0	0	0	0	0	0	2.78308	2.57228	1467.35	30.6958	26.8223	14.1642	18.0372	13.6416	7.36531	4.25275	5.42372	2.88611	3.55611	1.87925	2.47476
CHEMBL228814	Cc1ccc(C(=O)N(CCCN)[C@@H](c2nc3cc(Cl)ccc3c(=O)n2Cc2ccccc2)C(C)C)cc1	Active	Training set	GI50	'='	50	nM	CHEMBL2321852	15.5162	15.5162	0.878504	-5.55245	0.313979	30.5405	517.073	483.809	516.229	192	0	0.261256	-0.330406	0.330406	0.261256	1.21622	2	2.7027	0	0	0	0	0	0	0	0	3.19762	2.62088	2674.08	55.0635	50.9833	18.7392	31.0688	26.0041	9.98766	6.56314	6.94111	4.27004	4.45903	2.80102	2.93777
CHEMBL229513	COc1cc2c(Nc3ccc(Br)cc3)ncnc2c(OC)c1OC	Inactive	Training set	IC50	'='	23400	nM	CHEMBL1143761	8.62758	8.62758	0.190284	-3.36741	0.705908	21.7083	390.237	374.109	389.038	124	0	0.205118	-0.492687	0.492687	0.205118	1.08333	1.83333	2.58333	0	0	0	0	0	0	0	0	2.78308	2.57228	1461.96	30.6958	27.4444	13.0303	18.0372	13.9526	6.79837	4.06377	4.85677	2.74937	3.14587	1.79302	1.99127
CHEMBL230139	O=C(Cc1csc2nc(-c3ccc(Br)cc3)cn12)N/N=C/c1ccccc1O	Active	Training set	GI50	'='	4265.8	nM	CHEMBL1143799	13.1417	13.1417	0.13222	-3.29776	0.349455	21.1786	455.337	440.217	454.01	140	0	0.293127	-0.507274	0.507274	0.293127	1.46429	2.28571	3.10714	0	0	0	0	0	0	0	0	3.44417	1.78316	1765.79	32.4528	28.3916	15.7941	19.8918	14.6262	8.88022	4.87799	6.44439	3.09139	4.23973	1.91932	2.813
CHEMBL230886	CCN(CC)C(=O)c1cccc(Nc2nc(Nc3cccc(NC(C)=O)c3)nc3c(C#N)cnn23)c1	Active	Training set	IC50	'='	610	nM	CHEMBL1145386	14.0481	14.0481	0.0961505	-4.23267	0.342459	23.8056	483.536	458.336	483.213	182	0	0.253408	-0.339205	0.339205	0.253408	1.13889	1.88889	2.63889	0	0	0	0	0	0	0	0	3.44711	2.06126	2438.07	47.1848	42.3414	17.3414	27.5138	21.5012	9.15956	6.08318	6.08318	3.88111	3.88111	2.47549	2.47549
CHEMBL230987	CCOc1cccc(Nc2nc(Nc3cccc(NC(C)=O)c3)nc3c(C#N)cnn23)c1	Active	Training set	IC50	'='	1200	nM	CHEMBL1145386	12.3582	12.3582	0.000143857	-3.55714	0.404839	22.2188	428.456	408.296	428.171	160	0	0.233264	-0.493809	0.493809	0.233264	1.25	2.0625	2.875	0	0	0	0	0	0	0	0	3.369	1.99532	2118.36	39.7372	35.3942	15.3942	23.7042	18.0345	8.19287	5.37726	5.37726	3.3707	3.3707	2.21272	2.21272
CHEMBL231135	CCn1c2ccccc2c2cc(S(=O)(=O)Nc3ccc(OC)nc3OC)ccc21	Active	Training set	IC50	'='	603	nM	CHEMBL1144595	14.0407	14.0407	0.138819	-5.85726	0.518022	23.931	411.483	390.315	411.125	150	0	0.261591	-0.480901	0.480901	0.261591	1.13793	1.96552	2.7931	0	0	0	0	0	0	0	0	3.31562	2.20288	2190.99	38.591	34.8829	14.6994	22.3963	17.8254	8.81823	5.18974	6.7307	3.60276	4.74572	2.4246	3.29103
CHEMBL231312	CN(CCCCCl)P(=O)(OCc1ccc([N+](=O)[O-])o1)OC[C@H]1O[C@@H](n2ccc(N)nc2=O)C(F)(F)[C@@H]1O	Active	Training set	GI50	'='	1800	nM	CHEMBL1146216	16.446	16.446	0.615689	-7.81285	0.117752	42.4865	571.858	546.658	571.105	206	0	0.432759	-0.403322	0.432759	0.403322	1.59459	2.40541	3.05405	0	0	0	0	0	0	0	0	3.42834	2.50817	2124	49.1708	41.9914	18.6418	27.2045	20.8779	10.4487	5.79685	7.6881	3.50559	4.834	2.01149	2.82832
CHEMBL231606	O=C(Cc1csc2nc(-c3ccc(Br)cc3)cn12)N/N=C/c1ccc(Cl)cc1Cl	Inactive	Training set	GI50	'='	30199.5	nM	CHEMBL1143799	13.1163	13.1163	0.120329	-3.25213	0.272846	20.1034	508.228	495.124	505.937	146	0	0.245544	-0.293524	0.293524	0.245544	1.41379	2.2069	3	0	0	0	0	0	0	0	0	3.41849	1.77706	1723.3	31.7457	26.7392	17.6536	19.3538	13.8918	9.80999	5.05183	7.37416	3.17452	4.79533	1.97895	3.24672
CHEMBL231616	NC(=S)N/N=C/c1ncccc1N	Active	Training set	IC50	'='	560	nM	CHEMBL4406864	7.67972	7.67972	0.0554634	-0.818796	0.346186	20	195.251	186.179	195.058	68	0	0.192583	-0.396933	0.396933	0.192583	2.07692	3	3.76923	0	0	0	0	0	0	0	0	2.41908	3.39707	620.863	17.1877	15.1443	6.96081	10.0732	7.23183	3.40401	1.7652	2.13035	0.92026	1.00191	0.476241	0.517065
CHEMBL232243	COc1cc(/C=C/c2cc(O)c(C/C=C(\C)CCC=C(C)C)c(O)c2)cc2c1O[C@]1(C)C[C@@H](O)[C@@H](O)C(C)(C)[C@H]1C2	Active	Training set	GI50	'='	251.19	nM	CHEMBL1151324	9.98377	9.98377	1.66794	-5.41212	0.204786	53.1707	562.747	516.379	562.329	222	0	0.293112	-0.507497	0.507497	0.293112	1.17073	2	2.65854	0	0	0	0	0	0	0	0	0.612113	2.40747	3103.85	69.1349	65.9495	19.9495	38.2205	33.266	10.633	7.86006	7.86006	5.02367	5.02367	3.27999	3.27999
CHEMBL232852	COc1cc(-c2nnc(Sc3ncnc4ccccc34)o2)cc(OC)c1OC	Active	Training set	IC50	'='	5600	nM	CHEMBL1147840	8.524	8.524	0.187958	-3.34656	0.450426	20.4286	396.428	380.3	396.089	142	0	0.282752	-0.492689	0.492689	0.282752	1	1.78571	2.57143	0	0	0	0	0	0	0	0	3.31426	1.92295	1729.47	33.1016	29.3301	14.1466	20.076	15.0829	7.89938	4.74611	5.68617	3.19493	4.0233	2.04773	2.75162
CHEMBL232853	COc1cc(-c2nnc(Sc3ncnc4c(OC)c(OC)c(OC)cc34)o2)cc(OC)c1OC	Active	Training set	IC50	'='	1800	nM	CHEMBL1147840	8.76442	8.76442	0.244759	-3.43994	0.319205	22.4706	486.506	464.33	486.121	178	0	0.282752	-0.492689	0.492689	0.282752	0.764706	1.41176	2.11765	0	0	0	0	0	0	0	0	3.40869	2.01569	2082.31	42.7229	38.0548	16.8713	25.1294	19.3076	9.12412	5.66467	6.60473	3.93628	4.76465	2.57758	3.28147
CHEMBL232855	COc1cc(-c2nnc(Sc3ncnc4c(OC)c(OC)c(OC)cc34)s2)cc(OC)c1OC	Active	Training set	IC50	'='	8700	nM	CHEMBL1147840	8.79843	8.79843	0.253338	-3.4139	0.304861	22.4706	502.574	480.398	502.098	178	0	0.205117	-0.49269	0.49269	0.205117	0.764706	1.41176	2.11765	0	0	0	0	0	0	0	0	3.40869	2.01569	2084.45	42.7229	38.0548	17.6878	25.1294	19.3076	9.94062	5.66467	7.87813	3.93628	5.91671	2.57758	4.33397
CHEMBL232856	CCCSc1ncnc2ccc(I)cc12	Inactive	Training set	IC50	'='	40900	nM	CHEMBL1147840	8.13096	8.13096	0.0858087	-3.26064	0.487118	24.2	330.194	319.106	329.969	78	0	0.116912	-0.236265	0.236265	0.116912	1.6	2.53333	3.4	0	0	0	0	0	0	0	0	2.48187	2.75423	883.042	20.2401	18.1806	10.1546	11.6149	9.24166	5.6369	2.37047	4.24417	1.48815	2.72041	0.939397	1.82787
CHEMBL232857	C=CCSc1ncnc2ccc(I)cc12	Inactive	Training set	IC50	'='	28800	nM	CHEMBL1147840	8.11594	8.11594	0.00887613	-2.4799	0.373185	19.6667	328.178	319.106	327.953	76	0	0.116912	-0.236265	0.236265	0.116912	1.73333	2.66667	3.53333	0	0	0	0	0	0	0	0	2.48458	2.78722	866.674	18.3948	16.1806	10.1546	10.9689	8.24166	5.6369	2.37047	4.24417	1.48815	2.72041	0.939397	1.82787
CHEMBL235191	CC(=O)Nc1ccc(C(=O)Nc2ccccc2N)cc1	Active	Training set	GI50	'='	290	nM	CHEMBL1157507	13.0208	13.0208	0.236821	-3.35839	0.748289	20.9	269.304	254.184	269.116	102	0	0.255219	-0.397046	0.397046	0.255219	1.2	1.95	2.65	0	0	0	0	0	0	0	0	2.7612	2.77224	1200.79	27.315	24.6581	9.65814	15.8716	12.3151	5.02628	3.25473	3.25473	1.90097	1.90097	1.10793	1.10793
CHEMBL235656	CCCCCCCCCCCCNC(=O)[C@@H]1CSC(c2ccc(N)cc2)N1	Active	Training set	IC50	'='	2900	nM	CHEMBL1159121	13.8871	13.8871	0.378564	-5.18712	0.32654	53.5556	391.625	354.329	391.266	152	0	0.237537	-0.398729	0.398729	0.237537	1.37037	2.03704	2.7037	0	0	0	0	0	0	0	0	3.24336	2.81898	1964.4	51.9806	50.1581	13.9746	27.5133	25.0193	7.5469	3.97205	4.767	2.26182	3.04599	1.26473	1.93209
CHEMBL235808	N=C(N)NCCCCNCc1ccc2ccc3cccc4ccc1c2c34	Active	Training set	IC50	'='	7900	nM	CHEMBL1138355	8.84023	8.84023	0.409093	-4.40347	0.177541	28.4231	344.462	320.27	344.2	132	0	0.190987	-0.37016	0.37016	0.190987	1.03846	1.76923	2.57692	0	0	0	0	0	0	0	0	3.00824	2.10363	2050.99	38.7541	36.7889	12.7889	22.5256	18.8277	7.09164	4.85902	4.85902	3.36631	3.36631	2.39201	2.39201
CHEMBL235865	CCCCCCCCCCCCCCNC(=O)[C@H]1CSC(c2cc(OC)c(OC)c(OC)c2)N1	Active	Training set	IC50	'='	2900	nM	CHEMBL1159121	14.2463	14.2463	0.870456	-5.39768	0.235711	50.8235	494.742	448.374	494.318	194	0	0.237537	-0.492703	0.492703	0.237537	1.11765	1.70588	2.29412	0	0	0	0	0	0	0	0	3.35986	2.96213	2463.63	65.0246	62.4357	17.2522	34.156	31.126	9.04804	4.917	5.71195	2.97073	3.7549	1.73271	2.40007
CHEMBL236012	N=C(N)NCc1ccc2c(c1)Cc1ccccc1-2	Inactive	Training set	IC50	'='	24000	nM	CHEMBL1138355	8.5093	8.5093	0.231585	-3.23726	0.472593	28.2222	237.306	222.186	237.127	90	0	0.190987	-0.370153	0.370153	0.190987	1.5	2.38889	3.27778	0	0	0	0	0	0	0	0	2.96361	2.45133	1206.49	25.3674	23.8416	8.84164	15.0436	12.1833	4.89443	3.39861	3.39861	2.26771	2.26771	1.56805	1.56805
CHEMBL236070	OC[C@H]1O[C@@H](n2cnc3c(-c4cccs4)ncnc32)[C@H](O)[C@@H]1O	Active	Training set	IC50	'='	900	nM	CHEMBL1926572	8.85623	8.85623	0.126012	-3.75091	0.625317	49.7391	334.357	320.245	334.074	120	0	0.21082	-0.393567	0.393567	0.21082	1.43478	2.3913	3.17391	0	0	0	0	0	0	0	0	3.35943	2.09049	1406.41	27.9304	24.8301	11.6466	16.9972	12.6661	6.75783	4.17154	4.98803	2.92388	3.62753	1.93615	2.48132
CHEMBL236725	CCCCCCCCCCNC(=O)[C@@H]1CSC(c2cc(OC)c(OC)c(OC)c2)N1	Active	Training set	IC50	'='	4400	nM	CHEMBL1159121	14.0935	14.0935	0.807783	-5.13753	0.411413	50.1333	438.634	400.33	438.255	170	0	0.237537	-0.492703	0.492703	0.237537	1.26667	1.93333	2.6	0	0	0	0	0	0	0	0	3.2406	2.96104	2047.17	55.0246	52.4357	15.2522	29.156	26.126	8.04804	4.417	5.21195	2.72073	3.5049	1.60771	2.27507
CHEMBL236835	CCn1c2ccccc2c2cc(NS(=O)(=O)c3cc(OC)c(OC)c(OC)c3)ccc21	Active	Training set	IC50	'='	201	nM	CHEMBL1148871	14.2025	14.2025	0.12286	-6.07539	0.452902	24.9032	440.521	416.329	440.141	162	0	0.261672	-0.492668	0.492668	0.261672	1	1.70968	2.41935	0	0	0	0	0	0	0	0	3.36894	2.24527	2317.02	42.6683	38.8439	15.6604	24.5083	19.7864	9.27927	5.55707	7.09803	3.89842	5.04138	2.64747	3.51375
CHEMBL237111	CC(=O)O[C@@H]1CC[C@@]2(C)[C@@H](CC[C@]3(C)[C@@H]2C(=O)C=C2[C@@H]4[C@@H](C)[C@H](C)CC[C@]4(C)CC[C@]23C)[C@@]1(C)C(=O)O	Inactive	Training set	GI50	'='	31900	nM	CHEMBL4265893	16.6789	16.6789	3.28242	-6.93835	0.409781	97.8919	512.731	464.347	512.35	206	0	0.312941	-0.480718	0.480718	0.312941	1.10811	2.02703	2.7027	0	0	0	0	0	0	0	0	0.58436	2.65757	2907.72	68.801	66.0412	18.0412	36.2966	33.883	9.97474	8.46023	8.46023	6.42066	6.42066	4.63894	4.63894
CHEMBL237225	COc1cc(/C=C/C(C)=O)ccc1OC(=O)[C@@]1(C)CC[C@]2(C)CC[C@]3(C)C(=CC(=O)[C@@H]4[C@@]5(C)CC[C@H](O)C(C)(C)[C@@H]5CC[C@]43C)[C@@H]2C1	Active	Training set	GI50	'='	2000	nM	CHEMBL1833790	16.9791	16.9791	1.78405	-7.02978	0.19632	78.766	644.893	588.445	644.408	256	0	0.316836	-0.49282	0.49282	0.316836	1.06383	1.95745	2.68085	0	0	0	0	0	0	0	0	0.575465	2.20605	3823.86	82.6269	78.9495	22.9495	44.4452	40.5412	12.633	10.3872	10.3872	7.44455	7.44455	5.13005	5.13005
CHEMBL237263	CCn1c2ccccc2c2cc(C(=O)c3cc(OC)c(OC)c(OC)c3)ccc21	Active	Training set	IC50	'='	103	nM	CHEMBL1148871	14.3003	14.3003	0.18703	-3.60637	0.432069	24.7586	389.451	366.267	389.163	148	0	0.202803	-0.49269	0.49269	0.202803	0.931034	1.65517	2.37931	0	0	0	0	0	0	0	0	3.33187	2.28905	2113.04	40.1683	37.0802	14.0802	23.2642	19.0997	7.59969	5.39211	5.39211	3.91926	3.91926	2.68982	2.68982
CHEMBL237475	COc1cc(C(O)c2ccc3c(ccn3C)c2)cc(OC)c1OC	Active	Training set	IC50	'='	117	nM	CHEMBL1148871	9.0028	9.0028	0.205729	-3.5682	0.781192	28.25	327.38	306.212	327.147	126	0	0.211439	-0.492703	0.492703	0.211439	1.08333	1.875	2.54167	0	0	0	0	0	0	0	0	3.11464	2.6413	1607.47	34.9887	32.5802	11.5802	20.0869	16.5079	6.09969	4.2935	4.2935	2.95885	2.95885	1.88896	1.88896
CHEMBL238333	COc1ccc(C(=O)c2ccc3c(ccn3C)c2)c(OC)c1	Active	Training set	IC50	'='	203	nM	CHEMBL1148871	13.6607	13.6607	0.265068	-3.38731	0.692381	23.5455	295.338	278.202	295.121	112	0	0.196276	-0.496624	0.496624	0.196276	1.13636	2.04545	2.86364	0	0	0	0	0	0	0	0	3.03075	2.47055	1513.73	30.1518	27.672	10.672	17.5084	14.1914	5.69144	3.98732	3.98732	2.72242	2.72242	1.7244	1.7244
CHEMBL238551	COc1cc([C@@H]2c3cc4c(cc3[C@@H](Nc3ccc(C(=O)NCCCC(=O)O[C@@H](C(=O)O[C@H]5C[C@@]6(O)[C@@H](OC(=O)c7ccccc7)[C@@H]7[C@]8(OC(C)=O)CO[C@@H]8C[C@H](O)[C@@]7(C)C(=O)[C@H](OC(C)=O)C(=C5C)C6(C)C)[C@@H](NC(=O)c5ccccc5)c5ccccc5)cc3)[C@H]3COC(=O)[C@H]23)OCO4)cc(OC)c1O	Active	Training set	ED50	'='	42.8	nM	CHEMBL1139194	18.3383	18.3383	1.15087	-7.83837	0.0171702	50.1524	1440.52	1358.87	1439.53	550	0	0.350136	-0.501699	0.501699	0.350136	0.809524	1.50476	2.15238	0	0	0	0	0	0	0	0	0.60603	1.17144	8417.18	144.767	131.231	50.2314	82.7985	67.5982	27.5319	20.3001	20.3001	14.3603	14.3603	9.97108	9.97108
CHEMBL238603	C=C1CC[C@@H]2[C@](C)(CO)[C@H](O)CC[C@@]2(C)[C@@H]1/C=C/C1=C/C(=C/c2ccccc2)OC1=O	Inactive	Training set	IC50	'='	13200	nM	CHEMBL2440117	13.5094	13.5094	0.972749	-5.62748	0.541928	68	420.549	388.293	420.23	164	0	0.343151	-0.422888	0.422888	0.343151	1.51613	2.41935	3.16129	0	0	0	0	0	0	0	0	3.42097	2.51964	2269.9	49.7816	47.133	15.133	27.8987	24.0871	8.27062	6.14983	6.14983	4.23316	4.23316	2.72906	2.72906
CHEMBL238788	N#CC(C#N)=Cc1c(-c2ccccc2)[nH]c2ccccc12	Active	Training set	GI50	'='	3000	nM	CHEMBL3616442	9.24064	9.24064	0.388138	-0.807554	0.706099	17.1429	269.307	258.219	269.095	98	0	0.166568	-0.354019	0.354019	0.166568	1.09524	1.7619	2.47619	0	0	0	0	0	0	0	0	3.06866	2.77848	1409.77	24.2292	21.3416	10.3416	14.9149	11.0916	5.64443	3.78262	3.78262	2.58853	2.58853	1.73367	1.73367
CHEMBL239211	C[C@@H](O)c1cc2c(o1)C(=O)c1cccc(O)c1C2=O	Active	Training set	EC50	'='	930	nM	CHEMBL1152539	12.9351	12.9351	0.720087	-3.34457	0.694637	24.6316	258.229	248.149	258.053	96	0	0.29313	-0.507159	0.507159	0.29313	1.42105	2.31579	3.05263	0	0	0	0	0	0	0	0	3.00325	2.38873	1072.21	22.0495	19.0412	9.04124	13.3286	9.79124	4.97474	3.70181	3.70181	2.60395	2.60395	1.7863	1.7863
CHEMBL239264	CCOC(=O)C(CS)n1c(-c2ccc([N+](=O)[O-])cc2)cc2c1CC(C)(C)CC2=O	Inactive	Training set	IC50	'='	13730	nM	CHEMBL1139914	14.0963	14.0963	0.611474	-4.64578	0.328906	35.1034	416.499	392.307	416.141	154	0	0.329469	-0.464423	0.464423	0.329469	1.55172	2.31034	2.93103	0	0	0	0	0	0	0	0	3.25135	2.96487	1869.15	41.9971	37.8439	14.6604	23.34	19.1884	7.68844	5.28472	5.48884	3.44995	3.6433	2.36825	2.54287
CHEMBL239266	CC1(C)CNC(=O)c2cc(-c3ccc([N+](=O)[O-])cc3)n(-c3cccc(Cl)c3)c2C1	Active	Training set	IC50	'='	6300	nM	CHEMBL1139914	13.9227	13.9227	0.070625	-4.47218	0.487098	29.9655	409.873	389.713	409.119	148	0	0.268967	-0.351432	0.351432	0.268967	1.31034	2.06897	2.75862	0	0	0	0	0	0	0	0	3.22022	2.53752	1912.9	38.047	33.9444	14.7003	21.9936	17.5471	7.97786	5.57969	5.95765	3.60842	3.7974	2.46343	2.60018
CHEMBL240114	CC(C)C[C@@H](C(=O)OCc1ccccc1)N1C(=O)[C@@H]2Cc3c([nH]c4ccccc34)CN2C1(C)C	Active	Training set	IC50	'='	7060	nM	CHEMBL1157623	15.5186	15.5186	0.286612	-5.72017	0.546027	43.2353	459.59	426.326	459.252	178	0	0.328773	-0.459285	0.459285	0.328773	1.35294	2.11765	2.88235	0	0	0	0	0	0	0	0	3.60582	2.11037	2582.96	52.6768	49.5664	16.5664	29.4934	25.5526	9.10535	6.6328	6.6328	4.52186	4.52186	3.16686	3.16686
CHEMBL240194	CC[C@@]1(O)C(=O)OCn2c1cc1c(c2=O)Cc2c-1nc1ccccc1c2/C=N/CCCC(=O)O[C@@H](C(=O)O[C@H]1C[C@@]2(O)[C@@H](OC(=O)c3ccccc3)[C@@H]3[C@]4(OC(C)=O)CO[C@@H]4C[C@H](O)[C@@]3(C)C(=O)[C@H](OC(C)=O)C(=C1C)C2(C)C)[C@@H](NC(=O)c1ccccc1)c1ccccc1	Active	Training set	ED50	'='	19.4	nM	CHEMBL1139194	18.2992	18.2992	0.718878	-7.78296	0.0245865	49.1579	1297.38	1224.8	1296.48	494	0	0.350136	-0.455167	0.455167	0.350136	0.957895	1.70526	2.4	0	0	0	0	0	0	0	0	1.49033	1.32794	7657.27	129.966	117.546	45.5456	74.3435	60.7416	25.0697	18.7541	18.7541	13.4147	13.4147	9.30859	9.30859
CHEMBL240195	COc1cc2c(c(OC)c1OC(=O)CCC(=O)O[C@@H](C(=O)O[C@H]1C[C@@]3(O)[C@@H](OC(=O)c4ccccc4)[C@@H]4[C@]5(OC(C)=O)CO[C@@H]5C[C@H](O)[C@@]4(C)C(=O)[C@H](OC(C)=O)C(=C1C)C3(C)C)[C@@H](NC(=O)c1ccccc1)c1ccccc1)-c1ccc(SC)c(=O)cc1[C@@H](NC(C)=O)CC2	Active	Training set	ED50	'='	71.8	nM	CHEMBL1139194	18.3266	18.3266	0.893592	-7.85163	0.020359	47.4792	1337.46	1260.85	1336.47	506	0	0.350136	-0.492677	0.492677	0.350136	0.864583	1.60417	2.27083	0	0	0	0	0	0	0	0	0.602185	1.5611	7621.56	134.889	121.876	46.6924	76.128	62.3873	25.4929	18.0654	18.6778	12.5926	13.0842	8.70292	8.94871
CHEMBL240196	C=C(/C=C\C)C(=O)O[C@H]1[C@@H]2[C@]3(OC(C)=O)CO[C@@H]3C[C@H](O)[C@@]2(C)C(=O)[C@H](OC(C)=O)C2=C(C)[C@@H](OC(=O)[C@H](OC(=O)CCCNC(=O)[C@@]3(C)CC[C@]4(C)CC[C@]5(C)C(=CC(=O)[C@@H]6[C@@]7(C)CC[C@H](O)C(C)(C)[C@@H]7CC[C@]65C)[C@@H]4C3)[C@@H](NC(=O)c3ccccc3)c3ccccc3)C[C@]1(O)C2(C)C	Active	Training set	ED50	'='	103.6	nM	CHEMBL1139194	18.4573	18.4573	1.89689	-8.13731	0.0245583	70.44	1381.71	1276.88	1380.73	542	0	0.350136	-0.455183	0.455183	0.350136	0.9	1.7	2.37	0	0	0	0	0	0	0	0	0.569485	1.45499	8568.89	162.762	152.243	48.2429	88.7387	77.9126	26.2934	20.7705	20.7705	14.8761	14.8761	10.3132	10.3132
CHEMBL240860	CCCCCCCCn1cc(CC(N)=O)c2cc(-c3cccc(C)c3)ccc21	Inactive	Training set	IC50	'='	21300	nM	CHEMBL2375256	12.9716	12.9716	0.497097	-4.88241	0.433087	32.7143	376.544	344.288	376.251	148	0	0.221421	-0.369389	0.369389	0.221421	1.14286	2	2.85714	0	0	0	0	0	0	0	0	3.39596	2.70492	2241.1	47.815	45.8027	13.8027	26.2556	23.243	7.34855	4.83778	4.83778	3.07706	3.07706	2.0557	2.0557
CHEMBL240954	CC(=O)O[C@@H]1[C@@H](OC(C)=O)[C@@H](O)[C@H](Oc2c(-c3ccc(O)cc3)oc3cc(O)cc(O)c3c2=O)O[C@H]1C	Inactive	Training set	IC50	'='	239302	nM	CHEMBL1201861	14.5544	14.5544	1.09292	-5.1141	0.362151	45.027	516.455	492.263	516.127	196	0	0.302639	-0.507966	0.507966	0.302639	1.05405	1.81081	2.45946	0	0	0	0	0	0	0	0	3.13509	2.26803	2198.02	47.1789	41.399	17.399	27.5726	20.8531	9.22011	6.49305	6.49305	4.16414	4.16414	2.80024	2.80024
CHEMBL241599	CCOC(=O)C(CS)n1c(-c2ccccc2)cc2c1CC(C)(C)CC2=O	Active	Training set	IC50	'='	2740	nM	CHEMBL1139914	14.0663	14.0663	0.516449	-4.58074	0.628044	38.4615	371.502	346.302	371.156	138	0	0.329469	-0.464423	0.464423	0.329469	1.53846	2.34615	3.03846	0	0	0	0	0	0	0	0	3.24029	2.93997	1759.7	40.4198	37.5802	13.3967	22.4293	19.0997	7.09969	4.804	5.00812	3.15558	3.34893	2.22106	2.39568
CHEMBL241939	O=c1/c(=C/c2ccc(Cl)cc2)sc2ncnn12	Inactive	Training set	GI50	'='	11749	nM	CHEMBL1147193	12.2204	12.2204	0.114786	-0.701101	0.665908	21.5882	263.709	257.661	262.992	84	0	0.290577	-0.265679	0.290577	0.265679	1.47059	2.23529	2.94118	0	0	0	0	0	0	0	0	3.00915	2.21026	882.647	17.0495	14.0361	9.60853	10.735	7.36939	5.56385	2.9565	4.31199	1.88454	3.00113	1.18171	2.08232
CHEMBL242491	CC(C)C1=C(O)C(=O)C2=C(C=C[C@H]3C(C)(C)CCC[C@]23C)C1=O	Inactive	Training set	GI50	'='	46320	nM	CHEMBL3091285	14.3908	14.3908	1.97033	-4.91937	0.733934	63.4783	314.425	288.217	314.188	124	0	0.29331	-0.503821	0.503821	0.29331	1.43478	2.26087	2.91304	0	0	0	0	0	0	0	0	2.83317	2.93956	1562.47	39.3259	37.2247	11.2247	21.2074	19.0206	6.11237	4.98737	4.98737	3.55198	3.55198	2.51136	2.51136
CHEMBL242529	COc1cc(/C=C/C=O)ccc1O	Inactive	Training set	IC50	'='	35000	nM	CHEMBL1799918	10.8589	10.8589	0.749398	-3.07215	0.56465	23.3846	178.187	168.107	178.063	68	0	0.293294	-0.504254	0.504254	0.293294	1.84615	2.76923	3.46154	0	0	0	0	0	0	0	0	2.42442	3.81201	678.69	18.1104	16.2247	6.22474	10.4186	7.97474	3.0665	1.86237	1.86237	1.08638	1.08638	0.599957	0.599957
CHEMBL243644	COc1ccc(NC(=O)CC2Sc3ncnn3C2=O)cc1	Inactive	Training set	GI50	'='	23442.3	nM	CHEMBL1147193	12.864	12.864	0.169103	-3.47402	0.91932	29.619	304.331	292.235	304.063	108	0	0.262937	-0.496766	0.496766	0.262937	1.71429	2.52381	3.2381	0	0	0	0	0	0	0	0	3.17022	2.03442	1155.34	25.2566	21.9218	10.7383	14.9361	11.1872	6.05649	3.46427	4.44179	2.17626	3.10386	1.33642	2.12778
CHEMBL243652	O=C(CC1Sc2ncnn2C1=O)Nc1ccc(Br)cc1	Inactive	Training set	GI50	'='	26915.3	nM	CHEMBL1147193	12.7448	12.7448	0.192714	-3.3498	0.915412	27.85	353.201	344.129	351.963	102	0	0.262937	-0.326048	0.326048	0.262937	1.65	2.4	3.1	0	0	0	0	0	0	0	0	3.12634	2.04534	1051.12	22.0495	18.3916	11.7941	13.2516	9.46794	6.63022	3.34706	5.11758	2.06662	3.39073	1.2816	2.27122
CHEMBL243829	COc1ccc(/C=C/C(=O)c2c(O)cc(OC)cc2OC)cc1	Inactive	Training set	GI50	'='	15200	nM	CHEMBL1140122	13.3676	13.3676	0.997757	-3.4423	0.654355	24.1739	314.337	296.193	314.115	120	0	0.293136	-0.506894	0.506894	0.293136	1.17391	1.91304	2.6087	0	0	0	0	0	0	0	0	2.81508	2.9319	1376.37	31.9887	29.0412	11.0412	18.4302	14.5412	5.63299	3.70181	3.70181	2.34459	2.34459	1.39573	1.39573
CHEMBL243832	O=C(/C=C/c1ccccc1)c1ccc(OCc2ccccc2)cc1O	Inactive	Training set	IC50	'='	34660	nM	CHEMBL4308899	13.2455	13.2455	0.806016	-3.34111	0.518075	22.08	330.383	312.239	330.126	124	0	0.293133	-0.507041	0.507041	0.293133	1.12	1.84	2.56	0	0	0	0	0	0	0	0	2.95473	2.23948	1673.98	33.0386	30.2247	12.2247	19.7368	15.4747	6.5665	4.1915	4.1915	2.5384	2.5384	1.48116	1.48116
CHEMBL244023	COc1cc(/C=C2\CC/C(=C\c3cc(OC)c(OC)c(OC)c3)C2=O)cc(OC)c1OC	Inactive	Training set	IC50	'='	16420	nM	CHEMBL2034978	14.2118	14.2118	1.47458	-3.92027	0.557009	34.6875	440.492	412.268	440.184	170	0	0.202798	-0.492692	0.492692	0.202798	0.71875	1.0625	1.375	0	0	0	0	0	0	0	0	3.11797	2.65134	1878.7	47.0576	43.3577	15.3577	26.4396	21.9036	7.90361	5.41624	5.41624	3.65804	3.65804	2.33733	2.33733
CHEMBL244711	CC(C)(C)c1ccc(CN2C(=O)C(=O)c3cc(Br)cc(Br)c32)cc1	Active	Training set	IC50	'='	3060	nM	CHEMBL1148827	13.0387	13.0387	0.102939	-3.96022	0.586443	26.75	451.158	434.022	448.963	124	0	0.299324	-0.299187	0.299324	0.299187	1.16667	1.83333	2.45833	0	0	0	0	0	0	0	0	3.05887	2.51256	1444.47	32.1603	28.5196	14.6916	18.2229	14.707	7.79303	4.68306	6.26906	2.97055	3.94087	1.92416	3.16052
CHEMBL244712	O=C1C(=O)N(Cc2ccc(-c3ccccc3)cc2)c2c(Br)cc(Br)cc21	Active	Training set	IC50	'='	3420	nM	CHEMBL1148827	13.0168	13.0168	0.149158	-3.24473	0.466397	20.8462	471.148	458.044	468.931	128	0	0.299324	-0.299187	0.299324	0.299187	0.923077	1.57692	2.26923	0	0	0	0	0	0	0	0	3.15131	2.06014	1617.16	29.6244	25.5196	15.6916	17.9043	13.457	8.54303	4.93306	6.51906	3.34555	4.31587	2.23666	3.47302
CHEMBL244900	O=C1C(=O)N(Cc2ccc(Cl)cc2)c2c(Br)cc(Br)cc21	Active	Training set	IC50	'='	2170	nM	CHEMBL1148827	12.6821	12.6821	0.0810841	-3.03018	0.654933	19.8571	429.495	421.431	426.861	106	0	0.299324	-0.299187	0.299324	0.299187	1.19048	1.85714	2.52381	0	0	0	0	0	0	0	0	2.92909	2.40504	1111.52	22.1603	17.8976	13.8255	13.2615	9.39602	7.35998	3.87204	5.836	2.56505	3.72435	1.72141	3.05226
CHEMBL244901	O=C1C(=O)N(Cc2ccc(Br)cc2)c2c(Br)cc(Br)cc21	Active	Training set	IC50	'='	3440	nM	CHEMBL1148827	12.6989	12.6989	0.0698353	-2.99237	0.592641	19.8571	473.946	465.882	470.811	106	0	0.299324	-0.299187	0.299324	0.299187	1.04762	1.71429	2.38095	0	0	0	0	0	0	0	0	2.92909	2.40504	1108.76	22.1603	17.8976	14.6556	13.2615	9.39602	7.77501	3.87204	6.25104	2.56505	3.93186	1.72141	3.15601
CHEMBL246562	COc1cc(OC)c(C(=O)/C=C/c2ccccc2Cl)c(O)c1CN1CCCC1	Active	Training set	IC50	'='	3100	nM	CHEMBL1138403	14.0484	14.0484	0.73345	-4.26184	0.544253	36.1786	401.89	377.698	401.139	148	0	0.293153	-0.506548	0.506548	0.293153	1.42857	2.17857	2.92857	0	0	0	0	0	0	0	0	3.04575	2.66695	1795.94	40.8589	37.4582	14.2141	23.0731	18.9928	7.46251	4.75542	5.13339	3.13078	3.41425	1.94871	2.09044
CHEMBL246593	COc1cc(OC)c2c(=O)cc(-c3ccccc3Cl)oc2c1CN1CCOCC1	Inactive	Training set	IC50	'='	57800	nM	CHEMBL1138403	13.9478	13.9478	0.738837	-4.24884	0.628169	36.3793	415.873	393.697	415.119	152	0	0.1966	-0.496136	0.496136	0.1966	1.27586	2.03448	2.82759	0	0	0	0	0	0	0	0	2.91988	2.27688	1814.13	39.566	35.8664	14.6223	22.654	18.4469	7.82488	5.1178	5.49576	3.50704	3.79052	2.34078	2.5211
CHEMBL246763	COc1cc(OC)c(C(=O)/C=C/c2ccccc2Cl)c(O)c1CN1CCN(C)CC1	Active	Training set	IC50	'='	4700	nM	CHEMBL1138403	14.1876	14.1876	0.865172	-4.52143	0.533433	37.5667	430.932	403.716	430.166	160	0	0.293153	-0.506548	0.506548	0.293153	1.36667	2.13333	2.86667	0	0	0	0	0	0	0	0	2.99825	2.7103	1947.93	44.9363	41.4054	15.1613	25.1892	20.9136	7.88333	5.06444	5.4424	3.28008	3.56356	2.00895	2.15069
CHEMBL246764	CCN(CC)Cc1c(OC)cc(OC)c(C(=O)/C=C/c2ccccc2Cl)c1O	Active	Training set	IC50	'='	4200	nM	CHEMBL1138403	14.0884	14.0884	0.924423	-4.56184	0.481015	28.6429	403.906	377.698	403.155	150	0	0.293153	-0.506548	0.506548	0.293153	1.35714	2.10714	2.82143	0	0	0	0	0	0	0	0	2.96542	3.47981	1787.09	42.8589	39.4582	14.2141	23.8231	19.7428	7.21251	4.50542	4.88339	2.95648	3.23995	1.781	1.92274
CHEMBL246765	CCN(C)Cc1c(OC)cc(OC)c(C(=O)/C=C/c2ccccc2Cl)c1O	Active	Training set	IC50	'='	3	nM	CHEMBL1138403	13.9821	13.9821	0.899111	-4.34622	0.534923	27.6296	389.879	365.687	389.139	144	0	0.293153	-0.506548	0.506548	0.293153	1.44444	2.25926	3	0	0	0	0	0	0	0	0	2.92334	3.39944	1712.15	40.3589	36.9582	13.7141	22.5731	18.4928	6.96251	4.39362	4.77158	2.84467	3.12815	1.7251	1.86683
CHEMBL246966	COc1cc(OC)c(C(=O)/C=C/c2ccccc2Cl)c(O)c1CN(C)CCO	Active	Training set	IC50	'='	6200	nM	CHEMBL1138403	14.0136	14.0136	0.905465	-4.39038	0.491515	27.0714	405.878	381.686	405.134	150	0	0.293153	-0.506548	0.506548	0.293153	1.42857	2.25	3	0	0	0	0	0	0	0	0	2.96835	3.40759	1738.04	41.066	37.3664	14.1223	23.1338	18.6052	7.16664	4.49568	4.87365	2.89032	3.17379	1.77074	1.91248
CHEMBL247036	COc1cc(NC(=O)c2cccc(NC(=O)C(C)Br)c2)ccc1O	Active	Training set	IC50	'='	3130	nM	CHEMBL1140590	13.3227	13.3227	0.348339	-3.37896	0.537046	23.7917	393.237	376.101	392.037	126	0	0.293294	-0.504253	0.504253	0.293294	1.375	2.20833	2.95833	0	0	0	0	0	0	0	0	2.83717	2.82836	1411.54	32.1518	28.4054	12.9914	18.4334	14.1567	6.64703	3.85542	4.64842	2.27479	2.61398	1.30081	1.38947
CHEMBL247171	COc1cc(OC)c(C(=O)/C=C/c2ccccc2Cl)c(O)c1CN(C)CC(=O)O	Inactive	Training set	IC50	'='	12500	nM	CHEMBL1138403	13.9685	13.9685	0.901665	-4.34643	0.47412	24.7586	419.861	397.685	419.114	154	0	0.317204	-0.506548	0.506548	0.317204	1.37931	2.17241	2.89655	0	0	0	0	0	0	0	0	2.96419	3.38866	1738.94	40.1434	35.7747	14.5306	22.8045	17.8093	7.37076	4.68108	5.05904	2.93596	3.21943	1.81639	1.95812
CHEMBL247194	COc1cc(NC(=O)c2cccc(NC(=O)C(C)Br)c2)cc(OC)c1OC	Active	Training set	IC50	'='	2460	nM	CHEMBL1140590	13.6235	13.6235	0.487432	-3.55495	0.645886	25.5926	437.29	416.122	436.063	144	0	0.25524	-0.492634	0.492634	0.25524	1.11111	1.81481	2.44444	0	0	0	0	0	0	0	0	2.88387	2.99811	1574.58	37.8589	33.8136	14.3996	21.2642	16.8608	7.2594	4.26367	5.05666	2.62264	2.96183	1.56006	1.64872
CHEMBL247496	O=C1Nc2c(ccc(F)c2F)C1(c1ccc(O)cc1)c1ccc(O)cc1	Active	Training set	IC50	'='	699	nM	CHEMBL1255220	15.1815	15.1815	0.298353	-3.26473	0.658486	21.8462	353.324	340.22	353.086	130	0	0.293092	-0.507967	0.507967	0.293092	0.923077	1.46154	1.96154	0	0	0	0	0	0	0	0	3.12165	2.44984	1487.88	29.4612	25.4279	12.4279	18.135	13.2013	6.93755	5.17678	5.17678	3.79793	3.79793	2.67974	2.67974
CHEMBL247514	CC(=O)O[C@H]1C(=O)[C@@]2(C)[C@H]([C@H](OC(=O)c3ccccc3)[C@]3(O)C[C@H](OC(=O)[C@@H](OC(=O)/C=C/C[C@@H]4C[C@H]5[C@@H]6CCc7cc(O)ccc7[C@H]6CC[C@]5(C)[C@H]4O)[C@@H](NC(=O)c4ccccc4)c4ccccc4)C(C)=C1C3(C)C)[C@]1(OC(C)=O)CO[C@@H]1C[C@@H]2O	Active	Training set	IC50	'='	120	nM	CHEMBL1140624	18.3102	18.3102	1.7224	-7.82675	0.034549	63.0805	1192.37	1114.75	1191.52	460	0	0.35015	-0.507956	0.507956	0.35015	0.931034	1.70115	2.37931	0	0	0	0	0	0	0	0	1.10399	1.47675	7129.01	128.856	118.887	41.8874	72.5207	61.2223	23.1421	17.4918	17.4918	12.4669	12.4669	8.67771	8.67771
CHEMBL248589	COC(=O)c1ccc2c(c1)C(=O)N(c1c(C(C)C)cccc1C(C)C)C2=O	Inactive	Training set	IC50	'='	21800	nM	CHEMBL3091346	14.1397	14.1397	0.485332	-4.28448	0.590177	29.037	365.429	342.245	365.163	140	0	0.337368	-0.465417	0.465417	0.337368	1.03704	1.66667	2.25926	0	0	0	0	0	0	0	0	3.15448	2.78095	1720.2	39.4447	36.0802	13.0802	22.0353	18.4414	6.94144	5.05884	5.05884	3.51545	3.51545	2.38413	2.38413
CHEMBL248786	CC(C)c1cccc(C(C)C)c1N1C(=O)c2ccc(C(=O)O)cc2C1=O	Active	Training set	IC50	'='	6400	nM	CHEMBL3091346	14.007	14.007	0.432815	-4.23735	0.826882	28	351.402	330.234	351.147	134	0	0.335204	-0.477639	0.477639	0.335204	1.07692	1.69231	2.26923	0	0	0	0	0	0	0	0	3.16194	2.83679	1624.88	36.9447	33.5802	12.5802	20.8889	17.1456	6.73732	4.95678	4.95678	3.42275	3.42275	2.3331	2.3331
CHEMBL249578	O=C(CCC1=CCCN(Cc2ccc3ccccc3c2)C1=O)NO	Inactive	Training set	GI50	'='	30000	nM	CHEMBL1667837	13.7691	13.7691	0.686917	-4.16177	0.656191	33	324.38	304.22	324.147	124	0	0.249277	-0.334298	0.334298	0.249277	1.41667	2.25	3.08333	0	0	0	0	0	0	0	0	2.89632	2.46067	1636.65	34.4447	31.6192	11.6192	19.6983	16.0907	6.23525	4.13561	4.13561	2.62311	2.62311	1.61358	1.61358
CHEMBL249580	O=C(CCC1=CCCN(CCc2ccc(-c3ccccc3)cc2)C1=O)NO	Active	Training set	GI50	'='	530	nM	CHEMBL1140539	13.8561	13.8561	0.865996	-4.43635	0.584736	33.037	364.445	340.253	364.179	140	0	0.248985	-0.338294	0.338294	0.248985	1.22222	1.96296	2.7037	0	0	0	0	0	0	0	0	3.00894	2.40324	1814.82	40.0994	37.1192	13.1192	22.7696	18.8407	6.98525	4.51061	4.51061	2.81721	2.81721	1.65143	1.65143
CHEMBL249853	CC(=O)O[C@H]1C(=O)[C@@]2(C)[C@H]([C@H](OC(=O)c3ccccc3)[C@]3(O)C[C@H](OC(=O)[C@@H](OC(=O)CCC(=O)O[C@@H]4C[C@]5(C)[C@@H](O)CC[C@H]5[C@@H]5CCc6cc(O)ccc6[C@H]54)[C@@H](NC(=O)c4ccccc4)c4ccccc4)C(C)=C1C3(C)C)[C@]1(OC(C)=O)CO[C@@H]1C[C@@H]2O	Active	Training set	IC50	'='	68	nM	CHEMBL1140624	18.3176	18.3176	1.7605	-7.8676	0.0446033	61.7079	1224.36	1146.75	1223.51	472	0	0.350136	-0.507956	0.507956	0.350136	0.842697	1.58427	2.25843	0	0	0	0	0	0	0	0	1.11994	1.4591	7175.99	130.485	119.704	42.7039	73.3272	61.5846	23.5044	17.7104	17.7104	12.5533	12.5533	8.76409	8.76409
CHEMBL249993	O=C(CCC1=CCCN(CCc2ccc3ccccc3c2)C1=O)NO	Active	Training set	IC50	'='	390	nM	CHEMBL1268835	13.8062	13.8062	0.739739	-4.37272	0.628461	33.92	338.407	316.231	338.163	130	0	0.248985	-0.338294	0.338294	0.248985	1.36	2.2	3.04	0	0	0	0	0	0	0	0	2.9387	2.43619	1736.67	36.9447	34.1192	12.1192	20.9483	17.3407	6.48525	4.26061	4.26061	2.69221	2.69221	1.62018	1.62018
CHEMBL250092	N#Cc1ccc(Cn2cncc2CN2CCCN(C3c4ccccc4N(CCCN4CCOCC4)S(=O)(=O)c4ccccc43)CC2)cc1	Inactive	Training set	IC50	'='	27300	nM	CHEMBL1140468	15.9695	15.9695	0.487292	-7.29193	0.260837	45.8125	665.864	622.52	665.315	250	0	0.264175	-0.378793	0.378793	0.264175	0.916667	1.6875	2.5	0	0	0	0	0	0	0	0	1.56816	1.69943	3897.97	71.1324	66.2635	24.08	40.2127	34.1796	14.1197	8.59566	10.3192	5.78406	7.36074	3.83112	5.14247
CHEMBL250195	O=C(CCC1=CCCN(CCCCc2ccc(-c3ccccc3)cc2)C1=O)NO	Active	Training set	GI50	'='	2950	nM	CHEMBL1140539	13.9214	13.9214	0.911005	-4.81201	0.383109	34.6207	392.499	364.275	392.21	152	0	0.248975	-0.338628	0.338628	0.248975	1.17241	1.93103	2.68966	0	0	0	0	0	0	0	0	3.07847	2.37413	2019.09	45.0994	42.1192	14.1192	25.2696	21.3407	7.48525	4.76061	4.76061	2.94221	2.94221	1.71723	1.71723
CHEMBL250261	COC(=O)C1=CO[C@@H]2O[C@H]3/C(=C\c4ccc(O)cc4)C(=O)O[C@]34C=C[C@H]1[C@H]24	Active	Training set	GI50	'='	169.82	nM	CHEMBL1141258	13.3513	13.3513	0.85658	-3.57746	0.482436	57.8519	368.341	352.213	368.09	138	0	0.337362	-0.507966	0.507966	0.337362	1.51852	2.37037	3.14815	0	0	0	0	0	0	0	0	3.24027	1.83381	1622.82	32.6184	28.8577	12.8577	19.5361	15.1536	7.24537	5.46212	5.46212	4.00589	4.00589	2.91482	2.91482
CHEMBL250396	O=C(CCC1=CCCN(CCCCc2cccc3ccccc23)C1=O)NO	Active	Training set	GI50	'='	1690	nM	CHEMBL1140539	13.9091	13.9091	0.933472	-4.77902	0.425956	35.5556	366.461	340.253	366.194	142	0	0.248975	-0.338628	0.338628	0.248975	1.2963	2.14815	3.03704	0	0	0	0	0	0	0	0	3.02153	2.43746	1930.74	41.9447	39.1192	13.1192	23.4483	19.8407	6.98525	4.51061	4.51061	2.87971	2.87971	1.74848	1.74848
CHEMBL250398	Cc1ccc(S(=O)(=O)Nc2ccc(CN3CCC=C(CCC(=O)NO)C3=O)cc2)cc1	Active	Training set	GI50	'='	1800	nM	CHEMBL1140539	13.8949	13.8949	0.839921	-5.85201	0.428571	31.1613	443.525	418.325	443.151	164	0	0.261389	-0.334299	0.334299	0.261389	1.32258	2.06452	2.74194	0	0	0	0	0	0	0	0	3.03554	2.37508	2113.04	44.1768	39.7911	15.6076	24.8857	19.9816	9.11895	5.12969	6.67065	3.0564	4.19936	1.7797	2.56265
CHEMBL250476	COc1ccc(CN2CCC=C(CCC(=O)NO)C2=O)cc1	Active	Training set	GI50	'='	7080	nM	CHEMBL1140539	13.6011	13.6011	0.736316	-4.16625	0.618392	35.2727	304.346	284.186	304.142	118	0	0.249277	-0.496768	0.496768	0.249277	1.68182	2.5	3.22727	0	0	0	0	0	0	0	0	2.8178	2.95931	1309.05	33.3424	30.5274	10.5274	18.5613	15.249	5.3935	3.4418	3.4418	2.07724	2.07724	1.18439	1.18439
CHEMBL250676	O=C(CCC1=CCCN(Cc2ccc(Br)cc2)C1=O)NO	Active	Training set	GI50	'='	3150	nM	CHEMBL1140539	13.5032	13.5032	0.426859	-4.08062	0.630924	33.8571	353.216	336.08	352.042	112	0	0.249277	-0.334299	0.334299	0.249277	1.61905	2.38095	3.09524	0	0	0	0	0	0	0	0	2.78207	2.96646	1204.45	30.1353	26.9971	11.5831	16.8769	13.5297	5.96723	3.32459	4.11759	1.9676	2.3641	1.12957	1.32782
CHEMBL251083	CC(=O)[C@@H]1[C@@H](O)C[C@H]2C3CC[C@H]4C(C)(C)CCC[C@]4(CO)[C@H]3C[C@H]3OC(=O)[C@@H]1[C@@]32C	Inactive	Training set	GI50	'='	19498.5	nM	CHEMBL1141332	14.6884	14.6884	3.23421	-6.36148	0.672067	105.933	418.574	380.27	418.272	168	0	0.310278	-0.46149	0.46149	0.310278	1.33333	2.23333	2.96667	0	0	0	0	0	0	0	0	3.32277	2.48808	2213.54	54.776	52.5412	14.5412	29.1538	27.0412	8.22474	6.85395	6.85395	5.26126	5.26126	3.94407	3.94407
CHEMBL251244	CC(=O)C1=CC[C@H]2[C@]3(C)CC[C@H]4C(C)(C)CCC[C@]4(C(=O)O)[C@H]3CC(=O)[C@]2(C)[C@H]1C=O	Active	Training set	GI50	'='	977.24	nM	CHEMBL1141332	15.7705	15.7705	2.81049	-6.45727	0.662239	86.2581	428.569	392.281	428.256	170	0	0.309752	-0.480806	0.480806	0.309752	1.29032	2.12903	2.77419	0	0	0	0	0	0	0	0	3.05948	2.9253	2243.99	54.1712	51.0412	15.0412	28.7668	26.1789	8.27062	6.92277	6.92277	5.27693	5.27693	3.83112	3.83112
CHEMBL251503	CN1c2ccccc2C(N2CCCN(Cc3cncn3Cc3ccc(C#N)cc3)CC2)c2ccccc2S1(=O)=O	Inactive	Training set	IC50	'='	50000	nM	CHEMBL1140468	14.8296	14.8296	0.38389	-6.41659	0.368324	39.925	552.704	520.448	552.231	204	0	0.263921	-0.328922	0.328922	0.263921	1.05	1.825	2.625	0	0	0	0	0	0	0	0	3.50216	1.86658	3170.78	55.848	51.408	20.2245	32.1395	26.6005	12.0406	7.38185	9.10538	5.04196	6.52734	3.33715	4.48268
CHEMBL251895	COc1ccc(-n2cc(-c3ccc(Cl)cc3)[nH]c2=S)cc1Cl	Inactive	Training set	GI50	'='	31622.8	nM	CHEMBL1140835	8.54439	8.54439	0.443566	-3.02779	0.630121	23.0909	351.258	339.162	350.005	112	0	0.181766	-0.495197	0.495197	0.181766	1.27273	2.04545	2.77273	0	0	0	0	0	0	0	0	2.96064	2.31719	1224.09	26.0221	22.4669	12.7952	15.5233	11.5556	6.77255	3.84796	4.96903	2.49533	3.22431	1.54829	2.04633
CHEMBL251899	CCCc1cc(=O)c2c(O)c3c(OC)cc(O)cc3cc2o1	Inactive	Training set	GI50	'='	20417.4	nM	CHEMBL1141286	13.2132	13.2132	0.746784	-3.72137	0.725285	26.6364	300.31	284.182	300.1	114	0	0.29317	-0.5078	0.5078	0.29317	1.45455	2.40909	3.18182	0	0	0	0	0	0	0	0	2.77088	2.50415	1374.13	29.334	26.5412	10.5412	17.1511	13.4954	5.67887	4.05387	4.05387	2.79871	2.79871	1.96701	1.96701
CHEMBL252106	COc1cc(O)cc2cc3oc(C)cc(=O)c3c(O)c12	Inactive	Training set	GI50	'='	32359.4	nM	CHEMBL1141286	12.8163	12.8163	0.602201	-3.18216	0.665614	23.7	272.256	260.16	272.068	102	0	0.29317	-0.5078	0.5078	0.29317	1.4	2.35	3.1	0	0	0	0	0	0	0	0	2.66049	2.57204	1180.99	24.334	21.5412	9.54124	14.6511	10.9954	5.17887	3.80387	3.80387	2.62268	2.62268	1.85348	1.85348
CHEMBL252164	CCNC(=O)c1noc(-c2cc(C(C)C)c(O)cc2O)c1-c1ccc(CN2CCOCC2)cc1	Active	Training set	IC50	'='	131.77	nM	CHEMBL1201861	13.9638	13.9638	0.754394	-4.17726	0.481549	35.7059	465.55	434.302	465.226	180	0	0.293133	-0.507521	0.507521	0.293133	1.35294	2.14706	2.85294	0	0	0	0	0	0	0	0	3.54074	2.32915	2333.75	50.9278	47.3829	16.3829	28.8552	24.0127	8.74896	6.02432	6.02432	3.97592	3.97592	2.59645	2.59645
CHEMBL252640	Cc1ccc(S(=O)(=O)n2cc([C@@]3(O)C[C@H](CC#N)OC3=O)c3ccccc32)cc1	Active	Training set	GI50	'='	100	nM	CHEMBL1140805	14.2375	14.2375	0.3454	-5.87602	0.662346	35.8966	410.451	392.307	410.094	148	0	0.342882	-0.458738	0.458738	0.342882	1.48276	2.24138	2.93103	0	0	0	0	0	0	0	0	3.34474	2.3236	2041.93	36.3589	31.8439	14.6604	21.1833	16.3656	8.89741	5.44561	7.16914	3.72779	5.2024	2.48188	3.61322
CHEMBL253619	CCCCCCCCCCCC[C@@H](O)[C@H]1CC[C@H]([C@H](O)CCCCCCCCCCCCc2ccnn2C)O1	Inactive	Training set	GI50	'='	100000	nM	CHEMBL2380246	9.04286	9.04286	0.537345	-5.81898	0.113481	60.3077	548.897	484.385	548.492	228	0	0.21058	-0.390426	0.390426	0.21058	0.897436	1.38462	1.87179	0	0	0	0	0	0	0	0	1.52358	3.10533	3304.08	84.6378	83.1192	19.1192	43.627	41.5038	9.68732	5.54077	5.54077	3.10021	3.10021	1.66797	1.66797
CHEMBL253896	COc1cc(O)c(CC=C(C)C)c(O)c1C(=O)/C=C/c1ccc(O)cc1	Inactive	Training set	IC50	'='	10670	nM	CHEMBL2331459	13.819	13.819	0.900831	-3.86213	0.410724	25.2308	354.402	332.226	354.147	136	0	0.293152	-0.507966	0.507966	0.293152	1.34615	2.19231	2.84615	0	0	0	0	0	0	0	0	2.93449	3.27649	1638.31	37.6434	34.5412	12.5412	21.6254	17.1995	6.47474	4.37268	4.37268	2.68003	2.68003	1.62595	1.62595
CHEMBL254328	C[C@]12CC[C@H](O)CC1=CC[C@@H]1[C@@H]2CC[C@]2(C)C(c3cccnc3)=CC[C@@H]12	Active	Training set	IC50	'='	5940	nM	CHEMBL4145468	9.99654	9.99654	1.17034	-5.36535	0.688781	88.3846	349.518	318.27	349.241	138	0	0.210461	-0.392797	0.392797	0.210461	1.26923	2.19231	3.07692	0	0	0	0	0	0	0	0	3.1738	2.29561	2045.08	45.1104	43.8555	12.8555	24.868	22.8096	7.40134	5.78953	5.78953	4.31907	4.31907	3.05015	3.05015
CHEMBL254613	COc1cc(O)c2c(c1)O[C@H](c1ccccc1)CC2=O	Inactive	Training set	IC50	'='	86700	nM	CHEMBL1156944	13.1572	13.1572	0.857656	-3.49347	0.910594	33.9	270.284	256.172	270.089	102	0	0.293136	-0.506907	0.506907	0.293136	1.55	2.4	3.15	0	0	0	0	0	0	0	0	2.73014	2.43943	1194.9	26.1269	23.633	9.63299	15.4184	12.133	5.22474	3.59974	3.59974	2.39562	2.39562	1.56965	1.56965
CHEMBL254849	COc1ccc(CS(=O)(=O)/C=C/c2c(OC)cc(OC)cc2OC)cc1	Active	Training set	IC50	'='	30	nM	CHEMBL1140709	13.5783	13.5783	1.22871	-6.15352	0.701838	26.9231	378.446	356.27	378.114	140	0	0.175272	-0.496768	0.496768	0.175272	1	1.57692	2.15385	0	0	0	0	0	0	0	0	2.8692	3.12622	1662.49	37.9113	34.3577	13.1742	21.16	17.1246	7.60774	4.05731	5.47243	2.46538	3.30902	1.46443	2.12268
CHEMBL255273	CC/C=C/[C@H](CC)C/C(=C/[C@@]1(CC)C[C@H](CC)[C@H](CC(=O)O)OO1)CC	Active	Training set	IC50	'='	300	nM	CHEMBL1159390	12.6002	12.6002	2.55695	-5.69304	0.355721	66	366.542	328.238	366.277	150	0	0.305619	-0.481158	0.481158	0.305619	1.57692	2.53846	3.26923	0	0	0	0	0	0	0	0	3.05316	5.59992	1855.63	52.5081	50.633	12.633	27.2806	25.1414	6.23316	3.96443	3.96443	2.34575	2.34575	1.38121	1.38121
CHEMBL255287	COc1ccc(CCC(=O)c2c(O)cc(O)cc2OC)cc1	Inactive	Training set	GI50	'='	59900	nM	CHEMBL1140122	13.5123	13.5123	1.07773	-4.00771	0.802374	24.1818	302.326	284.182	302.115	116	0	0.293136	-0.507679	0.507679	0.293136	1.27273	2.09091	2.77273	0	0	0	0	0	0	0	0	2.80053	2.92612	1303.24	31.334	28.5412	10.5412	17.9564	14.2454	5.42887	3.59974	3.59974	2.24253	2.24253	1.3447	1.3447
CHEMBL255650	CC(C)=CCC[C@@H](C)[C@H]1CC[C@@]2(C)[C@@H]3CC[C@H]4C(C)(C)[C@@H](OC(=O)CC(C)C)[C@H](O)[C@H](O)[C@@]45C[C@@]35CC[C@]12C	Inactive	Training set	IC50	'='	28400	nM	CHEMBL1144709	14.7267	14.7267	2.61271	-6.87378	0.255383	95.5897	542.845	484.381	542.434	222	0	0.305933	-0.458897	0.458897	0.305933	1.15385	2	2.69231	0	0	0	0	0	0	0	0	1.3533	2.4696	3203.95	78.8534	77.133	19.133	41.2759	39.3371	10.5206	8.75189	8.75189	6.57797	6.57797	4.83475	4.83475
CHEMBL255815	C=CC[S+]([O-])SC	Inactive	Training set	IC50	'='	62940	nM	CHEMBL1142283	11.2446	11.2446	0.114213	-2.80764	0.330403	33.2857	136.241	128.177	136.002	42	0	0.135346	-0.60488	0.60488	0.135346	2.71429	3.57143	4.14286	0	0	0	0	0	0	0	0	1.98869	4.82274	255.858	12.4392	11.2247	4.85774	6.48189	5.24158	3.72474	0.545103	2.79356	0.210052	1.33428	0.0625	0.4375
CHEMBL255863	Cc1cn(-c2cc(NC(=O)c3ccc(C)c(Nc4nccc(-c5cccnc5)n4)c3)cc(C(F)(F)F)c2)cn1	Inactive	Training set	IC50	'='	95553.8	nM	CHEMBL1201861	14.4942	14.4942	0.00961841	-5.7262	0.26586	19.9744	529.526	507.35	529.184	196	0	0.416062	-0.323897	0.416062	0.323897	1.07692	1.97436	2.76923	0	0	0	0	0	0	0	0	3.41746	1.81784	2684.48	46.4942	40.6726	18.6726	27.7803	21.0196	10.1252	7.02439	7.02439	4.38774	4.38774	2.75315	2.75315
CHEMBL255965	COC(=O)c1nnn([C@H]2C[C@H]3C=Nc4cc(OC)c(OC)cc4C(=O)N3C2)c1C(=O)OC	Active	Training set	GI50	'='	2230	nM	CHEMBL1143216	14.3153	14.3153	0.460801	-4.22201	0.621215	38.375	443.416	422.248	443.144	168	0	0.360709	-0.492841	0.492841	0.360709	1.1875	1.9375	2.6875	0	0	0	0	0	0	0	0	3.39115	2.11015	1933.42	41.0327	36.0938	15.0938	23.549	18.4342	7.93422	5.61166	5.61166	3.94047	3.94047	2.60336	2.60336
CHEMBL256054	CC(C)(C)OC(=O)NCCCC[C@H](NC(=O)OC(C)(C)C)C(=O)NCCNc1ccc(NCCNC(=O)[C@H](CCCCNC(=O)OC(C)(C)C)NC(=O)OC(C)(C)C)c2c1C(=O)c1ccccc1C2=O	Active	Training set	GI50	'='	1830	nM	CHEMBL1143145	15.4741	15.4741	1.61063	-6.29143	0.0384989	34.6857	981.202	904.594	980.558	388	0	0.407808	-0.443838	0.443838	0.407808	0.514286	0.857143	1.2	0	0	0	0	0	0	0	0	0.690626	2.86216	4905.55	117.994	109.477	33.4767	63.1357	54.4214	16.8437	11.4249	11.4249	6.03489	6.03489	3.85258	3.85258
CHEMBL256189	O=C1CCCCc2cnn3c(Nc4cccc(C(=O)N5CC(O)C5)c4)nc(nc23)Nc2cccc(c2)N1	Active	Training set	IC50	'='	600	nM	CHEMBL1143858	13.8314	13.8314	0.136802	-4.40413	0.338282	37.0811	498.547	472.339	498.213	188	0	0.25361	-0.389427	0.389427	0.25361	1.18919	2	2.86486	0	0	0	0	0	0	0	0	3.52722	1.69393	2596.63	48.1848	43.8025	17.8025	28.4978	22.64	9.89008	6.8005	6.8005	4.39183	4.39183	2.8659	2.8659
CHEMBL256313	CC(=O)O[C@H]1[C@H](O)[C@H](O)[C@]23C[C@]24CC[C@]2(C)[C@@H]([C@H](C)CCC=C(C)C)CC[C@@]2(C)[C@@H]4CC[C@H]3C1(C)C	Inactive	Training set	IC50	'='	15400	nM	CHEMBL1144709	13.619	13.619	2.56736	-6.75679	0.326279	98.8889	500.764	448.348	500.387	204	0	0.302517	-0.459107	0.459107	0.302517	1.19444	2.05556	2.75	0	0	0	0	0	0	0	0	1.32824	2.50375	2896.7	71.3534	69.633	17.633	37.5259	35.5871	9.77062	8.25189	8.25189	6.3509	6.3509	4.70717	4.70717
CHEMBL256401	CN(C)C1CCN(C(=O)c2cccc(Nc3nc4nc5c(cnn35)CCCCC(=O)Nc3cccc(c3)N4)c2)C1	Active	Training set	IC50	'='	230	nM	CHEMBL1143858	14.5956	14.5956	0.0810358	-4.48931	0.35538	42.575	539.644	506.38	539.276	206	0	0.253483	-0.337017	0.337017	0.253483	1.2	2.025	2.9	0	0	0	0	0	0	0	0	3.60835	1.69281	2947.33	56.5551	52.3414	19.3414	32.5531	26.9484	10.6068	7.28039	7.28039	4.69255	4.69255	3.03937	3.03937
CHEMBL256439	CC(=O)c1cccc2c1C(=O)c1cccc(O)c1C2=O	Inactive	Training set	IC50	'='	13400	nM	CHEMBL1141610	13.1767	13.1767	0.77184	-3.33926	0.686249	20.4	266.252	256.172	266.058	98	0	0.29313	-0.507159	0.507159	0.29313	1.1	1.75	2.45	0	0	0	0	0	0	0	0	2.66535	2.55814	1182.5	22.8674	19.633	9.63299	13.7668	10.2247	5.3165	3.9415	3.9415	2.8509	2.8509	1.99989	1.99989
CHEMBL256705	C[C@@H]1CC(=O)c2c(ccc3c2C(=O)c2cccc(O)c2C3=O)C1	Inactive	Training set	IC50	'='	18700	nM	CHEMBL1141610	13.6342	13.6342	0.87689	-3.84031	0.692924	35.913	306.317	292.205	306.089	114	0	0.29313	-0.507159	0.507159	0.29313	1.13043	1.91304	2.69565	0	0	0	0	0	0	0	0	2.78658	2.25445	1475.07	28.3674	25.133	11.133	16.7282	13.2247	6.3165	4.8165	4.8165	3.52693	3.52693	2.57644	2.57644
CHEMBL256973	C[C@@H]1[C@]2(O[C@H]3C=C4[C@@H]5CC[C@H]6Cc7nc8c(nc7C[C@]6(C)[C@H]5C[C@@H](O)[C@]4(C)[C@]31O)C[C@@H]1CC[C@H]3C4=C[C@@H]5O[C@]6(CC[C@](C)(O)CO6)C[C@]5(O)[C@@]4(C)[C@H](O)C[C@@H]3[C@@]1(C)C8)O[C@](C)(CO)C[C@H]2O	Active	Training set	ED50	'='	0.0021	nM	CHEMBL1131966	11.0527	11.0527	2.93778	-6.55008	0.198249	102.364	915.178	840.586	914.529	362	0	0.211074	-0.393382	0.393382	0.211074	0.787879	1.5	2.10606	0	0	0	0	0	0	0	0	1.20454	1.20613	5549.51	110.311	105.885	31.8852	61.0108	55.064	18.7063	16.2089	16.2089	12.4844	12.4844	9.24534	9.24534
CHEMBL257093	COC(=O)c1nnn(CCCCOc2cc3c(cc2OC)C(=O)N2CCC[C@H]2C=N3)c1C(=O)OC	Inactive	Training set	GI50	'='	25400	nM	CHEMBL1143216	14.0235	14.0235	0.482309	-4.66271	0.38614	37.1429	485.497	458.281	485.191	186	0	0.360709	-0.492841	0.492841	0.360709	1.25714	2.11429	2.94286	0	0	0	0	0	0	0	0	3.51829	1.98279	2245.45	48.5327	43.5938	16.5938	27.299	22.1842	8.68422	5.85192	5.85192	3.94913	3.94913	2.5048	2.5048
CHEMBL257166	C/C1=C\[C@H](C)C[C@H](C)OC(=O)C[C@H](c2ccc(O)cc2)NC(=O)[C@@H](Cc2c(Br)[nH]c3ccccc23)N(C)C(=O)[C@H](C)NC(=O)[C@@H](C)C1	Inactive	Training set	GI50	'='	65000	nM	CHEMBL1765004	16.1323	16.1323	0.251804	-5.97513	0.203288	56.5319	709.682	664.322	708.252	252	0	0.307992	-0.507967	0.507967	0.307992	1.10638	1.93617	2.6383	0	0	0	0	0	0	0	0	0.930038	2.74769	3557.04	73.2706	67.6163	24.2023	40.3616	34.1302	12.6733	8.19428	8.94542	5.0424	5.61622	3.11825	3.59294
CHEMBL257219	CCN(CC)C1CCN(C(=O)c2cccc(Nc3nc4nc5c(cnn35)CCCCC(=O)Nc3cccc(c3)N4)c2)C1	Active	Training set	IC50	'='	140	nM	CHEMBL1143858	14.8609	14.8609	0.0335777	-4.92056	0.303086	43.2143	567.698	530.402	567.307	218	0	0.253483	-0.337016	0.337016	0.253483	1.21429	2.02381	2.88095	0	0	0	0	0	0	0	0	3.66388	1.69783	3152.84	61.5551	57.3414	20.3414	35.0531	29.4484	11.1068	7.504	7.504	4.91616	4.91616	3.17912	3.17912
CHEMBL257619	CO[C@H](C(=O)[C@@H](O)[C@@H](C)O)[C@@H]1Cc2cc3cc(O[C@H]4C[C@@H](O[C@H]5C[C@@H](O)[C@H](O)[C@@H](C)O5)[C@H](O)[C@@H](C)O4)c(C)c(O)c3c(O)c2C(=O)[C@H]1O[C@H]1C[C@@H](O[C@H]2C[C@@H](O[C@H]3C[C@](C)(O)[C@H](O)[C@@H](C)O3)[C@@H](O)[C@@H](C)O2)[C@H](O)[C@@H](C)O1	Active	Training set	GI50	'='	83	nM	CHEMBL4145693	17.1038	17.1038	2.38449	-6.77684	0.109538	83.8684	1085.16	1008.55	1084.47	428	0	0.293167	-0.50674	0.50674	0.293167	0.776316	1.42105	2	0	0	0	0	0	0	0	0	0.649123	1.63796	5644.68	120.485	111.798	35.798	66.6123	56.1351	19.1443	14.061	14.061	9.24589	9.24589	5.89109	5.89109
CHEMBL257736	CCN(CC)C1CN(C(=O)c2cccc(Nc3nc4nc5c(cnn35)CCCCC(=O)Nc3cccc(c3)N4)c2)C1	Active	Training set	IC50	'='	620	nM	CHEMBL1143858	14.5198	14.5198	0.0756645	-4.49392	0.320615	39.3902	553.671	518.391	553.291	212	0	0.253539	-0.335366	0.335366	0.253539	1.19512	1.97561	2.80488	0	0	0	0	0	0	0	0	3.60743	1.65394	3025.85	59.0551	54.8414	19.8414	33.8031	28.1984	10.8568	7.379	7.379	4.84776	4.84776	3.11437	3.11437
CHEMBL258258	COC(=O)c1nnn(CCCCCOc2cc3c(cc2OC)C(=O)N2CCC[C@H]2C=N3)c1C(=O)OC	Inactive	Training set	GI50	'='	29140	nM	CHEMBL1143216	14.0496	14.0496	0.500027	-4.82618	0.356687	37.6667	499.524	470.292	499.207	192	0	0.360709	-0.492841	0.492841	0.360709	1.22222	2.08333	2.91667	0	0	0	0	0	0	0	0	3.55258	1.97045	2350.19	51.0327	46.0938	17.0938	28.549	23.4342	8.93422	5.97692	5.97692	4.01163	4.01163	2.53605	2.53605
CHEMBL258497	COc1cc(O)c(C(=O)/C=C/c2ccccc2OC)c(OC)c1	Active	Training set	IC50	'='	9600	nM	CHEMBL3992552	13.4365	13.4365	0.981987	-3.45845	0.654355	24.1739	314.337	296.193	314.115	120	0	0.293136	-0.506894	0.506894	0.293136	1.21739	2	2.78261	0	0	0	0	0	0	0	0	2.81717	3.0167	1405.62	31.9887	29.0412	11.0412	18.4302	14.5412	5.63299	3.70181	3.70181	2.39562	2.39562	1.44676	1.44676
CHEMBL258508	CC1(CN2C(=O)S/C(=C\c3ccc(O)c(C(F)(F)F)c3)C2=O)CCCCC1	Inactive	Training set	IC50	'='	12000	nM	CHEMBL1142416	13.7696	13.7696	0.546651	-5.57337	0.689981	43.2963	399.434	379.274	399.112	146	0	0.419475	-0.507324	0.507324	0.419475	1.48148	2.22222	2.85185	0	0	0	0	0	0	0	0	3.16678	2.46687	1557.15	37.2651	32.7141	13.5306	20.64	16.6666	7.57488	4.90134	5.86296	2.97389	3.81189	1.84298	2.56914
CHEMBL258702	COc1ccc2c(c1)/C(=N\OCCCN(C)C)c1c-2c(N2CCNCC2)nc2ccccc12	Active	Training set	GI50	'='	5280	nM	CHEMBL1240482	9.04627	9.04627	0.344881	-4.46218	0.347753	39.2424	445.567	414.319	445.248	172	0	0.137492	-0.496744	0.496744	0.137492	1.24242	2.12121	2.9697	0	0	0	0	0	0	0	0	3.44863	2.05906	2431.76	49.7981	47.0526	16.0526	28.313	24.2018	8.75462	6.06509	6.06509	4.27277	4.27277	3.10795	3.10795
CHEMBL258919	COc1ccc2c(c1)/C(=N\OCCN(C)C)c1c-2c(N2CCNCC2)nc2ccccc12	Active	Training set	GI50	'='	4610	nM	CHEMBL1240482	9.02003	9.02003	0.319306	-4.23926	0.374169	38.7188	431.54	402.308	431.232	166	0	0.137492	-0.496744	0.496744	0.137492	1.25	2.125	2.96875	0	0	0	0	0	0	0	0	3.41525	2.08543	2326.5	47.2981	44.5526	15.5526	27.063	22.9518	8.50462	5.94009	5.94009	4.21148	4.21148	3.07246	3.07246
CHEMBL259034	O=C(c1ccc(Oc2ccccc2)cc1)c1cc(C(=O)c2cccc3ccccc23)c(O)c(O)c1O	Active	Training set	IC50	'='	550	nM	CHEMBL1141593	14.4323	14.4323	0.699847	-1.72866	0.198804	18.2222	476.484	456.324	476.126	176	0	0.293431	-0.503651	0.503651	0.293431	0.611111	1.22222	1.94444	0	0	0	0	0	0	0	0	3.17069	1.83902	2528.14	42.1489	37.4495	17.4495	26.1322	19.4036	9.67887	6.78093	6.78093	4.62058	4.62058	2.97848	2.97848
CHEMBL259181	OC[C@H](Cc1ccccc1)Nc1nc(Oc2ccc3c(c2)CCC3)nc2c1ncn2Cc1ccc(-c2ccccc2)cc1	Inactive	Training set	IC50	'='	55222.8	nM	CHEMBL1201861	9.44194	9.44194	0.0115755	-4.3911	0.18861	29.3488	567.693	534.429	567.263	214	0	0.32559	-0.424193	0.424193	0.32559	0.953488	1.72093	2.53488	0	0	0	0	0	0	0	0	3.73178	1.59743	3421.66	57.9334	54.0526	21.0526	34.5284	28.1775	11.822	8.02968	8.02968	5.3146	5.3146	3.48531	3.48531
CHEMBL260046	Cn1c(COP(=O)(NCCBr)NCCBr)cnc1[N+](=O)[O-]	Inactive	Training set	IC50	'='	687000	nM	CHEMBL4130594	13.796	13.796	0.431501	-6.37381	0.243185	27.4286	449.04	432.912	446.931	120	0	0.434134	-0.389817	0.434134	0.389817	1.66667	2.28571	2.7619	0	0	0	0	0	0	0	0	3.02956	4.02784	1050.42	29.9557	25.5722	13.6386	15.9757	12.3957	7.61753	2.76125	5.11798	1.5472	2.93645	0.823937	1.95983
CHEMBL260443	CCCCN(CCCC)CCCn1c(=O)c2c3ccccc3n(C)c2n2nnc(-c3ccccc3)c12	Inactive	Training set	GI50	'='	18197	nM	CHEMBL1142436	15.3935	15.3935	0.0604417	-5.43883	0.248543	32.25	484.648	448.36	484.295	188	0	0.263465	-0.328034	0.328034	0.263465	0.944444	1.66667	2.41667	0	0	0	0	0	0	0	0	3.79605	2.05488	2820.34	56.5386	53.5915	17.5915	31.7	27.5374	9.53741	6.47927	6.47927	4.58532	4.58532	3.23763	3.23763
CHEMBL261406	C[C@@]12CCC[C@H]1[C@@H]1CCc3cc(O)ccc3[C@H]1CC2	Inactive	Training set	IC50	'='	21990	nM	CHEMBL1152617	9.47665	9.47665	1.20354	-4.77971	0.716735	89.4737	256.389	232.197	256.183	102	0	0.293092	-0.507956	0.507956	0.293092	1.47368	2.47368	3.36842	0	0	0	0	0	0	0	0	2.88807	2.53628	1426.17	34.1712	33.4082	9.40825	18.6748	17.3624	5.45412	4.20412	4.20412	3.03956	3.03956	2.13905	2.13905
CHEMBL261492	COC(=O)[C@H](Cc1ccc(-c2cccs2)cc1)NC(=O)CCCCCCC(=O)NO	Active	Training set	IC50	'='	1800	nM	CHEMBL1144006	13.763	13.763	0.309265	-5.00587	0.206182	29.8667	432.542	404.318	432.172	162	0	0.328206	-0.467477	0.467477	0.328206	1.23333	1.96667	2.6	0	0	0	0	0	0	0	0	3.33563	2.97732	1950.94	46.2816	42.3439	15.1604	25.5652	21.0849	8.09876	4.45977	5.27627	2.58429	3.29873	1.46202	1.97233
CHEMBL261738	COc1ccc2c(c1)/C(=N\OCc1ccccc1)c1c-2c(N2CCNCC2)nc2ccccc12	Active	Training set	GI50	'='	7810	nM	CHEMBL1143944	9.078	9.078	0.24636	-3.90417	0.396687	34.2353	450.542	424.334	450.206	170	0	0.141855	-0.496744	0.496744	0.141855	1.08824	1.91176	2.76471	0	0	0	0	0	0	0	0	3.48021	1.87607	2533.2	45.6848	42.6054	16.6054	27.1224	22.281	9.3338	6.49287	6.49287	4.6561	4.6561	3.35308	3.35308
CHEMBL262776	CC(C)CCCC(C)[C@H]1CC[C@H]2[C@H](CC(=O)O)[C@@H]([C@@]3(C)CC[C@@H](CC#N)O3)CC[C@]12C	Active	Training set	GI50	'='	7770	nM	CHEMBL1134845	13.8519	13.8519	0.529872	-6.56393	0.433969	89.7097	431.661	386.301	431.34	176	0	0.303146	-0.481223	0.481223	0.303146	1.32258	2.22581	2.93548	0	0	0	0	0	0	0	0	3.38841	3.2729	2386.79	62.1987	60.172	15.172	32.2491	30.4484	8.0401	5.88663	5.88663	3.91827	3.91827	2.68608	2.68608
CHEMBL263001	COc1cc2ncnc(Nc3ccc(CS(=O)(=O)/C=C/c4ccc(Cl)cc4Cl)cc3)c2cc1OCCCN1CCOCC1	Active	Training set	GI50	'='	5000	nM	CHEMBL1146712	13.8221	13.8221	0.271647	-6.09109	0.176407	31.8605	643.593	611.337	642.147	226	0	0.175268	-0.492786	0.492786	0.175268	1.18605	2	2.7907	0	0	0	0	0	0	0	0	3.24441	1.77059	3126.41	58.3919	52.4943	22.8226	33.384	26.804	13.0958	7.2332	9.40425	4.45821	5.77431	2.75172	3.78905
CHEMBL263102	CCOc1cc(/C=C/C(C)=O)ccc1OC(=O)[C@@]1(C)CC[C@]2(C)CC[C@]3(C)C(=CC(=O)[C@@H]4[C@@]5(C)CC[C@H](O)C(C)(C)[C@@H]5CC[C@]43C)[C@@H]2C1	Active	Training set	ED50	'='	3300	nM	CHEMBL1149639	17.0249	17.0249	1.88396	-7.06499	0.186526	78.2917	658.92	600.456	658.423	262	0	0.316836	-0.489942	0.489942	0.316836	1.10417	2	2.72917	0	0	0	0	0	0	0	0	0.57486	2.20691	3935.69	85.1269	81.4495	23.4495	45.6952	41.7912	12.883	10.4893	10.4893	7.49558	7.49558	5.18108	5.18108
CHEMBL263463	CCOC(=O)CC/C(C(=O)/C=C/c1ccc(OC2CCCCO2)c(OC)c1)=C(O)\C=C\c1ccc(OC2CCCCO2)c(OC)c1	Inactive	Training set	IC50	'='	12300	nM	CHEMBL1138035	14.8515	14.8515	1.76376	-4.98185	0.0950502	47.4783	636.738	592.386	636.293	248	0	0.305611	-0.507528	0.507528	0.305611	0.956522	1.56522	2.13043	0	0	0	0	0	0	0	0	0.697783	2.24586	3333.22	71.2039	66.0825	22.0825	39.5108	33.3784	11.4701	7.23274	7.23274	4.41835	4.41835	2.62163	2.62163
CHEMBL263627	CO[C@H]1/C=C\C=C(/C)C(=O)NC2=CC(=O)C(NCCCCC#C[C@]3(O)CC[C@@]4(C)C5CCC6=CC(=O)CC[C@]6(C)[C@@]5(C)CC[C@@]43C)=C(C[C@H](C)C[C@H](OC)[C@@H](O)[C@H](C)/C=C(\C)C[C@@H]1OC(N)=O)C2=O	Active	Training set	IC50	'='	300	nM	CHEMBL1133130	16.1676	16.1676	0.604248	-6.78076	0.0683751	76.8696	954.259	874.627	953.577	378	0	0.404384	-0.442931	0.442931	0.404384	1.07246	1.95652	2.69565	0	0	0	0	0	0	0	0	1.22625	2.0555	5704.55	118.997	112.424	33.4241	63.9681	56.877	17.7716	13.2699	13.2699	9.1326	9.1326	5.87527	5.87527
CHEMBL264157	COc1cc([C@H]2c3[nH]c4ccccc4c3C[C@@H]3C(=O)N4[C@@H](c5cc(OC)c(O)c(OC)c5)c5[nH]c6ccccc6c5C[C@@H]4C(=O)N23)cc(OC)c1O	Inactive	Training set	GI50	'='	55300	nM	CHEMBL1145580	16.8836	16.8836	0.295532	-4.95738	0.178245	39.0769	700.748	664.46	700.253	264	0	0.29343	-0.501699	0.501699	0.29343	0.711538	1.09615	1.46154	0	0	0	0	0	0	0	0	1.12556	1.61244	3770.89	66.8725	61.0548	25.0548	39.813	31.8965	14.1856	10.6766	10.6766	8.0583	8.0583	5.93444	5.93444
CHEMBL264287	CCNCCCCNCCCCNCCCCNC/C=C/CNCCCCNCCCCNCCCCNCC	Active	Training set	IC50	'='	130	nM	CHEMBL1158462	8.41953	8.41953	1.37669	-5.37014	0.0431982	50.4	568.984	496.408	568.588	240	0	0.122507	-0.317006	0.317006	0.122507	0.4	0.625	0.875	0	0	0	0	0	0	0	0	0.699892	7.99018	3112.89	92.7735	91.5777	19.5777	47.303	44.9054	9.32771	4.43328	4.43328	2.11455	2.11455	1.00623	1.00623
CHEMBL264504	C=CCOc1cc2nc(N3CCN(S(=O)(=O)c4ccc(-c5ccccc5)cc4)CC3)nc(N)c2cc1OCC=C	Active	Training set	IC50	'='	3300	nM	CHEMBL1138687	14.6069	14.6069	0.562084	-6.49229	0.28353	30.7	557.676	526.428	557.21	206	0	0.24269	-0.48563	0.48563	0.24269	1	1.65	2.3	0	0	0	0	0	0	0	0	3.23125	1.85326	3016.78	54.9169	50.2773	20.0938	31.9357	25.667	11.7127	6.89351	8.61704	4.54013	5.92345	2.8626	3.7272
CHEMBL264657	CCCCCCCCCCCCCCCC(=O)NCCCOc1c(Br)cc(C/C(=N/O)C(=O)NCCc2c[nH]c(N)n2)cc1Br	Inactive	Training set	GI50	'='	32000	nM	CHEMBL1139012	13.9007	13.9007	0.151603	-5.4787	0.0304206	34.9333	756.625	704.209	754.242	252	0	0.329576	-0.491149	0.491149	0.329576	1.08889	1.75556	2.37778	0	0	0	0	0	0	0	0	1.04554	2.79931	3324.18	78.566	73.5722	24.7442	41.9372	36.5074	12.4491	6.39264	7.97864	3.54772	4.66446	1.97445	3.19536
CHEMBL264725	CCCCCCCCCCCCCCCCCCNC(=O)CN1C(=O)CSC1c1ccc(OC)cc1	Inactive	Training set	IC50	'='	12600	nM	CHEMBL1137918	14.0097	14.0097	0.724754	-5.53785	0.169836	47.2222	518.808	468.408	518.354	204	0	0.239183	-0.496768	0.496768	0.239183	1.05556	1.61111	2.16667	0	0	0	0	0	0	0	0	0.736724	2.90226	2761.17	70.1877	67.5274	18.3439	36.6591	33.79	9.65928	5.09659	5.89154	2.91748	3.77421	1.6637	2.36294
CHEMBL264926	COC(=O)[C@H](Cc1ccc(-c2ccsc2)cc1)NC(=O)CCCCCCCC(=O)NO	Inactive	Training set	IC50	'='	10000	nM	CHEMBL1144006	13.8457	13.8457	0.32758	-5.09918	0.187599	30.7097	446.569	416.329	446.188	168	0	0.328206	-0.467477	0.467477	0.328206	1.16129	1.87097	2.51613	0	0	0	0	0	0	0	0	3.36411	2.98572	2053.51	48.7816	44.8439	15.6604	26.8152	22.3349	8.34876	4.60771	5.22008	2.66973	3.18004	1.499	1.95828
CHEMBL264932	O=c1[nH]c2cc(Cl)c(Cl)cc2n2cc3ccccc3c12	Inactive	Training set	GI50	'='	17378	nM	CHEMBL1144782	12.8871	12.8871	0.229071	-1.021	0.518109	19.1	303.148	295.084	302.001	98	0	0.272853	-0.318767	0.318767	0.272853	1.2	1.95	2.8	0	0	0	0	0	0	0	0	2.96949	2.33921	1256.03	20.815	17.5586	11.0705	13.0175	9.39734	6.20605	4.03795	4.79388	2.88435	3.54803	2.057	2.3305
CHEMBL266157	NS(=O)(=O)c1ccc(CNSC(=S)N2CCOCC2)cc1	Inactive	Training set	GI50	'='	12000	nM	CHEMBL1132884	12.1541	12.1541	0.219322	-5.17749	0.612144	38.381	347.487	330.351	347.043	116	0	0.237545	-0.377776	0.377776	0.237545	1.61905	2.28571	2.90476	0	0	0	0	0	0	0	0	2.6943	2.61124	1202.56	30.1877	26.7911	12.2406	16.7078	13.2052	7.48524	3.10468	5.86002	1.74073	3.38828	0.91593	1.867
CHEMBL267099	Nc1ncnc2c1ccn2[C@@H]1O[C@H](CO)[C@@H](O)[C@H]1O	Active	Training set	GI50	'='	48	nM	CHEMBL1811802	8.71889	8.71889	0.130977	-3.76805	0.527566	57.4737	266.257	252.145	266.102	102	0	0.21082	-0.393567	0.393567	0.21082	1.63158	2.57895	3.36842	0	0	0	0	0	0	0	0	3.07646	2.49775	1103.02	25.3614	22.9218	8.92185	15.0308	11.4286	4.80948	3.41468	3.41468	2.36475	2.36475	1.52082	1.52082
CHEMBL267616	COc1ccc(CC2CCc3nc(N)nc(N)c3C2)cc1OC	Active	Training set	IC50	'='	72	nM	CHEMBL1132605	9.09337	9.09337	0.333138	-4.24757	0.895823	41.7391	314.389	292.213	314.174	122	0	0.221704	-0.49287	0.49287	0.221704	1.43478	2.34783	3.17391	0	0	0	0	0	0	0	0	2.84996	2.56885	1504.35	35.2566	33.1054	11.1054	19.8974	16.697	5.90814	4.05819	4.05819	2.63393	2.63393	1.69224	1.69224
CHEMBL269538	COc1ccc2c(c1)[nH]c1c(C)nccc12	Active	Training set	IC50	'='	3520	nM	CHEMBL4342418	8.25746	8.25746	0.287693	-3.02289	0.672864	23.5	212.252	200.156	212.095	80	0	0.166612	-0.496687	0.496687	0.166612	1.4375	2.4375	3.3125	0	0	0	0	0	0	0	0	2.84576	2.62943	1127.65	21.3424	19.8027	7.80268	12.6644	10.2499	4.30268	3.06242	3.06242	2.15515	2.15515	1.46741	1.46741
CHEMBL269596	COc1cc([C@@H]2c3cc4c(cc3[C@@H](Nc3ccc(C(=O)NCCC(=O)O[C@H]5C[C@H]6OC[C@@]6(OC(C)=O)[C@H]6[C@H](OC(=O)c7ccccc7)[C@]7(O)C[C@H](OC(=O)[C@H](O)[C@@H](NC(=O)c8ccccc8)c8ccccc8)C(C)=C([C@@H](OC(C)=O)C(=O)[C@]56C)C7(C)C)cc3)[C@H]3COC(=O)[C@H]23)OCO4)cc(OC)c1O	Active	Training set	ED50	'='	86.3	nM	CHEMBL1139194	18.973	18.973	1.17707	-8.07319	0.0242653	50.0962	1426.49	1346.86	1425.51	544	0	0.338014	-0.501699	0.501699	0.338014	0.798077	1.49038	2.13462	0	0	0	0	0	0	0	0	1.1398	1.18572	8293.36	142.267	128.731	49.7314	81.5485	66.3482	27.2819	20.1751	20.1751	14.2978	14.2978	9.9498	9.9498
CHEMBL270244	Oc1cc2c(cc1O)CN(C(=S)NCCc1ccc(Cl)cc1)CC2	Inactive	Training set	IC50	'='	13000	nM	CHEMBL4371051	8.67092	8.67092	0.289764	-3.85686	0.57787	32.0417	362.882	343.73	362.086	126	0	0.293294	-0.504253	0.504253	0.293294	1.375	2.08333	2.79167	0	0	0	0	0	0	0	0	2.88751	2.3096	1490.63	33.5745	30.4971	13.0696	19.3256	15.4331	6.9556	4.16243	4.90554	2.56783	3.03067	1.53182	1.76324
CHEMBL270361	COc1cc(/C=C2\CC/C(=C\c3ccc(O)c(OC)c3)C2=O)ccc1O	Inactive	Training set	IC50	'='	15540	nM	CHEMBL2034978	13.7288	13.7288	1.05081	-3.60125	0.81518	33.4615	352.386	332.226	352.131	134	0	0.293294	-0.504254	0.504254	0.293294	1.03846	1.53846	1.96154	0	0	0	0	0	0	0	0	3.03282	2.48005	1565.25	35.6434	32.5412	12.5412	20.7778	16.4954	6.67887	4.59974	4.59974	2.96233	2.96233	1.81345	1.81345
CHEMBL270441	O=C(/C=C/c1ccc(OC2CCCCO2)cc1)/C=C/c1ccc(OC2CCCCO2)cc1	Inactive	Training set	IC50	'='	43400	nM	CHEMBL1153929	13.3109	13.3109	1.22192	-3.97026	0.492134	53.625	434.532	404.292	434.209	168	0	0.199308	-0.464964	0.464964	0.199308	0.84375	1.28125	1.71875	0	0	0	0	0	0	0	0	3.13431	1.80154	2101.94	48.6434	45.5412	15.5412	27.4434	23.3371	8.33712	5.17466	5.17466	3.03935	3.03935	1.78735	1.78735
CHEMBL270885	CCCCCCCCCCCCCCN[C@@H](C)[C@H](O)c1ccccc1.Cl	Active	Training set	GI50	'='	2041.74	nM	CHEMBL1143122	8.77624	8.77624	1.23999	-5.34258	0.339095	48.92	347.587	306.259	347.319	144	0	0.211022	-0.386793	0.386793	0.211022	1.04	1.64	2.2	0	0	0	0	0	0	0	0	3.12829	4.2959	1943.73	54.2486	53.3555	12.3555	28.1408	26.5068	6.15134	3.40134	3.40134	1.85325	1.85325	0.957009	0.957009
CHEMBL271020	CN1CCN(C(=O)c2cccc(Nc3nc4nc5c(cnn35)CCCCC(=O)Nc3cccc(c3)N4)c2)CC1	Active	Training set	IC50	'='	500	nM	CHEMBL1143858	14.44	14.44	0.104288	-4.46396	0.370777	40.4615	525.617	494.369	525.26	200	0	0.253517	-0.33608	0.33608	0.253517	1.07692	1.87179	2.71795	0	0	0	0	0	0	0	0	3.55048	1.69554	2826.8	54.0551	49.8414	18.8414	31.3031	25.6984	10.3568	7.03039	7.03039	4.51235	4.51235	2.91871	2.91871
CHEMBL271145	CCCCCCCCCCCCCCN[C@H](C)[C@@H](O)c1ccccc1.Cl	Active	Training set	GI50	'='	1862.09	nM	CHEMBL1143122	8.77624	8.77624	1.23999	-5.34258	0.339095	48.92	347.587	306.259	347.319	144	0	0.211022	-0.386793	0.386793	0.211022	1.04	1.64	2.2	0	0	0	0	0	0	0	0	3.12829	4.2959	1943.73	54.2486	53.3555	12.3555	28.1408	26.5068	6.15134	3.40134	3.40134	1.85325	1.85325	0.957009	0.957009
CHEMBL271848	CN1CC(NC(=O)c2cccc(Nc3nc4nc5c(cnn35)CCCCC(=O)Nc3cccc(c3)N4)c2)C1	Active	Training set	IC50	'='	330	nM	CHEMBL1143858	13.9657	13.9657	0.147992	-4.4331	0.328544	38.3158	511.59	482.358	511.244	194	0	0.251161	-0.346722	0.346722	0.251161	1.18421	2	2.86842	0	0	0	0	0	0	0	0	3.54764	1.66066	2733.27	51.5551	47.3414	18.3414	30.0918	24.422	10.1332	6.93178	6.93178	4.4108	4.4108	2.86871	2.86871
CHEMBL271869	COc1ccc(-c2cn(C(=O)Nc3cc(OC)c(OC)c(OC)c3)c(=O)n2-c2cc(OC)c(OC)c(OC)c2)cc1	Inactive	Training set	IC50	'='	49700	nM	CHEMBL1142371	14.9033	14.9033	0.297604	-3.80506	0.29738	25.8537	565.579	534.331	565.206	216	0	0.341062	-0.496768	0.496768	0.341062	0.756098	1.26829	1.78049	0	0	0	0	0	0	0	0	3.40434	2.27607	2586.06	55.8835	50.5159	19.5159	32.0941	25.5021	10.0548	6.8987	6.8987	4.75217	4.75217	3.08677	3.08677
CHEMBL271919	CC(C)(C)OC[C@H](N)C(=O)NCCNc1ccc(NCCNC(=O)[C@@H](N)COC(C)(C)C)c2c1C(=O)c1ccccc1C2=O	Active	Training set	GI50	'='	3670	nM	CHEMBL1143145	14.8476	14.8476	1.18592	-5.09953	0.147004	34.7727	610.756	564.388	610.348	240	0	0.238869	-0.382655	0.382655	0.238869	0.818182	1.22727	1.59091	0	0	0	0	0	0	0	0	0.716499	2.54666	2903.99	72.1159	67.1328	21.1328	39.2826	33.4468	10.8691	7.57803	7.57803	4.37571	4.37571	2.74947	2.74947
CHEMBL271929	N[C@@H](Cc1ccc(O)cc1)C(=O)NCCNc1ccc(NCCNC(=O)[C@@H](N)Cc2ccc(O)cc2)c2c1C(=O)c1ccccc1C2=O	Active	Training set	GI50	'='	3970	nM	CHEMBL1143145	14.8672	14.8672	1.04039	-4.80759	0.0820682	27.5417	650.736	612.432	650.285	248	0	0.293092	-0.507967	0.507967	0.293092	0.708333	1.125	1.5	0	0	0	0	0	0	0	0	0.722668	1.79461	3268.8	67.0441	61.1328	23.1328	38.7952	30.855	12.4608	8.46566	8.46566	5.46504	5.46504	3.48319	3.48319
CHEMBL272305	COc1cc(-n2c(-c3ccc([N+](=O)[O-])cc3)cn(C(C)=O)c2=O)cc(OC)c1OC	Inactive	Training set	IC50	'='	32900	nM	CHEMBL1142371	13.8702	13.8702	0.162064	-3.73277	0.450681	24.4	413.386	394.234	413.122	156	0	0.339587	-0.492633	0.492633	0.339587	1.1	1.73333	2.26667	0	0	0	0	0	0	0	0	3.13872	2.67166	1724.1	38.091	33.1994	14.1994	21.9249	16.8134	7.31339	5.09184	5.09184	3.46427	3.46427	2.23895	2.23895
CHEMBL272345	COc1cc(-n2c(-c3ccc(F)cc3F)cn(C(C)=O)c2=O)cc(OC)c1OC	Inactive	Training set	IC50	'='	34300	nM	CHEMBL1142371	15.486	15.486	0.248263	-3.7446	0.652816	24.5517	404.369	386.225	404.118	152	0	0.339589	-0.492633	0.492633	0.339589	1.06897	1.75862	2.37931	0	0	0	0	0	0	0	0	3.12707	2.64732	1627.39	36.5136	31.6916	13.6916	21.0142	16.1026	7.1026	4.98909	4.98909	3.40612	3.40612	2.24886	2.24886
CHEMBL272536	CSCC[C@H](N)C(=O)NCCNc1ccc(NCCNC(=O)[C@@H](N)CCSC)c2c1C(=O)c1ccccc1C2=O	Active	Training set	GI50	'='	1500	nM	CHEMBL1143145	14.7042	14.7042	0.908775	-4.79374	0.135867	32.65	586.784	548.48	586.24	216	0	0.236508	-0.382655	0.382655	0.236508	0.875	1.325	1.725	0	0	0	0	0	0	0	0	3.26816	2.51922	2591.13	62.1159	57.1328	20.7658	34.2826	28.4468	11.5021	6.46566	7.28215	4.21504	4.62329	2.66703	2.96244
CHEMBL272821	CCCCCCCCCCCCCCN[C@H](CO)[C@H](O)c1ccccc1.Cl	Active	Training set	GI50	'='	1584.89	nM	CHEMBL1143122	8.86999	8.86999	1.25771	-5.36157	0.326061	47.5	363.586	322.258	363.314	150	0	0.211024	-0.394637	0.394637	0.211024	1.03846	1.65385	2.23077	0	0	0	0	0	0	0	0	3.16256	4.33868	1971.89	54.9557	53.7637	12.7637	28.7014	26.6192	6.35546	3.5034	3.5034	1.94992	1.94992	1.02618	1.02618
CHEMBL272908	CC[C@@H](C)[C@H](NC(=O)[C@H]1CCCCN1C)C(=O)N(COC(=O)CC(C)C)[C@H](C[C@@H](OC(C)=O)c1nc(C(=O)N[C@@H](Cc2ccc(O)cc2)C[C@H](C)C(=O)O)cs1)C(C)C	Active	Training set	GI50	'='	0.21	nM	CHEMBL3217577	17.2193	17.2193	1.46114	-7.37861	0.0831734	45.1864	844.085	778.565	843.445	328	0	0.307269	-0.507967	0.507967	0.307269	1.15254	1.98305	2.66102	0	0	0	0	0	0	0	0	0.711794	3.39348	4416.48	100.212	93.2268	29.0433	53.601	46.5019	15.1075	9.47683	10.2718	5.52279	6.28823	3.24735	3.89597
CHEMBL272953	COc1ccc(-c2cn(C(=O)Nc3cc(OC)c(OC)c(OC)c3)c(=O)n2-c2cc(OC)c(OC)c(OC)c2)cc1N	Inactive	Training set	IC50	'='	10000	nM	CHEMBL1142371	14.9996	14.9996	0.33672	-3.83235	0.263641	25.7619	580.594	548.338	580.217	222	0	0.341062	-0.494601	0.494601	0.341062	0.809524	1.35714	1.90476	0	0	0	0	0	0	0	0	3.41234	2.31966	2672.7	57.4609	51.9631	19.9631	33.0048	26.1201	10.2784	7.12231	7.12231	4.90962	4.90962	3.19344	3.19344
CHEMBL273250	Cc1cccc(Cl)c1NC(=O)c1cnc(Nc2cccc(NCCCN3CCOCC3)n2)s1	Active	Training set	IC50	'='	10	nM	CHEMBL1149291	13.4896	13.4896	0.00503581	-4.49881	0.37963	33.7879	487.029	459.813	486.16	174	0	0.267	-0.378793	0.378793	0.267	1.36364	2.18182	3.0303	0	0	0	0	0	0	0	0	3.4864	1.81295	2208.31	46.7981	42.786	17.3584	26.6948	21.7081	9.56095	5.33835	6.69383	3.22281	4.33148	1.91276	2.72697
CHEMBL275569	COc1cc([C@@H]2c3[nH]c4ccccc4c3C[C@H]3COC(=O)N32)cc(OC)c1O	Active	Training set	GI50	'='	200	nM	CHEMBL1130805	13.4905	13.4905	0.0381524	-3.79549	0.727963	40.5714	380.4	360.24	380.137	144	0	0.410562	-0.501699	0.501699	0.410562	1.42857	2.21429	2.96429	0	0	0	0	0	0	0	0	3.35028	2.13297	1877.78	36.6434	33.4357	13.4357	21.6296	17.3565	7.50103	5.50317	5.50317	4.04107	4.04107	2.90049	2.90049
CHEMBL277399	Nc1ccccc1CNCCCCNCc1ccccc1N	Inactive	Training set	IC50	'='	98000	nM	CHEMBL1135298	8.37066	8.37066	0.497517	-4.55892	0.423707	31.7273	298.434	272.226	298.216	118	0	0.156226	-0.398466	0.398466	0.156226	0.863636	1.31818	1.77273	0	0	0	0	0	0	0	0	2.95661	2.82427	1455.78	38.2376	36.7889	10.7889	21.2316	18.2749	5.59164	3.36803	3.36803	1.95693	1.95693	1.05312	1.05312
CHEMBL277864	c1ccc(CNCCCCNCc2ccccc2)cc1	Inactive	Training set	IC50	'='	114000	nM	CHEMBL1135298	8.22982	8.22982	0.930281	-4.45724	0.681564	32.7	268.404	244.212	268.194	106	0	0.122531	-0.312676	0.312676	0.122531	0.75	1.15	1.55	0	0	0	0	0	0	0	0	2.908	2.73491	1298.52	35.0829	33.8944	9.89443	19.4103	17.0389	5.14443	2.92082	2.92082	1.62152	1.62152	0.891312	0.891312
CHEMBL278321	c1ccc(-c2ccc(CNCCCNCc3ccc(-c4ccccc4)cc3)cc2)cc1	Active	Training set	IC50	'='	800	nM	CHEMBL1135298	8.59577	8.59577	0.839841	-4.51327	0.302452	27.2903	406.573	376.333	406.241	156	0	0.122532	-0.312628	0.312628	0.122532	0.516129	0.870968	1.25806	0	0	0	0	0	0	0	0	3.17256	1.86964	2210.03	47.5111	45.3944	15.3944	27.4457	23.2889	8.39443	5.29582	5.29582	3.30902	3.30902	1.98541	1.98541
CHEMBL279983	COc1ccc(NCc2cnc3nc(N)nc(N)c3c2C)c(OC)c1	Active	Training set	GI50	'='	852	nM	CHEMBL1128680	8.75451	8.75451	0.176397	-3.669	0.645594	24	340.387	320.227	340.165	130	0	0.223553	-0.496622	0.496622	0.223553	1.36	2.32	3.12	0	0	0	0	0	0	0	0	2.85391	2.50178	1621.46	34.7731	31.9998	11.9998	20.2019	16.0386	6.30256	4.32901	4.32901	2.85283	2.85283	1.78312	1.78312
CHEMBL280074	Cn1cnc2c(NCc3ccccc3)nc(NCCO)nc21	Inactive	Training set	IC50	'='	81000	nM	CHEMBL1154874	8.49024	8.49024	0.19071	-3.56241	0.637033	25.0909	298.35	280.206	298.154	114	0	0.226366	-0.394544	0.394544	0.226366	1.40909	2.31818	3.13636	0	0	0	0	0	0	0	0	3.20063	2.40669	1441.66	30.9113	28.5915	10.5915	18.0337	14.4137	5.61101	3.61592	3.61592	2.28417	2.28417	1.43913	1.43913
CHEMBL281803	COc1ccc(OC)c(N(C)Cc2cnc3nc(N)nc(N)c3c2C)c1	Active	Training set	GI50	'='	783	nM	CHEMBL1128680	9.00836	9.00836	0.216405	-3.9813	0.716544	25.2308	354.414	332.238	354.18	136	0	0.223553	-0.496683	0.496683	0.223553	1.30769	2.26923	3.03846	0	0	0	0	0	0	0	0	2.86825	2.67354	1716.19	37.2731	34.4998	12.4998	21.4133	17.315	6.52617	4.55262	4.55262	3.02053	3.02053	1.91973	1.91973
CHEMBL283977	O=[N+]([O-])c1ccccc1CNCCCCNCc1ccccc1[N+](=O)[O-]	Inactive	Training set	IC50	'='	23000	nM	CHEMBL1135298	11.6841	11.6841	1.1407	-4.6708	0.36257	26.5385	358.398	336.222	358.164	138	0	0.273379	-0.312411	0.312411	0.273379	0.846154	1.23077	1.61538	0	0	0	0	0	0	0	0	2.95661	2.8374	1561.86	38.2376	34.4218	12.4218	21.2316	17.2164	6.32194	3.88225	3.88225	2.32208	2.32208	1.32698	1.32698
CHEMBL284108	CN(C)CCN1C(=O)c2cccc3c2c(cc2ccoc23)C1=O	Active	Training set	IC50	'='	5580	nM	CHEMBL1148446	13.6897	13.6897	0.467393	-4.13527	0.698194	26.913	308.337	292.209	308.116	116	0	0.260957	-0.463694	0.463694	0.260957	1.26087	2.08696	2.91304	0	0	0	0	0	0	0	0	3.03062	2.14043	1588.82	29.9447	27.1192	11.1192	17.5067	14.1581	6.15814	4.53798	4.53798	3.26577	3.26577	2.35165	2.35165
CHEMBL284772	O=C1c2cccc3c2c(cc2ccsc23)C(=O)N1CCNCCCNCCN1C(=O)c2cccc3c2c(cc2ccsc23)C1=O	Active	Training set	IC50	'='	400	nM	CHEMBL1148446	14.3417	14.3417	0.228599	-4.85579	0.144574	26.0889	632.767	604.543	632.155	224	0	0.260954	-0.314905	0.314905	0.260954	0.622222	1.06667	1.53333	0	0	0	0	0	0	0	0	3.74959	1.18818	3364.71	55.3894	49.7383	23.3713	33.0907	26.2635	14.0021	8.97735	10.6103	6.64334	8.27633	4.7901	6.21896
CHEMBL285372	CN(C)CCN1C(=O)c2cccc3c2c(cc2sccc23)C1=O	Active	Training set	IC50	'='	3500	nM	CHEMBL1148446	13.7129	13.7129	0.206564	-4.10644	0.69471	26.913	324.405	308.277	324.093	116	0	0.260983	-0.307623	0.307623	0.260983	1.21739	2.04348	2.86957	0	0	0	0	0	0	0	0	3.03789	2.1375	1591.58	29.9447	27.1192	11.9357	17.5067	14.1581	6.97463	4.53798	5.35448	3.27724	3.99167	2.35738	3.02078
CHEMBL289277	Cc1cc(O)c2c(c1)C(=O)c1cc(O)cc(O)c1C2=O	Inactive	Training set	IC50	'='	35000	nM	CHEMBL1799918	13.1527	13.1527	0.752747	-3.06963	0.579495	20.2	270.24	260.16	270.053	100	0	0.293133	-0.507797	0.507797	0.293133	0.95	1.65	2.3	0	0	0	0	0	0	0	0	2.64286	2.55485	1124.75	22.7042	19.5412	9.54124	13.9322	9.99537	5.27062	4.02062	4.02062	2.8165	2.8165	2.01862	2.01862
CHEMBL294335	Cc1c2cccc-2c(N(C)C)cc2c1[nH]c1ccccc12	Active	Training set	IC50	'='	1410	nM	CHEMBL1133884	9.0158	9.0158	0.191336	-3.54014	0.52798	32.5714	274.367	256.223	274.147	104	0	0.166557	-0.377141	0.377141	0.166557	1.28571	2.19048	3.04762	0	0	0	0	0	0	0	0	3.13367	2.46026	1573.6	29.8923	28.3944	10.3944	17.5622	14.8152	5.86803	4.36803	4.36803	3.19373	3.19373	2.27273	2.27273
CHEMBL295117	COc1cccc(-c2cc(=O)c3ccc(C)nc3[nH]2)c1	Active	Training set	GI50	'='	33.11	nM	CHEMBL1130090	12.9011	12.9011	0.207716	-3.15925	0.775563	25.6	266.3	252.188	266.106	100	0	0.191148	-0.496744	0.496744	0.191148	1.4	2.35	3.2	0	0	0	0	0	0	0	0	2.70376	2.38253	1264.56	26.0745	23.7109	9.71092	15.3965	12.204	5.2568	3.62974	3.62974	2.36484	2.36484	1.52484	1.52484
CHEMBL295291	Cc1cc(C)c2c(O)cc(-c3cccc(F)c3)nc2n1	Active	Training set	GI50	'='	61.66	nM	CHEMBL1130393	14.3146	14.3146	0.626396	-3.1154	0.730583	21.35	268.291	255.187	268.101	100	0	0.293131	-0.507095	0.507095	0.293131	1.25	2.2	3	0	0	0	0	0	0	0	0	2.69154	2.62448	1274.24	25.2042	22.6806	9.68064	15.0338	11.6958	5.28753	3.76253	3.76253	2.44271	2.44271	1.64	1.64
CHEMBL296839	Cc1ccc2c(O)cc(-c3sccc3C)nc2n1	Active	Training set	GI50	'='	245.47	nM	CHEMBL1132153	8.30028	8.30028	0.213968	-2.84721	0.722052	21.7778	256.33	244.234	256.067	90	0	0.293131	-0.507105	0.507105	0.293131	1.33333	2.33333	3.16667	0	0	0	0	0	0	0	0	2.91381	2.49311	1167.14	22.7566	20.7109	9.52742	13.6956	10.665	5.5733	3.3568	4.1733	2.19518	3.0009	1.42011	2.02171
CHEMBL298047	COc1cccc2c1CCCN1C(=O)[C@@H](Oc3ccccc3)[C@]21SC	Inactive	Training set	IC50	'='	21000	nM	CHEMBL1135156	13.8941	13.8941	0.260688	-4.03294	0.787721	46.8	355.459	334.291	355.124	130	0	0.268483	-0.496465	0.496465	0.268483	1.36	2.24	3.04	0	0	0	0	0	0	0	0	2.92612	2.31385	1642.83	35.7042	33.0802	12.8967	20.4536	17.0997	7.41619	4.68994	5.48489	3.48562	4.35312	2.42575	3.12242
CHEMBL298378	COc1cccc(-c2cc(O)c3cc(C)cnc3n2)c1	Active	Training set	GI50	'='	42.66	nM	CHEMBL1130090	8.37795	8.37795	0.480454	-3.10875	0.772705	21.8	266.3	252.188	266.106	100	0	0.293131	-0.507105	0.507105	0.293131	1.35	2.35	3.2	0	0	0	0	0	0	0	0	2.68667	2.48257	1319	25.9113	23.7109	9.71092	15.5069	12.165	5.2568	3.64293	3.64293	2.36484	2.36484	1.53109	1.53109
CHEMBL298520	COc1ccccc1-c1cc(O)c2cc(C)cnc2n1	Inactive	Training set	GI50	'='	26915.3	nM	CHEMBL1130090	8.40694	8.40694	0.49537	-3.15643	0.772705	21.8	266.3	252.188	266.106	100	0	0.293131	-0.507105	0.507105	0.293131	1.35	2.3	3.15	0	0	0	0	0	0	0	0	2.68931	2.53208	1319	25.9113	23.7109	9.71092	15.5069	12.165	5.2568	3.64293	3.64293	2.41587	2.41587	1.57943	1.57943
CHEMBL298919	CCN(CC)C(=S)SS(=O)(=O)c1ccccc1[N+](=O)[O-]	Inactive	Training set	GI50	'='	54000	nM	CHEMBL1133283	12.9325	12.9325	0.629888	-5.40356	0.354235	24	334.444	320.332	334.012	110	0	0.2884	-0.357257	0.357257	0.2884	1.55	2.15	2.7	0	0	0	0	0	0	0	0	2.58737	3.86794	1105.43	27.4033	23.2522	11.7017	14.8359	11.3719	7.59669	2.79722	7.1287	1.65426	5.37517	0.895913	4.16716
CHEMBL301141	O=c1cc(O)c2ccccc2o1	Inactive	Training set	EC50	'='	150460	nM	CHEMBL3259579	11.3023	11.3023	0.291111	-1.12983	0.596945	22.1667	162.144	156.096	162.032	60	0	0.339446	-0.506909	0.506909	0.339446	1.5	2.33333	3.16667	0	0	0	0	0	0	0	0	2.35735	2.88749	594.701	13.6104	11.7247	5.72474	8.39595	5.97474	3.0665	2.04777	2.04777	1.29051	1.29051	0.810868	0.810868
CHEMBL304619	O=C1c2cccc3cc(-c4ccco4)cc(c23)C(=O)N1CCNCCCCNCCN1C(=O)c2cccc3cc(-c4ccco4)cc(c23)C1=O	Active	Training set	IC50	'='	6456.54	nM	CHEMBL1149156	14.5688	14.5688	0.806951	-5.07252	0.107762	26.36	666.734	632.462	666.248	250	0	0.260955	-0.464375	0.464375	0.260955	0.56	1	1.42	0	0	0	0	0	0	0	0	0.755788	1.19136	3749.75	64.1988	58.2383	24.2383	37.9834	30.5135	13.6191	9.60235	9.60235	6.85378	6.85378	4.80437	4.80437
CHEMBL305869	Cc1c2c(nc3ccc(OCCN4CCCCC4)cc13)-c1cc3cc(OCCN4CCCCC4)ccc3n1C2	Active	Training set	IC50	'='	5300	nM	CHEMBL1148242	9.35965	9.35965	0.320571	-4.54527	0.239844	49.0256	524.709	484.389	524.315	204	0	0.119625	-0.492239	0.492239	0.119625	0.871795	1.53846	2.23077	0	0	0	0	0	0	0	0	3.69506	1.43396	3219.48	61.6683	59.1054	19.1054	34.6463	30.7762	10.7762	7.48658	7.48658	5.18037	5.18037	3.5606	3.5606
CHEMBL306406	Cc1cnc2nc(-c3ccc(F)cc3)cc(O)c2c1	Inactive	Training set	GI50	'='	25704	nM	CHEMBL1130090	13.8569	13.8569	0.446072	-2.89344	0.723061	19.5263	254.264	243.176	254.086	94	0	0.293131	-0.507105	0.507105	0.293131	1.31579	2.15789	2.89474	0	0	0	0	0	0	0	0	2.64429	2.51934	1183.37	22.7042	20.1806	9.18064	13.8225	10.4458	5.03753	3.52573	3.52573	2.25521	2.25521	1.45076	1.45076
CHEMBL306708	COc1c(C(=O)/C=C/c2ccccc2)c(O)cc2occc12	Active	Training set	GI50	'='	7010	nM	CHEMBL3286372	13.3516	13.3516	0.615485	-3.27848	0.582415	21.4545	294.306	280.194	294.089	110	0	0.293136	-0.506892	0.506892	0.293136	1.45455	2.31818	3.09091	0	0	0	0	0	0	0	0	3.10366	2.43343	1424.2	27.4363	24.633	10.633	16.5445	12.633	5.72474	3.87268	3.87268	2.59459	2.59459	1.67955	1.67955
CHEMBL307341	CC(C)=CCC/C(C)=C/COc1ccc2ccc(=O)oc2c1	Inactive	Training set	IC50	'='	65000	nM	CHEMBL1799918	11.8908	11.8908	0.693574	-4.22235	0.564227	33	298.382	276.206	298.157	116	0	0.335693	-0.489392	0.489392	0.335693	1.40909	2.31818	3.13636	0	0	0	0	0	0	0	0	2.80105	2.89782	1453.22	34.9198	32.7247	10.7247	19.3458	16.5206	5.52062	3.50189	3.50189	1.9436	1.9436	1.13531	1.13531
CHEMBL307391	Cc1c2c(nc3ccc(OCCN4CCCCC4)cc13)-c1cc3cc(O)ccc3n1C2	Active	Training set	IC50	'='	940	nM	CHEMBL1148242	9.13547	9.13547	0.501328	-4.42149	0.445509	39.6774	413.521	386.305	413.21	158	0	0.293093	-0.507942	0.507942	0.293093	1.22581	2.16129	3.03226	0	0	0	0	0	0	0	0	3.50679	1.64772	2438.96	44.591	42.1581	15.1581	25.8838	22.0595	8.65123	6.23664	6.23664	4.40942	4.40942	3.10727	3.10727
CHEMBL307794	CC[C@@]1(O)C(=O)OCc2c1cc1n(c2=O)Cc2cc3cc4c(cc3nc2-1)OCO4	Active	Training set	IC50	'='	8.1	nM	CHEMBL1137998	14.0019	14.0019	0.144753	-3.97772	0.493251	38.8276	392.367	376.239	392.101	146	0	0.342676	-0.458198	0.458198	0.342676	1.37931	2.24138	3.06897	0	0	0	0	0	0	0	0	3.34471	1.76259	1867.91	33.7731	29.8439	13.8439	20.4034	15.8634	7.95515	6.15346	6.15346	4.55458	4.55458	3.1669	3.1669
CHEMBL308603	CN(C)CCN1C(=O)c2cccc3nc(Cl)cc(c23)C1=O	Inactive	Training set	IC50	'='	14050	nM	CHEMBL1149156	13.3324	13.3324	0.440422	-4.07758	0.643084	26.6667	303.749	289.637	303.077	108	0	0.261101	-0.307623	0.307623	0.261101	1.38095	2.14286	2.90476	0	0	0	0	0	0	0	0	2.64461	2.40224	1252.85	27.2127	24.0361	10.792	15.596	12.3861	5.76405	3.88095	4.23897	2.65083	2.82984	1.85354	2.03255
CHEMBL309474	C=C1CC(Cn2cc(Br)c(=O)[nH]c2=O)(c2ccc(-c3ccccc3)cc2)OC1=O	Active	Training set	GI50	'='	1258.93	nM	CHEMBL1132023	13.1049	13.1049	0.330701	-4.07017	0.485473	32.7931	453.292	436.156	452.037	146	0	0.334034	-0.448534	0.448534	0.334034	1.24138	1.93103	2.58621	0	0	0	0	0	0	0	0	3.18502	2.24233	1799.92	35.3315	30.9054	15.4914	20.9428	16.0249	8.37064	5.39324	6.18623	3.53346	4.04997	2.26436	2.53034
CHEMBL311531	Cc1c(C)c2c(c(C)c1O)CCC(C)(COc1ccc(/C=C3/SC(=O)NC3=O)cc1)O2	Inactive	Training set	IC50	'='	20000	nM	CHEMBL2034918	12.3378	12.3378	0.0295676	-4.61091	0.66569	39.2258	439.533	414.333	439.145	162	0	0.293123	-0.507381	0.507381	0.293123	1.41935	2.22581	2.87097	0	0	0	0	0	0	0	0	3.27203	2.1755	2036.7	43.6434	39.8967	15.7132	24.8956	20.3898	8.85083	5.83879	6.80041	3.7408	4.48751	2.31837	2.90759
CHEMBL311970	C=C1CC(Cn2cc(Br)c(=O)[nH]c2=O)(c2ccc(F)cc2)OC1=O	Inactive	Training set	GI50	'='	11749	nM	CHEMBL1132023	14.2825	14.2825	0.316892	-3.97336	0.635486	34.4167	395.184	383.088	393.996	124	0	0.334034	-0.448534	0.448534	0.334034	1.54167	2.25	2.875	0	0	0	0	0	0	0	0	2.99092	2.59458	1285.29	27.8674	23.2833	12.8693	16.3	11.9638	6.80962	4.33222	5.12522	2.75295	3.26946	1.74911	2.01509
CHEMBL312518	Oc1cc(-c2ccc(F)cc2)nc2ncccc12	Inactive	Training set	GI50	'='	45708.8	nM	CHEMBL1130090	13.7777	13.7777	0.280447	-1.36398	0.710319	17.5	240.237	231.165	240.07	88	0	0.293131	-0.507106	0.507106	0.293131	1.22222	2.05556	2.83333	0	0	0	0	0	0	0	0	2.63905	2.52377	1093.4	20.2042	17.6806	8.68064	12.6112	9.19578	4.78753	3.27573	3.27573	2.13681	2.13681	1.36031	1.36031
CHEMBL313545	CCN(CC)C(=O)CCn1c(=O)c(-c2ccc(OC)cc2)cc2c(OC)cc(OC)cc21	Inactive	Training set	IC50	'='	10000	nM	CHEMBL1135464	14.8121	14.8121	0.7628	-4.93442	0.505939	30.5	438.524	408.284	438.215	170	0	0.258438	-0.496768	0.496768	0.258438	1.0625	1.78125	2.46875	0	0	0	0	0	0	0	0	3.04208	2.75667	2140.63	49.0136	45.4357	15.4357	27.2196	22.9746	7.97463	5.3837	5.3837	3.67301	3.67301	2.3198	2.3198
CHEMBL313864	Cc1ccc2c(O)cc(-c3ccc(F)cc3)nc2n1	Inactive	Training set	GI50	'='	20893	nM	CHEMBL1130090	13.8711	13.8711	0.408225	-2.88465	0.723061	19.5263	254.264	243.176	254.086	94	0	0.293131	-0.507106	0.507106	0.293131	1.21053	2.05263	2.78947	0	0	0	0	0	0	0	0	2.67276	2.53757	1183.37	22.7042	20.1806	9.18064	13.8225	10.4458	5.03753	3.51253	3.51253	2.25521	2.25521	1.44451	1.44451
CHEMBL313952	CC(C)c1cccc(C(C)C)c1N1C(=O)c2ccc(O)cc2C1=O	Active	Training set	IC50	'='	8300	nM	CHEMBL3091346	13.8942	13.8942	0.365437	-4.18649	0.849591	29.5	323.392	302.224	323.152	124	0	0.293093	-0.50794	0.50794	0.293093	1.04167	1.66667	2.25	0	0	0	0	0	0	0	0	3.12109	2.83936	1523.44	35.3674	32.672	11.672	19.9782	16.6914	6.28319	4.62345	4.62345	3.19569	3.19569	2.21383	2.21383
CHEMBL314002	COc1ccc(-c2cc3c(OC)ccc(OC)c3nc2O)cc1	Inactive	Training set	IC50	'='	10000	nM	CHEMBL1135464	8.77864	8.77864	0.757542	-3.26697	0.796934	22.6957	311.337	294.201	311.116	118	0	0.294854	-0.496768	0.496768	0.294854	1	1.73913	2.47826	0	0	0	0	0	0	0	0	2.79692	2.58004	1467.15	30.6958	28.0802	11.0802	18.092	14.2843	5.87608	4.05912	4.05912	2.80397	2.80397	1.81175	1.81175
CHEMBL314148	C[C@@H]1C2(OC3C=C4C5CCC6Cc7nc8c(nc7C[C@]6(C)C5C[C@@H](O)[C@]4(C)C31O)CC1CCC3C4=CC5OC6(CCC(C)(C)O6)[C@@H](C)C5[C@@]4(C)[C@H](O)CC3[C@@]1(C)C8)O[C@](C)(CO)C[C@H]2O	Active	Training set	GI50	'='	1.8	nM	CHEMBL1131966	11.0572	11.0572	2.95806	-6.56222	0.200605	103.692	897.207	820.599	896.555	356	0	0.211074	-0.393382	0.393382	0.211074	0.8	1.55385	2.16923	0	0	0	0	0	0	0	0	1.47515	1.21498	5612.38	111.397	107.569	31.5687	61.1395	56.0893	18.548	16.0507	16.0507	12.4355	12.4355	9.33909	9.33909
CHEMBL314455	COc1ccc(-c2cc3c(OC)cc(OC)cc3n(C)/c2=N\Nc2ccccn2)cc1	Inactive	Training set	IC50	'='	10000	nM	CHEMBL1135464	9.26415	9.26415	0.0253692	-3.75007	0.477382	27.0968	416.481	392.289	416.185	158	0	0.191874	-0.496768	0.496768	0.191874	1.03226	1.87097	2.67742	0	0	0	0	0	0	0	0	3.01856	2.35532	2109.17	42.2372	39.0136	15.0136	24.8019	19.9372	7.98999	5.4234	5.4234	3.68408	3.68408	2.39642	2.39642
CHEMBL314461	COc1ccc2cc(-c3ccccc3)c(O)nc2c1	Inactive	Training set	IC50	'='	10000	nM	CHEMBL1135464	8.51575	8.51575	0.443979	-3.04414	0.756056	20.7368	251.285	238.181	251.095	94	0	0.294854	-0.496686	0.496686	0.294854	1.21053	2.10526	2.89474	0	0	0	0	0	0	0	0	2.71953	2.51839	1243.22	24.2816	22.2637	9.26371	14.7231	11.4678	5.05959	3.44675	3.44675	2.29904	2.29904	1.48543	1.48543
CHEMBL314863	COc1ccc(-c2cc3c(OC)cc(OC)cc3n(CC#N)c2=O)cc1	Inactive	Training set	IC50	'='	10000	nM	CHEMBL1135464	13.8882	13.8882	0.143653	-3.50604	0.706293	25.1923	350.374	332.23	350.127	132	0	0.25935	-0.496768	0.496768	0.25935	1.15385	1.88462	2.57692	0	0	0	0	0	0	0	0	2.85324	2.64061	1605.16	34.066	30.5274	12.5274	19.7535	15.5733	6.5733	4.50634	4.50634	3.13347	3.13347	2.08067	2.08067
CHEMBL315414	COc1cc(OC)c2cc(-c3ccc(O)cc3)c(=O)n(C)c2c1	Inactive	Training set	IC50	'='	10000	nM	CHEMBL1135464	13.6541	13.6541	0.127727	-3.54778	0.807697	26	311.337	294.201	311.116	118	0	0.293092	-0.507966	0.507966	0.293092	1.21739	2.04348	2.73913	0	0	0	0	0	0	0	0	2.78072	2.64349	1411.53	30.8589	28.0802	11.0802	18.0464	14.3038	5.89557	4.18067	4.18067	2.86961	2.86961	1.87297	1.87297
CHEMBL315586	COc1cc(OC)c2cc(-c3ccc(OC(C)=O)cc3)c(=O)n(C)c2c1	Inactive	Training set	IC50	'='	10000	nM	CHEMBL1135464	13.8023	13.8023	0.203455	-3.6401	0.532412	25.9231	353.374	334.222	353.126	134	0	0.307524	-0.496543	0.496543	0.307524	1.11538	1.92308	2.61538	0	0	0	0	0	0	0	0	2.84466	2.56911	1604.81	34.9363	31.4885	12.4885	20.1136	16.0538	6.55381	4.57019	4.57019	3.06437	3.06437	2.0167	2.0167
CHEMBL316006	CC1C2(O)C(C=C3C4CCC5Cc6nc7c(nc6C[C@]5(C)C4C[C@@H](O)[C@@]32C)CC2CCC3C4=CC5OC6(CCC(C)(C)O6)[C@@H](C)C5[C@@]4(C)[C@H](O)CC3[C@@]2(C)C7)O[C@]12CC[C@](C)(O)CO2	Active	Training set	ED50	'='	0.00018	nM	CHEMBL1131966	11.0373	11.0373	2.95025	-6.5414	0.195529	104.375	881.208	804.6	880.56	350	0	0.211074	-0.3922	0.3922	0.211074	0.75	1.5	2.125	0	0	0	0	0	0	0	0	1.29182	1.21041	5584.68	110.69	107.16	31.1604	60.5788	55.9769	18.3439	15.8466	15.8466	12.148	12.148	9.05631	9.05631
CHEMBL316130	COc1ccc(-c2cc3c(OC)cc(OC)cc3n(CCN(C)C)c2=O)cc1	Inactive	Training set	IC50	'='	10000	nM	CHEMBL1135464	14.5826	14.5826	0.569764	-4.48243	0.62785	30.4643	382.46	356.252	382.189	148	0	0.25847	-0.496768	0.496768	0.25847	1.07143	1.82143	2.53571	0	0	0	0	0	0	0	0	2.92188	2.75901	1842.63	42.4363	39.5274	13.5274	23.8089	20.0205	7.02051	4.84175	4.84175	3.24528	3.24528	2.13067	2.13067
CHEMBL316907	COc1ccc(-c2nc3cc(-c4nc5cc(N6CCN(C)CC6)ccc5[nH]4)ccc3[nH]2)cc1	Active	Training set	IC50	'='	840	nM	CHEMBL1128034	8.97315	8.97315	0.243474	-3.92749	0.431221	33.1515	438.535	412.327	438.217	166	0	0.168154	-0.496768	0.496768	0.168154	0.878788	1.54545	2.27273	0	0	0	0	0	0	0	0	3.60283	1.61885	2567.59	44.9777	42.0915	16.0915	26.5997	21.9332	9.03874	6.38668	6.38668	4.327	4.327	2.84596	2.84596
CHEMBL317112	C=C/C=C\C(C)C(OC(N)=O)[C@@H](C)[C@H](O)[C@@H](C)C/C(C)=C\C(C)[C@@H](O)[C@@H](C)/C=C\C(O)C[C@@H]1OC(=O)[C@H](C)[C@@H](O)[C@H]1C	Active	Training set	GI50	'='	0.067	nM	CHEMBL1145824	13.6207	13.6207	1.50477	-6.33414	0.100633	65.0476	593.802	538.362	593.393	240	0	0.404298	-0.461588	0.461588	0.404298	1.2381	2.11905	2.7381	0	0	0	0	0	0	0	0	0.663004	5.68601	3113.8	79.0935	75.2132	20.2132	41.9652	37.0423	10.0148	6.73223	6.73223	3.90991	3.90991	2.12677	2.12677
CHEMBL317190	COc1ccc(-c2oc(O)nc2-c2cc(OC)c(OC)c(OC)c2)cc1	Active	Training set	IC50	'='	20.1	nM	CHEMBL1134428	8.65668	8.65668	0.826954	-3.45401	0.719141	22.8462	357.362	338.21	357.121	136	0	0.391652	-0.496768	0.496768	0.391652	0.961538	1.65385	2.26923	0	0	0	0	0	0	0	0	3.264	2.5427	1532.33	34.61	31.3967	12.3967	20.2597	15.8508	6.44258	4.38225	4.38225	2.97123	2.97123	1.93477	1.93477
CHEMBL319244	O=C(/C=C/c1ccc(O)c(O)c1)OCCc1ccccc1	Inactive	Training set	IC50	'='	91000	nM	CHEMBL1221279	12.51	12.51	0.834439	-3.78053	0.503108	23.4286	284.311	268.183	284.105	108	0	0.330272	-0.50426	0.50426	0.330272	1.28571	2.09524	2.85714	0	0	0	0	0	0	0	0	2.81938	2.61383	1276.42	28.7816	26.133	10.133	16.882	13.0871	5.27062	3.27483	3.27483	1.85511	1.85511	1.01452	1.01452
CHEMBL322502	COc1ccnc2c1-c1nc3ccccc3c3ccnc(c13)C2=O	Active	Training set	IC50	'='	60	nM	CHEMBL1134779	13.3593	13.3593	0.170969	-3.09333	0.44377	19.5	313.316	302.228	313.085	114	0	0.230694	-0.495908	0.495908	0.230694	1	1.83333	2.75	0	0	0	0	0	0	0	0	2.78113	2.11728	1667.7	25.7207	22.6581	11.6581	16.2408	12.204	6.70401	4.96375	4.96375	3.78355	3.78355	2.81143	2.81143
CHEMBL323280	O=C1c2nccc([N+](=O)[O-])c2-c2nc3ccccc3c3ccnc1c23	Active	Training set	IC50	'='	4200	nM	CHEMBL1134779	13.1899	13.1899	0.214758	-0.991124	0.265849	16.88	328.287	320.223	328.06	118	0	0.282176	-0.285038	0.285038	0.282176	0.96	1.72	2.56	0	0	0	0	0	0	0	0	2.76865	2.18698	1657.09	24.091	20.0136	12.0136	15.467	10.8845	6.88452	5.13828	5.13828	3.87867	3.87867	2.88322	2.88322
CHEMBL324780	CC(=O)Nc1ccnc2c1C(=O)c1c(-c3ccccc3NC(=O)C(F)(F)F)ccnc1C2=O	Active	Training set	IC50	'='	2700	nM	CHEMBL1134779	14.112	14.112	0.494832	-5.79741	0.490128	18.5758	454.364	441.26	454.089	166	0	0.471033	-0.325515	0.471033	0.325515	0.909091	1.57576	2.27273	0	0	0	0	0	0	0	0	2.95872	2.21231	1935.32	35.1159	28.5557	15.5557	20.9599	14.8167	8.4223	6.08156	6.08156	4.12221	4.12221	2.8543	2.8543
CHEMBL324884	CN(C)c1ccnc2c1C(=O)c1c(-c3ccccc3NC(=O)C(F)(F)F)ccnc1C2=O	Active	Training set	IC50	'='	600	nM	CHEMBL1134779	14.2615	14.2615	0.418443	-5.81019	0.524503	20.2812	440.381	425.261	440.11	162	0	0.471033	-0.376952	0.471033	0.376952	1	1.65625	2.34375	0	0	0	0	0	0	0	0	2.92872	2.2603	1915.54	36.0386	30.1475	15.1475	21.2606	15.639	8.19178	6.00001	6.00001	4.13246	4.13246	2.83661	2.83661
CHEMBL325041	CC(C)C[C@H](NC(=O)[C@H](Cc1ccccc1)NC(=O)c1cnccn1)B(O)O	Active	Training set	GI50	'='	2.63	nM	CHEMBL3286129	14.4147	14.4147	1.0384	-4.86925	0.463046	30.2143	384.245	359.045	384.197	148	0	0.474965	-0.425736	0.474965	0.425736	1.35714	2.14286	2.85714	0	0	0	0	0	0	0	0	3.04334	3.24938	1730.43	41.9887	38.4992	13.4992	23.6519	19.1681	6.95718	4.43231	4.43231	2.49564	2.49564	1.45209	1.45209
CHEMBL325202	O=C1c2cccnc2-c2nccc3ccnc1c23	Active	Training set	IC50	'='	5000	nM	CHEMBL1145990	12.7911	12.7911	0.017158	-0.772286	0.467073	18	233.23	226.174	233.059	84	0	0.213812	-0.286744	0.286744	0.213812	0.888889	1.61111	2.44444	0	0	0	0	0	0	0	0	2.5617	2.32257	1137.69	18.2042	15.7499	8.74989	11.735	8.54576	5.04576	3.67076	3.67076	2.73517	2.73517	1.97564	1.97564
CHEMBL327101	O=C1c2nccc(O)c2-c2nc3ccccc3c3ccnc1c23	Active	Training set	IC50	'='	500	nM	CHEMBL1134779	13.189	13.189	0.0710544	-0.84742	0.444616	17.913	299.289	290.217	299.069	108	0	0.293131	-0.507105	0.507105	0.293131	0.956522	1.78261	2.69565	0	0	0	0	0	0	0	0	2.77172	2.17243	1572.64	23.2207	20.1581	11.1581	15.0943	10.9081	6.49989	4.86169	4.86169	3.68148	3.68148	2.73489	2.73489
CHEMBL327794	C=C1CC(COc2cccc3cccnc23)(c2ccccc2)OC1=O	Active	Training set	GI50	'='	1584.89	nM	CHEMBL1130608	12.8735	12.8735	0.619191	-3.92878	0.535206	31.92	331.371	314.235	331.121	124	0	0.334096	-0.48673	0.48673	0.334096	1.28	2.12	2.92	0	0	0	0	0	0	0	0	3.11186	2.18152	1713.51	32.0136	29.172	12.172	19.167	15.2178	6.71783	4.67617	4.67617	3.12635	3.12635	2.03022	2.03022
CHEMBL329072	C=C1CC(COc2ccc3cccc(O)c3n2)(c2ccccc2)OC1=O	Active	Training set	GI50	'='	3090.3	nM	CHEMBL1130608	12.85	12.85	0.56723	-3.92536	0.57538	31	347.37	330.234	347.116	130	0	0.334096	-0.505664	0.505664	0.334096	1.34615	2.23077	3	0	0	0	0	0	0	0	0	3.1323	2.12759	1742.25	32.7207	29.5802	12.5802	19.705	15.3302	6.92196	4.86952	4.86952	3.21763	3.21763	2.07317	2.07317
CHEMBL331163	CN(C)c1ccnc2c1-c1nccc3ccnc(c13)C2=O	Active	Training set	IC50	'='	4000	nM	CHEMBL1145990	13.2421	13.2421	0.070643	-3.35309	0.533658	21.8095	276.299	264.203	276.101	102	0	0.23063	-0.377002	0.377002	0.23063	1	1.66667	2.42857	0	0	0	0	0	0	0	0	2.6643	2.30511	1359.36	24.7816	22.1971	10.1971	15.0683	11.7166	5.71659	4.22978	4.22978	3.127	3.127	2.27754	2.27754
CHEMBL331760	COc1cc2c(cc1OC)-c1n[nH]c(Nc3cccc(C)c3)c1C2	Active	Training set	IC50	'='	12	nM	CHEMBL1140423	8.8185	8.8185	0.0901379	-3.3096	0.595172	26.9167	321.38	302.228	321.148	122	0	0.191754	-0.492859	0.492859	0.191754	1.33333	2.20833	3.04167	0	0	0	0	0	0	0	0	3.26531	2.06994	1653.64	32.9363	30.6581	11.6581	19.3249	15.8054	6.41092	4.57	4.57	3.15886	3.15886	2.17296	2.17296
CHEMBL332240	CN(C)c1ccc2nc3c4c(nccc4c2c1)-c1ncccc1C3=O	Active	Training set	IC50	'='	100	nM	CHEMBL1135553	13.5231	13.5231	0.127376	-3.38441	0.441575	21.52	326.359	312.247	326.117	120	0	0.21384	-0.377642	0.377642	0.21384	1	1.88	2.76	0	0	0	0	0	0	0	0	2.81632	2.0756	1783.52	29.091	26.1971	12.1971	17.8897	13.9666	6.96659	5.21659	5.21659	3.86329	3.86329	2.80775	2.80775
CHEMBL332828	Nc1cccc2c1nc1c3c(nccc32)-c2ncccc2C1=O	Active	Training set	IC50	'='	400	nM	CHEMBL1135553	13.3956	13.3956	0.0218505	-0.879812	0.350912	18.5217	298.305	288.225	298.085	108	0	0.213842	-0.396963	0.396963	0.213842	0.956522	1.86957	2.78261	0	0	0	0	0	0	0	0	2.75533	2.14719	1604.48	24.091	21.1971	11.1971	15.467	11.4138	6.51937	4.88118	4.88118	3.68968	3.68968	2.72094	2.72094
CHEMBL333225	CN(C)CCNc1ccc2nc3c4c(nccc4c2c1)-c1ncccc1C3=O	Active	Training set	IC50	'='	80	nM	CHEMBL1135553	13.6588	13.6588	0.344943	-4.0568	0.489949	24.3214	369.428	350.276	369.159	138	0	0.21384	-0.38374	0.38374	0.21384	1.14286	2.03571	2.92857	0	0	0	0	0	0	0	0	2.92227	1.90671	2044.52	35.6683	32.6443	13.6443	21.2944	17.111	7.6638	5.552	5.552	3.96919	3.96919	2.88275	2.88275
CHEMBL333433	COc1ccnc2c1C(=O)c1nccc3ccnc-2c13	Active	Training set	IC50	'='	600	nM	CHEMBL1145990	13.1332	13.1332	0.088922	-3.03637	0.526666	19.4	263.256	254.184	263.069	96	0	0.217562	-0.495842	0.495842	0.217562	1.05	1.75	2.55	0	0	0	0	0	0	0	0	2.61239	2.22359	1248.72	21.4113	18.6581	9.65814	13.4194	9.95401	5.45401	3.97695	3.97695	2.99033	2.99033	2.16969	2.16969
CHEMBL333669	Cc1ccc2nc3c4c(nccc4c2c1)-c1ncccc1C3=O	Active	Training set	IC50	'='	60	nM	CHEMBL1135553	13.3782	13.3782	0.127636	-2.93372	0.40894	20	297.317	286.229	297.09	108	0	0.21384	-0.286744	0.286744	0.21384	1	1.91304	2.82609	0	0	0	0	0	0	0	0	2.74636	2.12976	1646.39	25.0136	22.2499	11.2499	15.7677	12.0458	6.54576	4.90757	4.90757	3.65288	3.65288	2.70584	2.70584
CHEMBL334029	O=C1c2ncccc2-c2nccc3ccnc1c23	Active	Training set	IC50	'='	900	nM	CHEMBL1145990	12.7366	12.7366	0.00641723	-0.762101	0.467073	18	233.23	226.174	233.059	84	0	0.230549	-0.285043	0.285043	0.230549	0.888889	1.61111	2.44444	0	0	0	0	0	0	0	0	2.56425	2.33375	1137.69	18.2042	15.7499	8.74989	11.735	8.54576	5.04576	3.67076	3.67076	2.73569	2.73569	1.97894	1.97894
CHEMBL334217	COc1ccc2c(n1)C(=O)c1ncc(OC)c3ccnc-2c13	Active	Training set	IC50	'='	1000	nM	CHEMBL1145990	13.1839	13.1839	0.247278	-3.04759	0.564096	20.5455	293.282	282.194	293.08	108	0	0.230709	-0.494486	0.494486	0.230709	1.09091	2	2.86364	0	0	0	0	0	0	0	0	2.66223	2.14414	1368.75	24.6184	21.5664	10.5664	15.1039	11.3623	5.86226	4.27236	4.27236	3.1788	3.1788	2.27165	2.27165
CHEMBL334478	Cc1ccc2c(O)cc(-c3sc4ccccc4c3C)nc2n1	Inactive	Training set	GI50	'='	33113.1	nM	CHEMBL1132153	8.5405	8.5405	0.101305	-2.93079	0.547417	21.4545	306.39	292.278	306.083	108	0	0.293131	-0.507105	0.507105	0.293131	1.13636	2.09091	2.95455	0	0	0	0	0	0	0	0	3.18662	2.23653	1573.81	27.066	24.7109	11.5274	16.517	12.915	6.8233	4.33386	5.35448	2.97327	4.08518	2.00497	2.96378
CHEMBL334881	CN1CC[C@H](c2c(O)cc(O)c3c(=O)cc(Sc4ccccc4Cl)oc23)[C@H](O)C1	Inactive	Training set	IC50	'='	20000	nM	CHEMBL1133502	13.7185	13.7185	0.10767	-4.27167	0.578078	42.7241	433.913	413.753	433.075	152	0	0.293136	-0.507373	0.507373	0.293136	1.44828	2.31034	3.10345	0	0	0	0	0	0	0	0	2.99824	2.18723	1776.24	37.7731	33.7747	15.3471	22.1979	17.2175	8.68726	5.33933	6.70045	3.56073	4.83736	2.39325	3.30029
CHEMBL335985	CC(C)CCC(=O)[C@@H](C)[C@@]1(O)[C@H](O)C[C@@]2(C)C3CC[C@@]4(C)C[C@@H](O)CC[C@]4(C)[C@@]3(C)CC[C@]12C	Inactive	Training set	ED50	'='	43000	nM	CHEMBL1131928	15.7471	15.7471	3.91494	-7.17779	0.461294	99.5294	476.742	424.326	476.387	196	0	0.211053	-0.393109	0.393109	0.211053	1.05882	1.94118	2.58824	0	0	0	0	0	0	0	0	1.00358	3.03547	2715.7	70.1987	68.633	16.633	36.5867	34.7912	9.0665	7.79356	7.79356	5.9436	5.9436	4.05666	4.05666
CHEMBL338240	C=C1[C@@H](OC(=O)/C=C/c2ccccc2)C[C@H](OC(C)=O)[C@]2(C)[C@@H]1C[C@]1(C(C)(C)O)C[C@H](OC(C)=O)C(C)=C1[C@@H](OC(=O)c1ccccc1)[C@@H]2OC(C)=O	Active	Training set	GI50	'='	5200	nM	CHEMBL1138436	15.611	15.611	1.29834	-7.08197	0.138144	55.9623	728.835	680.451	728.32	282	0	0.338361	-0.461641	0.461641	0.338361	0.962264	1.66038	2.30189	0	0	0	0	0	0	0	0	1.46659	2.65205	3884.82	80.0217	73.4907	25.4907	44.4374	37.4242	13.516	9.8994	9.8994	6.65477	6.65477	4.63768	4.63768
CHEMBL339527	Nc1ccc2nc3c4c(nccc4c2c1)-c1ncccc1C3=O	Active	Training set	IC50	'='	300	nM	CHEMBL1135553	13.3489	13.3489	0.00237565	-0.86252	0.350912	18.5217	298.305	288.225	298.085	108	0	0.21384	-0.398709	0.398709	0.21384	1	1.91304	2.82609	0	0	0	0	0	0	0	0	2.75335	2.12881	1604.48	24.091	21.1971	11.1971	15.467	11.4138	6.51937	4.88118	4.88118	3.63968	3.63968	2.69594	2.69594
CHEMBL343002	CCOc1ccc(-c2nc3cc(-c4nc5cc(N6CCN(C)CC6)ccc5[nH]4)ccc3[nH]2)cc1	Active	Training set	IC50	'='	710	nM	CHEMBL1128034	8.99919	8.99919	0.222606	-3.94362	0.395859	33.8235	452.562	424.338	452.232	172	0	0.168154	-0.493889	0.493889	0.168154	0.941176	1.61765	2.35294	0	0	0	0	0	0	0	0	3.63617	1.59812	2674.49	47.4777	44.5915	16.5915	27.8497	23.1832	9.28874	6.48874	6.48874	4.37803	4.37803	2.89699	2.89699
CHEMBL343448	C/C=C1\NC(=O)[C@H]2CSSCC/C=C/[C@H](CC(=O)N[C@H](C(C)C)C(=O)N2)OC(=O)[C@H](C(C)C)NC1=O	Active	Training set	GI50	'='	18	nM	CHEMBL3124849	14.7926	14.7926	1.03548	-5.71443	0.178339	63.3889	540.708	504.42	540.208	200	0	0.329021	-0.456048	0.456048	0.329021	1.16667	1.91667	2.63889	0	0	0	0	0	0	0	0	3.2093	4.03221	2281.53	58.1269	53.0548	18.6878	31.2005	26.3315	10.6925	5.52669	7.26827	3.17294	4.46835	1.78672	2.78644
CHEMBL345645	COc1cc2ncnc(Nc3ccc(CS(=O)(=O)/C=C/c4ccc(F)cc4)cc3)c2cc1OCCCN1CCOCC1	Inactive	Training set	GI50	'='	28000	nM	CHEMBL1146712	14.2354	14.2354	0.297661	-6.17654	0.222239	32.6429	592.693	559.429	592.216	220	0	0.175267	-0.492786	0.492786	0.175267	1.19048	1.97619	2.7381	0	0	0	0	0	0	0	0	3.24441	1.77059	3121.95	58.3919	53.1163	20.9328	33.384	27.115	12.1509	7.04421	8.45934	4.31648	5.16012	2.66299	3.32124
CHEMBL345989	CCC1(O)CC(=O)OCc2c1cc1n(c2=O)Cc2cc3cc(C)c(Cl)cc3nc2-1	Active	Training set	IC50	'='	3.6	nM	CHEMBL1131448	14.2339	14.2339	0.00837455	-4.25784	0.486051	39.8966	410.857	391.705	410.103	148	0	0.308911	-0.460485	0.460485	0.308911	1.51724	2.41379	3.2069	0	0	0	0	0	0	0	0	3.12176	2.04586	1932.48	36.8589	32.9054	14.6613	21.4958	17.2359	8.2056	6.02174	6.3997	4.2787	4.56218	2.96876	3.10551
CHEMBL345998	CCC1(O)CC(=O)OCc2c1cc1n(c2=O)Cc2cc3cc4c(cc3nc2-1)OCO4	Active	Training set	IC50	'<'	0.001	nM	CHEMBL1131448	14.2432	14.2432	0.0431373	-4.24622	0.483855	41	406.394	388.25	406.116	152	0	0.308911	-0.460485	0.460485	0.308911	1.36667	2.23333	3.06667	0	0	0	0	0	0	0	0	3.37159	1.80584	1970.36	36.2731	32.3439	14.3439	21.6534	17.1134	8.20515	6.27846	6.27846	4.54522	4.54522	3.20493	3.20493
CHEMBL346936	Cc1nc2cc3c4c(cccc4c2[nH]1)C(=O)N(CCN(C)C)C3=O	Inactive	Training set	IC50	'='	10400	nM	CHEMBL1135698	13.8064	13.8064	0.216402	-4.18426	0.750525	28.125	322.368	304.224	322.143	122	0	0.261013	-0.341703	0.341703	0.261013	1.375	2.20833	3	0	0	0	0	0	0	0	0	3.12433	2.1672	1685.82	32.4447	29.6054	11.6054	18.718	15.3415	6.39432	4.74916	4.74916	3.37244	3.37244	2.45709	2.45709
CHEMBL350454	Cc1nc2c(cc3c4c(cccc42)C(=O)N(CCCNCCNCCCN2C(=O)c4cccc5c4c(cc4nc(C)[nH]c45)C2=O)C3=O)[nH]1	Inactive	Training set	IC50	'='	744000	nM	CHEMBL1135698	14.4856	14.4856	0.00274001	-4.92838	0.121	27.9583	642.72	608.448	642.27	242	0	0.260968	-0.342175	0.342175	0.260968	0.75	1.3125	1.95833	0	0	0	0	0	0	0	0	3.88411	1.18556	3918.68	62.8894	57.2107	23.2107	36.7633	29.8803	13.0914	9.52471	9.52471	6.91848	6.91848	5.03779	5.03779
CHEMBL350516	O=S(=O)(/C=C/c1ccc(Cl)cc1Cl)Cc1ccc(Nc2ncnc3cc(Cl)ccc23)cc1	Inactive	Training set	GI50	'='	38000	nM	CHEMBL1146712	13.5009	13.5009	0.105549	-5.82255	0.308459	19.9688	504.826	488.698	503.003	162	0	0.175268	-0.339617	0.339617	0.175268	1.03125	1.75	2.53125	0	0	0	0	0	0	0	0	3.02037	1.97938	2179.43	36.6933	31.2003	18.2846	21.942	16.0974	10.7672	5.60574	8.15475	3.41607	4.92115	2.1244	3.29848
CHEMBL351001	CCCNP(=O)(OCc1ccc([N+](=O)[O-])o1)N(CCCl)CCCl	Active	Training set	IC50	'='	2300	nM	CHEMBL1134465	14.5437	14.5437	1.33945	-7.1604	0.252908	29.913	388.188	368.028	387.052	132	0	0.432759	-0.403323	0.432759	0.403323	1.6087	2.30435	2.82609	0	0	0	0	0	0	0	0	3.04966	4.40754	1249.77	34.9557	30.586	12.9923	18.4757	14.9623	7.30129	2.98857	5.13026	1.68612	3.24249	0.916632	2.14638
CHEMBL351028	Nc1nc(O)c2nc(CNc3ccc(C(=O)NC(CCCCNP(=O)(OCc4ccc([N+](=O)[O-])o4)N(CCBr)CCBr)C(=O)O)cc3)cnc2n1	Inactive	Training set	IC50	'='	11000	nM	CHEMBL1134465	15.6071	15.6071	0.194627	-7.79717	0.0225418	25.451	858.442	823.162	856.069	274	0	0.432759	-0.491559	0.491559	0.432759	1.23529	2.01961	2.68627	0	0	0	0	0	0	0	0	0.894599	2.00559	3359.67	67.5133	58.8495	27.9159	38.3113	29.291	15.3547	7.92379	10.4805	4.74863	6.49062	2.77526	4.34683
CHEMBL351590	NP(=O)(OCc1ccc([N+](=O)[O-])o1)N(CCCl)CCCl	Active	Training set	IC50	'='	1000	nM	CHEMBL1134465	13.526	13.526	1.03432	-6.32211	0.316411	26	346.107	331.995	345.005	114	0	0.432759	-0.403323	0.432759	0.403323	1.6	2.25	2.7	0	0	0	0	0	0	0	0	2.87623	3.92682	968.684	27.4557	23.086	11.4923	14.7644	11.1859	6.57768	2.65177	4.59346	1.45384	2.65748	0.763313	1.68642
CHEMBL351984	O=S(=O)(/C=C/c1ccc(F)cc1Cl)Cc1ccc(Nc2ncnc3ccccc23)cc1	Inactive	Training set	GI50	'='	100000	nM	CHEMBL1146712	14.0457	14.0457	0.0675671	-5.88857	0.402037	20.6452	453.926	436.79	453.071	156	0	0.175268	-0.339617	0.339617	0.175268	1.16129	1.93548	2.74194	0	0	0	0	0	0	0	0	3.02037	1.97938	2178.7	36.6933	31.8223	16.3947	21.942	16.4084	9.82231	5.41676	7.20984	3.32158	4.44869	2.05602	2.89172
CHEMBL352446	O=S(=O)(/C=C/c1ccc(Cl)cc1Cl)Cc1ccc(Nc2ncnc3ccccc23)cc1	Inactive	Training set	GI50	'='	19000	nM	CHEMBL1146712	13.4964	13.4964	0.0874084	-5.82781	0.359912	20.6452	470.381	453.245	469.042	156	0	0.175268	-0.339617	0.339617	0.175268	1.09677	1.87097	2.67742	0	0	0	0	0	0	0	0	3.02037	1.97938	2176.7	36.6933	31.8223	17.1507	21.942	16.4084	10.2003	5.41676	7.58781	3.32158	4.63767	2.05602	3.09336
CHEMBL352672	O=S(=O)(/C=C/c1ccc(Br)cc1)Cc1ccc(Nc2ncnc3ccc(Br)cc23)cc1	Inactive	Training set	GI50	'='	34000	nM	CHEMBL1146712	13.5084	13.5084	0.15068	-5.81561	0.292875	20.6452	559.283	542.147	556.941	156	0	0.175267	-0.339616	0.339616	0.175267	1.03226	1.74194	2.48387	0	0	0	0	0	0	0	0	3.02037	1.97938	2176.7	36.6933	31.8223	18.8108	21.942	16.4084	11.0303	5.41676	8.41787	3.27433	4.91097	2.03816	3.19204
CHEMBL354296	CC(C)CCC[C@@H](C)[C@H]1CC[C@H]2[C@@H]3CC(=O)O[C@](C)(CCCCC(=O)O)[C@H]3CC[C@]12C	Active	Training set	GI50	'='	7210	nM	CHEMBL1134845	14.4618	14.4618	2.84884	-6.46187	0.301265	84.4516	434.661	388.293	434.34	178	0	0.306138	-0.48123	0.48123	0.306138	1.29032	2.19355	2.93548	0	0	0	0	0	0	0	0	3.27772	3.17041	2385.8	63.0689	61.133	15.133	32.6092	30.9289	8.02062	5.85816	5.85816	3.85301	3.85301	2.62126	2.62126
CHEMBL355426	O=C1NC(O)C(F)=CN1[C@H]1C=C[C@@H](CO)O1	Inactive	Training set	IC50	'='	63000	nM	CHEMBL1132699	14.3057	14.3057	0.338956	-3.42402	0.55391	60.8125	230.195	219.107	230.07	88	0	0.325729	-0.39333	0.39333	0.325729	1.9375	2.8125	3.5625	0	0	0	0	0	0	0	0	2.79923	2.66695	751.349	21.1628	18.4054	7.40538	12.1526	9.09135	3.82764	2.54913	2.54913	1.56369	1.56369	0.923223	0.923223
CHEMBL356034	N[C@H]1CC[C@H](Nc2nc(NCC3CC3)c3ncn(C4CCCC4)c3n2)CC1	Active	Training set	IC50	'='	600	nM	CHEMBL1134344	9.08927	9.08927	0.282481	-4.52239	0.722015	70.4815	369.517	338.269	369.264	146	0	0.226504	-0.367764	0.367764	0.226504	1.25926	2.07407	2.81481	0	0	0	0	0	0	0	0	3.25418	1.95546	1987.1	45.8175	44.1305	13.1305	25.2409	22.6693	7.3805	5.07287	5.07287	3.29094	3.29094	2.08262	2.08262
CHEMBL358471	CCC1(O)CC(=O)OCc2c1cc1n(c2=O)Cc2cc3cc(C)c(F)cc3nc2-1	Active	Training set	IC50	'<'	0.001	nM	CHEMBL1131448	15.2349	15.2349	0.0523893	-4.28997	0.502256	39.8966	394.402	375.25	394.133	148	0	0.308911	-0.460485	0.460485	0.308911	1.51724	2.41379	3.2069	0	0	0	0	0	0	0	0	3.12176	2.04586	1932.48	36.8589	32.9054	13.9054	21.4958	17.2359	7.82764	6.02174	6.02174	4.2787	4.2787	2.96876	2.96876
CHEMBL359468	COc1cc2c(cc1OCCCCC(=O)Nc1cccc3c1C(=O)c1ccccc1C3=O)N=C[C@@H]1CCCN1C2=O	Active	Training set	IC50	'='	800	nM	CHEMBL1137474	14.1103	14.1103	0.490485	-4.78122	0.309136	34.5366	551.599	522.367	551.206	208	0	0.256236	-0.492841	0.492841	0.256236	1.12195	1.92683	2.7561	0	0	0	0	0	0	0	0	3.27081	1.49658	2950.36	54.0551	48.7911	19.7911	31.3217	25.3955	10.9482	7.68643	7.68643	5.37869	5.37869	3.63536	3.63536
CHEMBL359567	CC[C@@]1(O)C(=O)OCc2c1cc1n(c2=O)Cc2c-1nc1cc3c(cc1c2C1CCCCC1)OCO3	Active	Training set	IC50	'='	11.5	nM	CHEMBL1137998	14.7007	14.7007	0.211055	-4.4582	0.440565	49.7714	474.513	448.305	474.179	180	0	0.342676	-0.458198	0.458198	0.342676	1.31429	2.14286	2.94286	0	0	0	0	0	0	0	0	3.55753	1.77181	2461.42	46.7731	42.8439	16.8439	27.1147	22.6134	9.70515	7.40346	7.40346	5.55458	5.55458	3.9695	3.9695
CHEMBL360003	COc1cc2nc(N3CCN(S(=O)(=O)c4ccc(C(=O)O)cc4)CC3)nc(N)c2cc1OC	Inactive	Training set	IC50	'='	53000	nM	CHEMBL1138687	14.1062	14.1062	0.480014	-6.32279	0.538512	31.6364	473.511	450.327	473.137	174	0	0.33518	-0.492842	0.492842	0.33518	1.18182	1.87879	2.51515	0	0	0	0	0	0	0	0	3.01005	2.1153	2192.45	43.4278	38.5938	16.4103	25.0335	19.4835	9.62091	5.72684	7.45037	3.79013	5.17345	2.31157	3.17617
CHEMBL360656	Cc1ccc(NS(=O)(=O)c2ccccc2)cc1	Inactive	Training set	GI50	'='	13800	nM	CHEMBL1157168	12.8692	12.8692	0.508972	-5.28761	0.906129	22.7059	247.319	234.215	247.067	88	0	0.261389	-0.279634	0.279634	0.261389	1.11765	1.76471	2.35294	0	0	0	0	0	0	0	0	2.61822	2.8749	1101.08	23.5056	21.172	8.98846	13.4729	10.6409	5.6337	2.74408	4.28504	1.55829	2.70125	0.884876	1.66782
CHEMBL360812	CC[C@@]1(O)C(=O)OCc2c1cc1n(c2=O)Cc2c-1nc1cc3c(cc1c2-c1ccc(F)cc1)OCO3	Active	Training set	IC50	'='	6.3	nM	CHEMBL1137998	14.8918	14.8918	0.0251455	-4.10869	0.380666	34.6944	486.455	467.303	486.123	180	0	0.342676	-0.458198	0.458198	0.342676	1.27778	2.08333	2.86111	0	0	0	0	0	0	0	0	3.52401	1.7365	2418.95	41.2372	36.2219	17.2219	25.0461	19.3024	9.89413	7.59245	7.59245	5.64907	5.64907	4.01674	4.01674
CHEMBL361488	CCCCCCCCCCCCO[C@@H]1Cc2c(O)cc(O)cc2O[C@@H]1c1ccc(O)c(O)c1	Active	Training set	IC50	'='	9300	nM	CHEMBL1137907	9.45973	9.45973	1.27045	-5.28919	0.202169	44.9697	458.595	420.291	458.267	182	0	0.293294	-0.507679	0.507679	0.293294	1	1.75758	2.48485	0	0	0	0	0	0	0	0	3.20476	2.48944	2394.01	56.6708	53.9495	15.9495	31.1444	27.016	8.38299	5.36006	5.36006	3.29661	3.29661	2.05398	2.05398
CHEMBL361594	CC[C@@]1(O)C(=O)OCc2c1cc1n(c2=O)Cc2c-1nc1cc3c(cc1c2-c1ccc(C)cc1)OCO3	Active	Training set	IC50	'='	8.3	nM	CHEMBL1137998	14.6002	14.6002	0.0184788	-4.12615	0.382349	36.2778	482.492	460.316	482.148	180	0	0.342676	-0.458198	0.458198	0.342676	1.25	2.08333	2.86111	0	0	0	0	0	0	0	0	3.52869	1.73989	2513.87	43.7372	39.3439	17.3439	26.2574	20.8634	9.95515	7.65346	7.65346	5.67958	5.67958	4.032	4.032
CHEMBL361856	CCCCC(=O)OCOC(=O)C(C)(C)C	Inactive	Training set	IC50	'='	55000	nM	CHEMBL1142659	12.5039	12.5039	2.69845	-4.38973	0.52224	37.8667	216.277	196.117	216.136	88	0	0.313597	-0.427838	0.427838	0.313597	1.33333	2.06667	2.66667	0	0	0	0	0	0	0	0	2.4713	6.39731	774.849	29.0689	27.133	7.13299	14.7557	13.2247	3.22474	1.98737	1.98737	0.801977	0.801977	0.280864	0.280864
CHEMBL361900	Nc1nc(Nc2ccc(S(N)(=O)=O)cc2)nn1C(=O)c1sccc1F	Active	Training set	IC50	'='	370	nM	CHEMBL1139550	14.2026	14.2026	0.0314465	-5.08104	0.612992	17.6	382.402	371.314	382.032	130	0	0.29404	-0.367547	0.367547	0.29404	1.4	2.16	2.76	0	0	0	0	0	0	0	0	3.34873	2.19465	1466.36	27.4363	22.6025	13.2355	16.5324	11.2463	8.2668	4.16559	6.34047	2.53734	4.01946	1.51288	2.43001
CHEMBL362087	CN(C)CCN1Nc2c3ccccc3nc3c(C(=O)NCCCN(C)CCCNC(=O)c4ccc5c6c(c7ccccc7nc46)NN5CCN(C)C)ccc1c23	Active	Training set	IC50	'='	6	nM	CHEMBL1138784	15.0015	15.0015	0.340708	-5.32012	0.0753266	30.5179	753.956	702.548	753.423	290	0	0.253002	-0.351922	0.351922	0.253002	0.696429	1.16071	1.60714	0	0	0	0	0	0	0	0	1.57132	1.28729	4439.09	83.2762	78.2358	27.2358	47.4447	40.2401	14.9512	10.5706	10.5706	7.31132	7.31132	5.17188	5.17188
CHEMBL362116	O=C(CN1C(=O)CSC1c1ccccc1)Nc1cc(F)cc(F)c1	Inactive	Training set	IC50	'='	74100	nM	CHEMBL1137918	14.1052	14.1052	0.326327	-3.99425	0.923249	31.25	348.374	334.262	348.074	124	0	0.243557	-0.324338	0.324338	0.243557	1.41667	2.08333	2.75	0	0	0	0	0	0	0	0	3.0168	2.27488	1351.69	29.4447	25.3751	12.1916	17.156	13.0097	6.87899	4.03017	4.82512	2.45164	3.30837	1.57292	2.27216
CHEMBL362165	O=C(Oc1c(Cl)cc(Cl)cc1Cl)c1ccccc1Nc1ccnc(C(F)(F)F)c1	Inactive	Training set	GI50	'='	15000	nM	CHEMBL1138648	13.418	13.418	0.217279	-5.30759	0.334862	16.069	461.654	451.574	459.976	150	0	0.432909	-0.419669	0.432909	0.419669	1.10345	1.75862	2.41379	0	0	0	0	0	0	0	0	2.85659	2.34314	1530.31	29.8839	23.4787	15.7465	17.8379	12.0879	8.27459	4.91458	6.04847	2.9752	3.69645	1.81475	2.60395
CHEMBL362341	O=C(Oc1ccccc1Cl)c1ccccc1Nc1ccnc(C(F)(F)F)c1	Active	Training set	GI50	'='	300	nM	CHEMBL1138648	13.4088	13.4088	0.240057	-5.3183	0.455686	17.3333	392.764	380.668	392.054	138	0	0.432909	-0.421281	0.432909	0.421281	1.14815	1.85185	2.62963	0	0	0	0	0	0	0	0	2.85659	2.34314	1525.26	29.8839	24.7228	13.4787	17.8379	12.7099	7.14069	4.53662	4.91458	2.74765	3.01378	1.6474	1.78047
CHEMBL362818	CCCC(=O)O[C@@H]1Cc2c(O)cc(O)cc2O[C@@H]1c1ccc(O)c(O)c1	Inactive	Training set	IC50	'='	95600	nM	CHEMBL1137907	13.2693	13.2693	1.08225	-4.33489	0.489168	38.3077	360.362	340.202	360.121	138	0	0.305705	-0.507679	0.507679	0.305705	1.38462	2.26923	3.03846	0	0	0	0	0	0	0	0	2.94022	2.59074	1578.25	35.7482	32.3577	12.3577	20.8152	16.2201	6.58712	4.54545	4.54545	2.88931	2.88931	1.87116	1.87116
CHEMBL363113	CCCCCCCCCCNC(=O)CN1C(=O)CSC1c1ccccc1	Inactive	Training set	IC50	'='	20300	nM	CHEMBL1137918	13.6553	13.6553	0.551152	-5.0612	0.545815	45.6923	376.566	344.31	376.218	144	0	0.239183	-0.354563	0.354563	0.239183	1.34615	2.03846	2.76923	0	0	0	0	0	0	0	0	3.23011	2.82068	1808.14	46.9806	44.6192	13.4357	24.9746	22.3817	7.25103	3.7904	4.58535	2.21336	3.07009	1.31164	2.01088
CHEMBL363372	CCOC(=O)[C@@]12CC[C@]3(C)C(CCC4[C@@]5(C)CC[C@H](OC(C)=O)C(C)(C)C5CC[C@]43C)C1=C(C(C)C)C(=O)C2=O	Inactive	Training set	IC50	'='	87000	nM	CHEMBL1141042	15.3563	15.3563	3.33572	-7.18229	0.219926	83.3	554.768	504.368	554.361	222	0	0.323884	-0.464983	0.464983	0.323884	1.025	1.85	2.525	0	0	0	0	0	0	0	0	0.662812	2.65301	3084.59	72.8783	69.4495	19.4495	38.3151	35.633	10.633	8.86847	8.86847	6.81018	6.81018	4.97743	4.97743
CHEMBL363468	O=C(Oc1cccc(Cl)c1)c1ccccc1Nc1ccnc(C(F)(F)F)c1	Active	Training set	GI50	'='	7400	nM	CHEMBL1138648	13.408	13.408	0.242972	-5.31921	0.455686	17.3333	392.764	380.668	392.054	138	0	0.432909	-0.422828	0.432909	0.422828	1.14815	1.92593	2.7037	0	0	0	0	0	0	0	0	2.85659	2.34314	1525.26	29.8839	24.7228	13.4787	17.8379	12.7099	7.14069	4.53662	4.91458	2.70907	2.89805	1.6474	1.78047
CHEMBL363607	Cc1ccc(F)c(C(=O)n2nc(Nc3ccc(S(N)(=O)=O)cc3)nc2C)c1F	Active	Training set	IC50	'='	160	nM	CHEMBL1139550	15.2062	15.2062	0.181824	-5.20533	0.684496	20.1786	407.402	392.282	407.086	146	0	0.28545	-0.32288	0.32288	0.28545	1.28571	2.03571	2.67857	0	0	0	0	0	0	0	0	3.31681	2.32552	1747.11	33.3065	28.125	13.9415	19.3826	14.159	8.25743	4.84493	6.20331	3.01654	3.73658	1.81928	2.1793
CHEMBL363752	CC[C@@]1(O)C(=O)OCc2c1cc1n(c2=O)Cc2c-1nc1cc3c(cc1c2Cc1ccccc1)OCO3	Active	Training set	IC50	'='	18.9	nM	CHEMBL1137998	14.5936	14.5936	0.0323412	-4.14133	0.393607	36.2778	482.492	460.316	482.148	180	0	0.342676	-0.458198	0.458198	0.342676	1.25	2.08333	2.88889	0	0	0	0	0	0	0	0	3.55183	1.72692	2519.38	43.7372	39.3439	17.3439	26.2901	20.8634	9.95515	7.52846	7.52846	5.55458	5.55458	3.907	3.907
CHEMBL364175	CCCCc1ccc(-c2ccc(S(=O)(=O)N3CCN(c4nc(N)c5cc(OC)c(OC)cc5n4)CC3)cc2)cc1	Active	Training set	IC50	'='	3400	nM	CHEMBL1138687	14.7172	14.7172	0.532738	-6.61925	0.31176	34.1	561.708	526.428	561.241	210	0	0.24269	-0.492842	0.492842	0.24269	1	1.675	2.325	0	0	0	0	0	0	0	0	3.20618	1.79112	3049.35	58.6075	54.2773	20.0938	33.1889	27.667	11.7127	7.06438	8.78791	4.711	6.09433	2.92826	3.79286
CHEMBL364360	CC[C@@]1(O)C(=O)OCc2c1cc1n(c2=O)Cc2c-1nc1cc3c(cc1c2-c1ccc(C(F)(F)F)cc1)OCO3	Active	Training set	IC50	'='	13.4	nM	CHEMBL1137998	14.5377	14.5377	0.0715212	-5.51884	0.331986	33.4103	536.462	517.31	536.12	198	0	0.41591	-0.458198	0.458198	0.41591	1.23077	2	2.71795	0	0	0	0	0	0	0	0	3.52869	1.73989	2526.51	43.7372	37.4778	18.4778	26.2574	19.9303	10.5221	8.15122	8.15122	5.96305	5.96305	4.17373	4.17373
CHEMBL364827	CC[C@@]1(O)C(=O)OCc2c1cc1n(c2=O)Cc2c-1nc1ccccc1c2C(C)(C)C	Active	Training set	IC50	'='	307.6	nM	CHEMBL1137998	14.4649	14.4649	0.189902	-4.32162	0.49207	40.7333	404.466	380.274	404.174	154	0	0.342676	-0.458198	0.458198	0.342676	1.43333	2.26667	3.03333	0	0	0	0	0	0	0	0	3.20579	2.19666	2087.45	41.8589	38.5274	14.5274	23.9958	20.0469	8.13865	6.45776	6.45776	4.64633	4.64633	3.3212	3.3212
CHEMBL365282	COc1cccc(OC(=O)c2ccccc2Nc2ccnc(C(F)(F)F)c2)c1	Active	Training set	GI50	'='	3200	nM	CHEMBL1138648	13.4763	13.4763	0.302308	-5.3656	0.488378	19.0357	388.345	373.225	388.103	144	0	0.432909	-0.496624	0.496624	0.432909	1.14286	1.92857	2.71429	0	0	0	0	0	0	0	0	2.88869	2.3317	1664.64	33.091	28.2531	13.2531	19.5224	14.4292	6.98199	4.65382	4.65382	2.8187	2.8187	1.70376	1.70376
CHEMBL365310	CCCCCCCCCCCCCCCCCCNC(=O)[C@H]1CSC(c2cccc(O)c2)N1	Active	Training set	IC50	'='	6700	nM	CHEMBL1143576	14.0269	14.0269	0.669032	-5.49154	0.181181	53.5758	476.771	428.387	476.344	188	0	0.293092	-0.507955	0.507955	0.293092	1.18182	1.78788	2.39394	0	0	0	0	0	0	0	0	3.41606	2.87149	2583.9	66.1104	64.1192	16.9357	34.6406	32.0136	9.02742	4.70257	5.49752	2.62708	3.41125	1.47288	2.14024
CHEMBL365478	CCCCCCCCCCCCCCCC(=O)O[C@@H]1Cc2c(O)cc(O)cc2O[C@@H]1c1ccc(O)c(O)c1	Inactive	Training set	IC50	'='	43100	nM	CHEMBL1137907	14.3321	14.3321	1.30739	-5.46374	0.10077	43.8947	528.686	484.334	528.309	210	0	0.305715	-0.507679	0.507679	0.305715	0.973684	1.65789	2.31579	0	0	0	0	0	0	0	0	3.30934	2.40289	2819.61	65.7482	62.3577	18.3577	35.8152	31.2201	9.58712	6.04545	6.04545	3.63931	3.63931	2.24616	2.24616
CHEMBL365644	CCOC(=O)CNC(=O)c1ccccc1Nc1ccnc(C(F)(F)F)c1	Inactive	Training set	GI50	'='	22000	nM	CHEMBL1138648	13.4165	13.4165	0.430848	-5.4178	0.767056	21.3462	367.327	351.199	367.114	138	0	0.432909	-0.464672	0.464672	0.432909	1.38462	2.15385	2.88462	0	0	0	0	0	0	0	0	2.83738	2.83369	1450.04	33.0745	28.2003	12.2003	18.7118	14.1195	6.22508	4.02433	4.02433	2.34496	2.34496	1.37611	1.37611
CHEMBL365709	COc1cc2nc(N3CCN(S(=O)(=O)c4ccc(-c5ccc(S(C)(=O)=O)cc5)cc4)CC3)nc(N)c2cc1OC	Active	Training set	IC50	'='	7200	nM	CHEMBL1138687	14.5936	14.5936	0.521665	-6.56222	0.344691	31.2	583.692	554.46	583.156	210	0	0.24269	-0.492842	0.492842	0.24269	0.875	1.475	2.05	0	0	0	0	0	0	0	0	3.14831	1.813	2982.88	53.6075	48.0021	20.635	30.6889	24.4086	12.9374	7.14695	10.2856	4.70679	6.8317	2.8949	4.13029
CHEMBL365877	Oc1cc(O)c2c(c1)O[C@H](c1ccc(O)c(O)c1)[C@H](OCc1cc(F)cc(F)c1)C2	Inactive	Training set	IC50	'='	33200	nM	CHEMBL1137907	14.628	14.628	1.07654	-4.29351	0.479199	33	416.376	398.232	416.107	156	0	0.293294	-0.507679	0.507679	0.293294	1.06667	1.86667	2.6	0	0	0	0	0	0	0	0	3.00397	2.23854	1817.73	36.6349	32.2054	14.2054	22.0699	16.394	7.76096	5.48802	5.48802	3.47412	3.47412	2.2646	2.2646
CHEMBL365920	COc1cc2nc(N3CCN(S(=O)(=O)c4ccc(C(F)(F)F)cc4)CC3)nc(N)c2cc1OC	Inactive	Training set	IC50	'='	27000	nM	CHEMBL1138687	13.9884	13.9884	0.517281	-6.50421	0.573081	31.4412	497.499	475.323	497.134	182	0	0.415911	-0.492842	0.492842	0.415911	1.08824	1.73529	2.32353	0	0	0	0	0	0	0	0	2.96664	2.12033	2178.18	43.6434	37.9112	16.7277	24.7961	19.234	9.77961	5.93714	7.66067	3.86948	5.2528	2.35125	3.21584
CHEMBL366103	COc1cc2nc(N3CCN(C(=O)c4ccc([N+](=O)[O-])cc4)CC3)nc(N)c2cc1OC	Inactive	Training set	IC50	'='	75000	nM	CHEMBL1138687	13.8325	13.8325	0.444811	-4.19283	0.468735	30.75	438.444	416.268	438.165	166	0	0.268972	-0.492842	0.492842	0.268972	1.1875	1.875	2.5	0	0	0	0	0	0	0	0	2.97593	2.08545	2032.25	41.7981	37.2245	15.2245	24.1622	18.9635	8.06905	5.5871	5.5871	3.71748	3.71748	2.29468	2.29468
CHEMBL366289	COc1cc2nc(N3CCN(S(=O)(=O)c4ccc(Cl)cc4)CC3)nc(N)c2cc1OC	Inactive	Training set	IC50	'='	23000	nM	CHEMBL1138687	13.9769	13.9769	0.451878	-6.15001	0.613595	32.7419	463.947	441.771	463.108	164	0	0.242691	-0.492842	0.492842	0.242691	1.12903	1.80645	2.45161	0	0	0	0	0	0	0	0	2.96117	2.12717	2072.28	41.1434	36.6553	16.2277	23.5848	18.606	9.52961	5.37837	7.47986	3.55549	5.1278	2.19426	3.15334
CHEMBL368036	CC(C)C(=O)SCCCCCCC(=O)Nc1nc(-c2ccccc2)cs1	Active	Training set	EC50	'='	9500	nM	CHEMBL1137591	13.2566	13.2566	0.0777521	-4.68603	0.53532	30.1538	390.574	364.366	390.144	140	0	0.22565	-0.301965	0.301965	0.22565	1.34615	2.11538	2.88462	0	0	0	0	0	0	0	0	3.3604	2.6116	1702.76	41.5495	38.5274	14.1604	22.7516	19.3164	8.00217	3.85565	5.40808	2.13625	3.39045	1.16887	2.06685
CHEMBL369199	COc1cc2nc3c(c4c2c(c1OC)N(C(=O)CN1CCN(C)CC1)CC4)CCc1cc(OCCCN)ccc1-3	Active	Training set	IC50	'='	5.1	nM	CHEMBL1144957	15.3108	15.3108	0.878226	-4.98089	0.432271	43.825	545.684	506.372	545.3	212	0	0.240798	-0.493539	0.493539	0.240798	1.15	2.05	2.875	0	0	0	0	0	0	0	0	3.21157	1.86667	3024.25	61.8754	58.3691	19.3691	34.6075	30.0066	10.6122	7.52225	7.52225	5.36433	5.36433	3.81256	3.81256
CHEMBL369752	[O-][n+]1nc(Nc2ccccc2)[n+]([O-])c2ccccc21	Inactive	Training set	IC50	'='	17000	nM	CHEMBL1145315	12.7306	12.7306	0.0439602	-1.07309	0.55101	17.8947	254.249	244.169	254.08	94	0	0.465313	-0.739354	0.739354	0.465313	1	1.63158	2.36842	0	0	0	0	0	0	0	0	2.68225	2.40199	1176.14	21.9447	19.1054	9.10535	13.4114	9.854	4.90679	3.24994	3.24994	2.10351	2.10351	1.32361	1.32361
CHEMBL370435	CC(=O)OC[C@@]12CC[C@]3(C)C(CCC4[C@@]5(C)CC[C@H](OC(=O)CCl)C(C)(C)C5CC[C@]43C)C1=C(C(C)C)C(=O)C2=O	Inactive	Training set	IC50	'='	208000	nM	CHEMBL1141042	15.4526	15.4526	3.19887	-7.18245	0.198022	81.2439	589.213	539.821	588.322	228	0	0.32067	-0.464444	0.464444	0.32067	1.04878	1.85366	2.5122	0	0	0	0	0	0	0	0	0.672938	2.66692	3091.66	72.8783	68.8275	20.5834	38.3151	35.322	11.1999	8.96296	9.15195	6.73424	6.88854	4.87382	4.9124
CHEMBL370511	CCCCCCCCCCCCCCCCCCNC(=O)[C@@H]1CSC(c2ccc(N(C)C)cc2)N1	Active	Training set	IC50	'='	6000	nM	CHEMBL1142809	14.1967	14.1967	0.546356	-5.53637	0.17793	54.1143	503.841	450.417	503.391	200	0	0.237537	-0.377661	0.377661	0.237537	1.05714	1.6	2.14286	0	0	0	0	0	0	0	0	3.44615	2.90313	2778	71.9806	70.1581	17.9746	37.436	35.072	9.49412	5.05746	5.85241	2.86043	3.6446	1.56404	2.23139
CHEMBL371153	CCOC(=O)[C@@]12CC[C@]3(C)C(CCC4[C@@]5(C)CC[C@H](O)C(C)(C)C5CC[C@]43C)C1=C(C(C)C)C(=O)C2	Inactive	Training set	IC50	'='	33000	nM	CHEMBL1141042	15.4624	15.4624	3.39423	-7.07503	0.430337	92.3889	498.748	448.348	498.371	202	0	0.316204	-0.465313	0.465313	0.316204	1.13889	2	2.69444	0	0	0	0	0	0	0	0	0.682018	2.67699	2869.08	69.7236	67.633	17.633	36.5872	34.6789	9.77062	8.27483	8.27483	6.36963	6.36963	4.61342	4.61342
CHEMBL371800	COc1cc(C2=NNC(c3ccc4c(c3)OCO4)C2O)cc(OC)c1OC	Inactive	Training set	IC50	'='	34520	nM	CHEMBL1139638	9.11183	9.11183	0.244172	-3.57737	0.827676	39.8519	372.377	352.217	372.132	142	0	0.2308	-0.492691	0.492691	0.2308	1.25926	2.03704	2.77778	0	0	0	0	0	0	0	0	3.3286	2.08691	1614.35	36.0327	32.8439	12.8439	21.0996	16.748	6.89258	4.8406	4.8406	3.38271	3.38271	2.2037	2.2037
CHEMBL372120	COc1ccc2c(c1)NC(=O)/C2=C/c1cc(OC)c(OC)c(OC)c1	Active	Training set	IC50	'='	8.2	nM	CHEMBL1141952	13.2106	13.2106	0.0511564	-3.47464	0.846102	27.92	341.363	322.211	341.126	130	0	0.255888	-0.496687	0.496687	0.255888	1.08	1.8	2.48	0	0	0	0	0	0	0	0	3.08132	2.53326	1510.37	34.066	30.9885	11.9885	19.666	15.7315	6.28433	4.36531	4.36531	2.99475	2.99475	1.97477	1.97477
CHEMBL372678	COc1cc(-c2cc(-c3ccc4c(c3)OCO4)[nH]n2)cc(OC)c1OC	Active	Training set	IC50	'='	9550	nM	CHEMBL1139638	8.70379	8.70379	0.152448	-3.41009	0.755831	25.5385	354.362	336.218	354.122	134	0	0.230801	-0.492691	0.492691	0.230801	1.03846	1.80769	2.57692	0	0	0	0	0	0	0	0	3.31453	2.07645	1616.07	33.4802	30.4357	12.4357	19.8336	15.6357	6.68846	4.63648	4.63648	3.18936	3.18936	2.06081	2.06081
CHEMBL372764	CCCCCCCCCCCCCCCCCCOP(=O)([O-])OC1CC[N+](C)(C)CC1	Active	Training set	GI50	'='	440	nM	CHEMBL2380247	13.447	13.447	3.78586	-7.76357	0.111354	58.7419	461.668	409.252	461.363	186	0	0.267643	-0.756114	0.756114	0.267643	0.903226	1.35484	1.80645	0	0	0	0	0	0	0	0	3.18976	4.19666	2425.9	68.9142	67.0274	15.9218	34.6642	33.283	8.74357	4.2054	5.46498	2.02334	2.74442	1.04627	1.55588
CHEMBL373804	CCCCc1c2c(c(C)c3c1C(=O)OC3)Oc1ccccc1O2	Active	Training set	GI50	'='	436.52	nM	CHEMBL1139834	12.9945	12.9945	0.812874	-4.09374	0.645002	30.8696	310.349	292.205	310.121	118	0	0.33881	-0.457164	0.457164	0.33881	1.30435	2.08696	2.82609	0	0	0	0	0	0	0	0	3.04194	2.24514	1503.69	31.6269	29.133	11.133	18.2309	15.1789	6.17887	4.3872	4.3872	3.13931	3.13931	2.20391	2.20391
CHEMBL373834	O=Nc1c(-c2c(O)[nH]c3c(Br)cccc23)[nH]c2ccccc12	Inactive	Training set	IC50	'='	19800	nM	CHEMBL1137414	11.8393	11.8393	0.0643019	-0.652174	0.432561	17.5	356.179	346.099	354.996	108	0	0.294786	-0.494075	0.494075	0.294786	1.18182	2	2.81818	0	0	0	0	0	0	0	0	3.22792	2.36181	1496.48	23.8065	20.5361	12.1221	15.0042	10.7464	6.73671	4.32846	5.12145	3.16218	3.736	2.25417	2.6402
CHEMBL374207	CN(CCc1c[nH]c2ccccc12)C(=O)c1ccccc1F	Inactive	Training set	IC50	'='	108000	nM	CHEMBL1138971	14.8647	14.8647	0.0746185	-4.11233	0.783978	23.7727	296.345	279.209	296.132	112	0	0.256077	-0.360889	0.360889	0.256077	1.36364	2.13636	3	0	0	0	0	0	0	0	0	3.08359	2.41427	1514.81	30.315	27.6806	10.6806	17.5442	14.2084	5.76114	3.88856	3.88856	2.54861	2.54861	1.54779	1.54779
CHEMBL374568	COc1ccc(-n2cnnc2-c2cc(OC)c(OC)c(OC)c2)cc1	Active	Training set	GI50	'='	4897.79	nM	CHEMBL1141374	8.62663	8.62663	0.452187	-3.43402	0.686567	23.44	341.367	322.215	341.138	130	0	0.202803	-0.496766	0.496766	0.202803	0.92	1.6	2.24	0	0	0	0	0	0	0	0	3.18581	2.51593	1517.16	33.9029	30.9746	11.9746	19.7385	15.701	6.20103	4.15737	4.15737	2.83509	2.83509	1.80468	1.80468
CHEMBL374598	C=C(C)C[C@H](OC)[C@H](O)C(=O)N[C@@H](OC)C1C[C@@H](O)C(C)(C)[C@@H](C[C@H](O)[C@@H](C)[C@@H]2Cc3c(C)c(O)cc(O)c3C(=O)O2)O1	Active	Training set	IC50	'='	1	nM	CHEMBL1152347	14.901	14.901	1.64698	-6.49358	0.115472	57.9535	609.713	562.337	609.315	242	0	0.342011	-0.507532	0.507532	0.342011	1.4186	2.30233	2.95349	0	0	0	0	0	0	0	0	0.633552	2.99871	2952.19	72.2148	67.4379	20.4379	39.242	33.4975	10.5091	7.62993	7.62993	4.84723	4.84723	2.88769	2.88769
CHEMBL374720	CC(C)C[C@H](NC(=O)[C@H](C)NC(=O)CNC(=O)[C@H](CC(C)C)NC(=O)[C@@H](N)Cc1ccccc1)C(=O)N[C@@H](Cc1ccccc1)C(=O)N[C@@H](CCCCN)C(=O)N[C@@H](Cc1c[nH]c2ccccc12)C(=O)N[C@@H](C)C(=O)N[C@@H](CO)C(=O)N[C@@H](CCCCN)C(=O)O	Inactive	Training set	IC50	'='	137400	nM	CHEMBL1146866	13.2379	13.2379	0.669391	-4.47794	0.450588	39.3354	432.426	406.414	431.944	159.957	0	0.28204	-0.444307	0.446682	0.279665	1.2154	1.98221	2.69436	0	0	0	0	0	0	0	0	2.9599	2.40598	2099.34	44.0951	40.4922	15.2739	25.0052	20.6882	8.37186	5.55053	6.04289	3.70192	4.07581	2.42285	2.70571
CHEMBL375206	COc1cc(-c2nncn2-c2ccc3c(ccn3C)c2)cc(OC)c1OC	Active	Training set	GI50	'='	19.5	nM	CHEMBL1141374	8.78718	8.78718	0.297502	-3.44718	0.542694	23.5556	364.405	344.245	364.154	138	0	0.202803	-0.49269	0.49269	0.202803	1	1.81481	2.55556	0	0	0	0	0	0	0	0	3.37662	2.20088	1856.76	35.9278	33.0136	13.0136	21.176	16.9636	6.9636	4.897	4.897	3.43999	3.43999	2.27484	2.27484
CHEMBL375900	COc1ccccc1-n1c(C)nc2c(-c3ccc(Cl)cc3)nc3ccccc3c2c1=O	Inactive	Training set	IC50	'='	10500	nM	CHEMBL1142916	14.7439	14.7439	0.120709	-3.47417	0.352988	22.2903	427.891	409.747	427.109	152	0	0.266365	-0.494557	0.494557	0.266365	1.03226	1.80645	2.6129	0	0	0	0	0	0	0	0	3.01308	2.07749	2169.71	36.9777	33.0361	15.792	22.433	17.3666	8.74457	5.95237	6.33034	4.24036	4.42934	2.97631	3.0708
CHEMBL375946	Cc1nc2c(-c3ccc(Br)cc3)nc3ccccc3c2c(=O)n1-c1ccccc1	Active	Training set	IC50	'='	2200	nM	CHEMBL1142916	14.5047	14.5047	0.228755	-3.32645	0.331116	21.6207	442.316	426.188	441.048	140	0	0.266237	-0.26814	0.26814	0.266237	0.965517	1.68966	2.44828	0	0	0	0	0	0	0	0	2.98473	2.08083	2019.62	33.7706	30.1279	15.7139	20.7486	15.9584	8.75135	5.64619	6.43918	3.99059	4.38709	2.80578	3.00403
CHEMBL376003	Cc1cccc(C(=O)N(C)CCc2c[nH]c3ccccc23)c1	Inactive	Training set	IC50	'='	81000	nM	CHEMBL1138971	13.6542	13.6542	0.0731102	-4.12825	0.779998	26.3636	292.382	272.222	292.158	112	0	0.253111	-0.360889	0.360889	0.253111	1.36364	2.27273	3.13636	0	0	0	0	0	0	0	0	3.08676	2.43952	1632.16	32.815	30.8027	10.8027	18.7556	15.7694	5.82216	3.94958	3.94958	2.53187	2.53187	1.55387	1.55387
CHEMBL376266	C=C(C)[C@@H]1CC[C@]2(C(=O)OC)CC[C@]3(C)[C@H](CC[C@@H]4[C@@]5(C)CCC(=O)C(C)(C)[C@@H]5CC[C@]43C)[C@@H]12	Inactive	Training set	IC50	'='	250000	nM	CHEMBL1151244	15.314	15.314	2.76767	-7.07725	0.313414	100.412	468.722	420.338	468.36	190	0	0.311607	-0.46858	0.46858	0.311607	1.02941	1.91176	2.61765	0	0	0	0	0	0	0	0	3.23467	2.6825	2756.9	66.5165	64.7247	16.7247	34.8479	33.3165	9.3165	7.96864	7.96864	6.16551	6.16551	4.38847	4.38847
CHEMBL376708	COc1ccc(-n2cnnc2-c2cc(OC)c(OC)c(OC)c2)cc1O	Active	Training set	GI50	'='	288.4	nM	CHEMBL1141374	8.64515	8.64515	0.428854	-3.44766	0.725445	22.8462	357.366	338.214	357.132	136	0	0.293295	-0.504203	0.504203	0.293295	1	1.73077	2.42308	0	0	0	0	0	0	0	0	3.20384	2.53897	1566.37	34.61	31.3829	12.3829	20.2765	15.8134	6.40515	4.36149	4.36149	2.97882	2.97882	1.89937	1.89937
CHEMBL376845	CCCCCCCCCCCC(=O)OC1=C(CC=C(C)C)C(=O)c2ccccc2C1=O	Inactive	Training set	IC50	'='	27000	nM	CHEMBL3102839	14.0623	14.0623	1.30346	-5.21594	0.191729	36.6452	424.581	388.293	424.261	168	0	0.310826	-0.42184	0.42184	0.310826	1	1.6129	2.25806	0	0	0	0	0	0	0	0	3.11	3.05831	2265.38	54.2127	51.133	15.133	28.8787	25.7706	7.77062	4.87689	4.87689	2.9738	2.9738	1.86342	1.86342
CHEMBL376909	CC(C)COC(=O)N[C@@H](CCCCCC(=O)NO)C(=O)Nc1cccc2cccnc12	Active	Training set	IC50	'='	651	nM	CHEMBL1138867	14.4254	14.4254	0.987861	-5.32081	0.245643	30.7097	430.505	400.265	430.222	168	0	0.407291	-0.449277	0.449277	0.407291	1.32258	2.16129	2.96774	0	0	0	0	0	0	0	0	3.1161	3.19861	2067.24	48.7816	44.8301	14.8301	26.8212	22.2683	7.51844	4.66466	4.66466	2.65828	2.65828	1.56603	1.56603
CHEMBL377131	Cc1ccc(C(=O)N(C)CCc2c[nH]c3ccccc23)cc1	Inactive	Training set	IC50	'='	55000	nM	CHEMBL1138971	13.5978	13.5978	0.0774057	-4.10929	0.779998	26.3636	292.382	272.222	292.158	112	0	0.253101	-0.360889	0.360889	0.253101	1.31818	2.13636	2.90909	0	0	0	0	0	0	0	0	3.09028	2.41281	1602.91	32.815	30.8027	10.8027	18.7556	15.7694	5.82216	3.94958	3.94958	2.53187	2.53187	1.52262	1.52262
CHEMBL377133	COc1cc2c(c(OC)c1OC)-c1ccc(=O)c(OC)cc1[C@@H](NS(=O)(=O)c1ccccc1[N+](=O)[O-])CC2	Active	Training set	IC50	'='	905	nM	CHEMBL1147012	14.6051	14.6051	1.47098	-6.80042	0.333331	30.4474	542.566	516.358	542.136	200	0	0.288873	-0.492704	0.492704	0.288873	1.07895	1.78947	2.52632	0	0	0	0	0	0	0	0	3.19608	2.61965	2664.69	49.9528	43.9769	18.7934	28.4188	22.3167	10.8096	6.65367	8.19463	4.6113	5.84555	3.09362	4.11211
CHEMBL377460	COc1cc2c(c(OC)c1OC)-c1ccc(=O)c(OC)cc1[C@@H](NS(=O)(=O)c1ccc([N+](=O)[O-])cc1[N+](=O)[O-])CC2	Inactive	Training set	IC50	'='	10250	nM	CHEMBL1147012	14.6663	14.6663	1.57746	-6.96539	0.28496	28.6585	587.563	562.363	587.121	216	0	0.29575	-0.492704	0.492704	0.29575	1	1.70732	2.39024	0	0	0	0	0	0	0	0	3.20448	2.61659	2777.04	51.5301	44.2406	20.0571	29.3295	22.4055	11.3983	7.13439	8.67534	4.90568	6.13993	3.26581	4.2843
CHEMBL377520	C=C1CC[C@@H]2[C@](C)(CO)[C@H](O)CC[C@@]2(C)[C@@H]1/C=C/C1=C/C(=C/c2ccc(OC)cc2)OC1=O	Inactive	Training set	Inhibition	'='	34	%	CHEMBL2440117	13.6136	13.6136	1.17645	-5.66377	0.497011	65.8182	450.575	416.303	450.241	176	0	0.343151	-0.496768	0.496768	0.343151	1.51515	2.42424	3.15152	0	0	0	0	0	0	0	0	3.4439	2.45664	2390.42	52.9887	50.0412	16.0412	29.5832	25.4954	8.67887	6.45602	6.45602	4.43729	4.43729	2.83112	2.83112
CHEMBL377699	COC(=O)[C@@H](NP(=O)(OCC1OC(n2cc(/C=C/Br)c(=O)[nH]c2=O)CC1O)Oc1cccc2ccccc12)c1ccccc1	Active	Training set	EC50	'='	1700	nM	CHEMBL1148610	15.8769	15.8769	0.731419	-7.47496	0.152536	39.1818	686.452	657.22	685.082	230	0	0.45937	-0.467582	0.467582	0.45937	1.40909	2.18182	2.95455	0	0	0	0	0	0	0	0	3.40941	1.96059	3015.47	56.5466	49.8411	23.3215	32.8995	25.3723	13.358	7.47714	9.3759	4.81048	6.18898	3.02176	4.33145
CHEMBL377858	COc1ccc(/C=C/C(O)=C/C(C)=O)cc1O	Active	Training set	IC50	'='	6100	nM	CHEMBL1138035	11.7374	11.7374	0.889977	-3.3201	0.476775	26.3529	234.251	220.139	234.089	90	0	0.293294	-0.507833	0.507833	0.293294	1.70588	2.64706	3.35294	0	0	0	0	0	0	0	0	2.63625	3.87035	943.244	24.4722	22.133	8.13299	13.9893	10.8371	4.02062	2.54356	2.54356	1.37595	1.37595	0.765572	0.765572
CHEMBL378100	CN(C)C(=O)[C@@H]1N[C@H](CC(C)(C)C)[C@]2(C(=O)Nc3cc(Cl)ccc32)[C@H]1c1cccc(Cl)c1	Inactive	Training set	IC50	'='	22500	nM	CHEMBL4265913	15.3787	15.3787	0.656714	-5.46669	0.670073	50.25	474.432	445.2	473.164	170	0	0.239383	-0.347447	0.347447	0.239383	1.28125	2.03125	2.75	0	0	0	0	0	0	0	0	3.36279	2.71536	2155.81	48.315	44.4141	16.9259	26.815	22.7459	9.10739	6.46811	7.22404	4.41802	4.79598	3.33273	3.61121
CHEMBL378162	O=C1Nc2cc(O)ccc2/C1=C\c1cccc(O)c1	Inactive	Training set	IC50	'='	19500	nM	CHEMBL1141952	12.6917	12.6917	0.177719	-1.20171	0.684035	24.1053	253.257	242.169	253.074	94	0	0.293094	-0.507944	0.507944	0.293094	1.26316	2.10526	2.94737	0	0	0	0	0	0	0	0	2.96547	2.47809	1148.12	22.6518	20.172	9.17196	14.0042	10.3233	5.05959	3.54881	3.54881	2.29904	2.29904	1.5389	1.5389
CHEMBL378435	COc1ccc(/C=C/C(O)=C/C(C)=O)c(OC)c1OC	Active	Training set	IC50	'='	7800	nM	CHEMBL1138035	11.9356	11.9356	1.22505	-3.51418	0.492187	28.4	278.304	260.16	278.115	108	0	0.293095	-0.507833	0.507833	0.293095	1.35	2.15	2.85	0	0	0	0	0	0	0	0	2.70236	4.31288	1137.54	30.1793	27.5412	9.54124	16.8202	13.5412	4.63299	2.95181	2.95181	1.77483	1.77483	1.05303	1.05303
CHEMBL378523	CC(=O)O[C@@H]1C[C@@H]2[C@H](/C=C/CCC[C@H](C)OC(=O)/C=C/[C@H]2OC(C)=O)C1	Active	Training set	GI50	'='	2140	nM	CHEMBL1138048	13.2916	13.2916	2.55857	-5.25082	0.42553	80.5385	364.438	336.214	364.189	144	0	0.330321	-0.462529	0.462529	0.330321	1.30769	2.11538	2.88462	0	0	0	0	0	0	0	0	3.04913	3.63974	1672.05	43.6628	40.4495	12.4495	23.2702	20.3371	6.33712	4.03093	4.03093	2.30503	2.30503	1.48737	1.48737
CHEMBL378617	CN(CCc1c[nH]c2ccccc12)C(=O)c1ccc(Br)cc1	Inactive	Training set	IC50	'='	36000	nM	CHEMBL1138971	13.4735	13.4735	0.120243	-3.99384	0.744798	23.7727	357.251	340.115	356.052	112	0	0.253102	-0.360889	0.360889	0.253102	1.36364	2.13636	2.90909	0	0	0	0	0	0	0	0	3.08359	2.41427	1514.81	30.315	27.6806	12.2666	17.5442	14.2084	6.55414	3.88856	4.68156	2.50137	2.89786	1.50737	1.70562
CHEMBL378691	O=CC(Cc1ccccc1)NC(=O)[C@H]1CSCN1S(=O)(=O)c1ccc(F)cc1	Active	Training set	GI50	'='	7040	nM	CHEMBL1146033	14.1955	14.1955	0.748476	-6.22916	0.688451	36.1071	422.503	403.351	422.077	148	0	0.244092	-0.344831	0.344831	0.244092	1.5	2.17857	2.82143	0	0	0	0	0	0	0	0	3.09959	2.40818	1788.1	36.9447	32.2219	14.8549	20.9327	16.3172	9.1265	4.54919	6.86354	2.80522	4.96467	1.66721	3.6311
CHEMBL378838	COc1cc2c(c(OC)c1OC)-c1ccc(OC)c(=O)cc1[C@@H](/N=C(/C)S)CC2	Active	Training set	IC50	'='	97.5	nM	CHEMBL1147012	13.7671	13.7671	0.502187	-4.32023	0.452771	36.4138	415.511	390.311	415.145	154	0	0.220217	-0.492704	0.492704	0.220217	1.2069	2	2.75862	0	0	0	0	0	0	0	0	3.03476	3.10068	1929.6	42.3255	38.8967	14.7132	23.8438	19.6467	7.6467	5.06943	5.45613	3.53814	3.62943	2.43509	2.52638
CHEMBL378927	Cc1ccc(NS(=O)(=O)c2ccccc2)c(C(=O)O)c1	Active	Training set	GI50	'='	1350	nM	CHEMBL1157168	13.0645	13.0645	0.643972	-5.47835	0.906169	20.7	291.328	278.224	291.057	104	0	0.337342	-0.477583	0.477583	0.337342	1.35	2.1	2.75	0	0	0	0	0	0	0	0	2.70656	3.01626	1246.56	25.79	22.4885	10.305	14.9215	11.2073	6.29195	3.28154	4.8225	1.94331	3.08628	1.14915	1.97775
CHEMBL378932	COc1ccc(/C=C/C(=O)CC(O)/C=C/c2ccc(OC)c(OC)c2)cc1OC	Inactive	Training set	IC50	'='	18400	nM	CHEMBL1138035	13.4639	13.4639	1.30612	-4.26932	0.614391	29.7931	398.455	372.247	398.173	154	0	0.210929	-0.49287	0.49287	0.210929	1.06897	1.62069	2.17241	0	0	0	0	0	0	0	0	3.01662	2.95699	1904.22	43.3505	39.9495	13.9495	24.4527	19.9495	7.04124	4.50799	4.50799	2.72895	2.72895	1.57176	1.57176
CHEMBL378960	Cc1ccc(S(=O)(=O)n2cc3c4c2C(=O)c2c(n[nH]c2C2(O)C(=O)N(C)c5ccccc52)C4=NCC3)cc1	Active	Training set	IC50	'='	5200	nM	CHEMBL1147676	15.0162	15.0162	0.146305	-5.97047	0.367711	31	527.562	506.394	527.126	190	0	0.269373	-0.370492	0.370492	0.269373	1.21053	2.02632	2.78947	0	0	0	0	0	0	0	0	3.71422	1.6472	2795.92	44.5551	39.1856	19.0021	26.7932	20.6503	11.7349	8.02789	9.75141	6.06019	7.5348	4.40044	5.56906
CHEMBL379426	COc1cc(OC)c(OC)cc1/C=C/C(=O)/C=C(O)/C=C/c1cc(OC)c(OC)cc1OC	Active	Training set	IC50	'='	2400	nM	CHEMBL1138035	13.5067	13.5067	1.40711	-3.6265	0.300695	27.5152	456.491	428.267	456.178	176	0	0.293096	-0.507819	0.507819	0.293096	0.757576	1.18182	1.63636	0	0	0	0	0	0	0	0	3.04675	3.16634	2115.71	47.9194	43.766	15.766	27.1263	21.766	7.85774	5.12037	5.12037	3.23926	3.23926	1.91961	1.91961
CHEMBL379579	N#Cc1c(-c2ccccc2)c(NC2CCCCC2)n2c(Cl)cccc12	Inactive	Training set	IC50	'='	72000	nM	CHEMBL1146846	10.2426	10.2426	0.419361	-4.19937	0.599934	40.96	349.865	329.705	349.135	126	0	0.161846	-0.367864	0.367864	0.161846	1.32	2.08	2.8	0	0	0	0	0	0	0	0	3.29243	2.33902	1721.3	34.9447	32.2196	12.9755	20.1775	16.7278	7.15859	4.62065	4.97866	3.255	3.51852	2.29894	2.51076
CHEMBL379669	CC(=O)N[C@@H](CCc1ccccc1)C(=O)N[C@@H](CC(C)C)C(=O)N[C@@H](Cc1ccccc1)C(=O)N[C@H](/C=C/S(C)(=O)=O)CC(C)C	Active	Training set	IC50	'='	3000	nM	CHEMBL1147675	15.8311	15.8311	1.46492	-6.86059	0.193407	36.9565	654.874	604.474	654.345	252	0	0.242886	-0.348071	0.348071	0.242886	0.826087	1.3913	2	0	0	0	0	0	0	0	0	0.691377	3.99909	3519.9	77.7017	72.1466	22.9631	41.6778	35.8858	12.5801	7.16775	8.37875	3.80103	4.17182	2.25733	2.48837
CHEMBL379858	Oc1[nH]c2c(Br)cccc2c1C1=Nc2ccccc2/C1=N\OCCN1CCNCC1	Active	Training set	IC50	'='	6100	nM	CHEMBL1137414	8.57853	8.57853	0.237292	-4.23882	0.396057	36.8333	468.355	446.179	467.096	154	0	0.294786	-0.494074	0.494074	0.294786	1.33333	2.2	3.06667	0	0	0	0	0	0	0	0	3.56061	1.793	2087.93	39.7981	36.4305	16.0165	23.4939	18.8185	8.80887	5.52804	6.32103	3.84632	4.42014	2.65049	3.03653
CHEMBL380539	COc1cc2c(c(OC)c1OC)-c1ccc(OC)c(=O)cc1[C@@H](NS(=O)(=O)c1ccc([N+](=O)[O-])cc1[N+](=O)[O-])CC2	Active	Training set	IC50	'='	50	nM	CHEMBL1147012	14.6309	14.6309	1.57732	-6.9523	0.28496	28.6585	587.563	562.363	587.121	216	0	0.29575	-0.492704	0.492704	0.29575	1	1.70732	2.39024	0	0	0	0	0	0	0	0	3.20449	2.60454	2777.04	51.5301	44.2406	20.0571	29.3295	22.4055	11.3983	7.13439	8.67534	4.90568	6.13993	3.26581	4.2843
CHEMBL380921	CC(C)[C@H](NP(=O)(OCC1OC(n2cc(/C=C/Br)c(=O)[nH]c2=O)CC1O)Oc1cccc2ccccc12)C(=O)OCc1ccccc1	Active	Training set	EC50	'='	8300	nM	CHEMBL1148610	16.1688	16.1688	0.817379	-7.95813	0.122502	40.2553	728.533	693.253	727.129	248	0	0.459101	-0.459635	0.459635	0.459101	1.3617	2.12766	2.89362	0	0	0	0	0	0	0	0	3.47433	1.99763	3326.75	64.0466	57.3411	24.8215	36.6495	29.1223	14.108	7.9542	9.85296	4.96357	6.34208	3.05177	4.36145
CHEMBL381641	COC(=O)[C@@]12CC[C@]3(C)C(CCC4[C@@]5(C)CC[C@H](OC(C)=O)C(C)(C)C5CC[C@]43C)C1=C(C(C)C)C(=O)C2	Inactive	Training set	IC50	'='	246000	nM	CHEMBL1141042	15.333	15.333	3.32011	-7.14023	0.367858	87.9474	526.758	476.358	526.366	212	0	0.315939	-0.468339	0.468339	0.315939	1	1.84211	2.52632	0	0	0	0	0	0	0	0	3.40867	2.67584	2973.95	71.301	68.5412	18.5412	37.4044	35.1789	10.1789	8.56229	8.56229	6.51336	6.51336	4.76184	4.76184
CHEMBL381735	CC[C@H](C)[C@H](NC(=O)OCc1ccccc1)C(=O)N[C@@H](CCC(=O)NC(C)(C)CC)C(=O)N[C@@H](C)C(=O)N[C@H](/C=C/S(C)(=O)=O)CC(C)C	Active	Training set	IC50	'='	550	nM	CHEMBL1147675	15.6709	15.6709	1.40331	-6.88658	0.13618	39.8776	707.935	650.479	707.393	276	0	0.407631	-0.444676	0.444676	0.407631	1.02041	1.79592	2.42857	0	0	0	0	0	0	0	0	0.689994	5.75495	3670.84	86.5994	80.4103	24.2268	45.5409	39.6426	12.8897	7.46	8.67099	3.83826	4.20905	2.06219	2.29323
CHEMBL381849	CCOC(=O)[C@@]12CC[C@]3(C)C(CCC4[C@@]5(C)CC[C@H](O)C(C)(C)C5CC[C@]43C)C1=C(C(C)C)C(=O)C2=O	Inactive	Training set	IC50	'='	165000	nM	CHEMBL1141042	15.2903	15.2903	3.35719	-7.05089	0.281968	88.1081	512.731	464.347	512.35	206	0	0.323884	-0.464983	0.464983	0.323884	1.10811	1.94595	2.62162	0	0	0	0	0	0	0	0	0.997335	2.65946	2871.72	68.801	66.0412	18.0412	36.2479	33.883	9.97474	8.47895	8.47895	6.61542	6.61542	4.78267	4.78267
CHEMBL382169	COC(=O)[C@H](CCSC)NP(=O)(OCC1OC(n2cc(/C=C/Br)c(=O)[nH]c2=O)CC1O)Oc1cccc2ccccc12	Inactive	Training set	EC50	'='	44600	nM	CHEMBL1148610	15.7493	15.7493	0.772266	-7.66544	0.177788	42.381	684.502	653.254	683.07	226	0	0.459092	-0.467837	0.467837	0.459092	1.57143	2.40476	3.19048	0	0	0	0	0	0	0	0	3.35822	2.24794	2790.17	57.2896	50.7493	23.0462	32.4312	25.5305	13.3328	6.80626	9.11327	4.29414	5.87677	2.65118	4.05857
CHEMBL382203	CC[C@H](C)[C@H](NC(=O)OCc1ccccc1)C(=O)N[C@@H](CC(=O)NCC(C)(C)C)C(=O)N[C@@H](C)C(=O)N[C@H](/C=C/S(C)(=O)=O)CC(C)C	Active	Training set	IC50	'='	200	nM	CHEMBL1147675	15.5659	15.5659	1.38717	-6.8584	0.155169	39.5417	693.908	638.468	693.377	270	0	0.407631	-0.444676	0.444676	0.407631	1.02083	1.77083	2.39583	0	0	0	0	0	0	0	0	0.693129	5.65482	3537.59	84.0994	77.9103	23.7268	44.2909	38.3926	12.6397	7.36139	8.57239	3.65076	4.02155	2.00517	2.23621
CHEMBL382519	COc1ccc2c(c1)NC(=O)/C2=C/c1cccc(O)c1	Active	Training set	IC50	'='	540	nM	CHEMBL1141952	12.8243	12.8243	0.0982122	-3.10076	0.822454	25.7	267.284	254.18	267.09	100	0	0.293093	-0.507944	0.507944	0.293093	1.5	2.45	3.3	0	0	0	0	0	0	0	0	2.98521	2.4312	1238.1	25.1518	22.672	9.67196	15.1507	11.6192	5.26371	3.65087	3.65087	2.40111	2.40111	1.58993	1.58993
CHEMBL382972	COc1cccc(OC)c1OCCNCCOc1ccccc1OCc1ccccc1C	Inactive	Training set	GI50	'='	11500	nM	CHEMBL1141864	8.56043	8.56043	1.13597	-4.47701	0.393356	28.0938	437.536	406.288	437.22	170	0	0.203076	-0.492715	0.492715	0.203076	0.78125	1.40625	2.125	0	0	0	0	0	0	0	0	3.11428	2.25337	2222.85	49.5052	46.4885	15.4885	27.8919	23.4357	7.98846	4.92253	4.92253	3.04137	3.04137	1.74355	1.74355
CHEMBL383183	CC(=O)OC[C@@]12CC[C@]3(C)C(CCC4[C@@]5(C)CC[C@H](O)C(C)(C)C5CC[C@]43C)C1=C(C(C)C)C(=O)C2	Inactive	Training set	IC50	'='	163000	nM	CHEMBL1141042	15.4564	15.4564	3.18332	-7.08407	0.430337	92.3889	498.748	448.348	498.371	202	0	0.302155	-0.464925	0.464925	0.302155	1.13889	2	2.69444	0	0	0	0	0	0	0	0	0.693219	2.6924	2869.08	69.7236	67.633	17.633	36.5872	34.6789	9.77062	8.27483	8.27483	6.21654	6.21654	4.51136	4.51136
CHEMBL383298	O=C(CCCCCc1ccccc1)CC(=O)N[C@H]1CCOC1=O	Active	Training set	IC50	'='	9000	nM	CHEMBL1152810	13.1175	13.1175	1.07383	-4.75127	0.430327	42.7826	317.385	294.201	317.163	124	0	0.328269	-0.464062	0.464062	0.328269	1.3913	2.17391	2.86957	0	0	0	0	0	0	0	0	3.03593	2.6817	1458.38	36.9806	34.0802	11.0802	20.0233	17.165	5.71783	3.46127	3.46127	1.92885	1.92885	1.07655	1.07655
CHEMBL383392	CC(=O)O[C@H]1CC[C@@]2(C)C(CC[C@]3(C)C2CCC2C4=C(C(C)C)C(=O)C[C@]4(C(=O)O)CC[C@]23C)C1(C)C	Inactive	Training set	IC50	'='	117000	nM	CHEMBL1141042	15.1627	15.1627	3.27156	-7.06489	0.412504	88.8108	512.731	464.347	512.35	206	0	0.313777	-0.480573	0.480573	0.313777	1.05405	1.89189	2.56757	0	0	0	0	0	0	0	0	3.40661	2.67115	2871.72	68.801	66.0412	18.0412	36.2579	33.883	9.97474	8.46023	8.46023	6.42066	6.42066	4.68529	4.68529
CHEMBL384447	CCOc1ccc(/C=C/C(=O)/C=C(O)/C=C/c2ccc(OCC)c(OC)c2)cc1OC	Inactive	Training set	IC50	'='	20300	nM	CHEMBL1138035	13.312	13.312	1.25806	-3.70731	0.302119	28.7742	424.493	396.269	424.189	164	0	0.293096	-0.507819	0.507819	0.293096	1	1.58065	2.09677	0	0	0	0	0	0	0	0	3.06246	2.97233	2085.89	46.5052	42.9495	14.9495	26.2574	21.4495	7.54124	4.71212	4.71212	2.83102	2.83102	1.67382	1.67382
CHEMBL384522	CC(Cc1ccccc1)C(=O)SCCCCCCC(=O)Nc1nc(-c2ccccc2)cs1	Active	Training set	EC50	'='	3200	nM	CHEMBL1137591	13.715	13.715	0.0453029	-4.80452	0.296969	29.875	466.672	436.432	466.175	168	0	0.22565	-0.301965	0.301965	0.22565	1.15625	1.875	2.625	0	0	0	0	0	0	0	0	3.52325	2.10927	2264.12	49.0136	45.5274	17.1604	27.4271	23.0664	9.75217	4.98065	6.53308	2.88625	4.14045	1.6574	2.60641
CHEMBL385698	Cc1cccc(Cl)c1NC(=O)c1cnc(Nc2cccc(NCCO)n2)s1	Active	Training set	IC50	'='	13	nM	CHEMBL1149291	13.2735	13.2735	0.11644	-3.50474	0.477182	21.5185	403.895	385.751	403.087	140	0	0.267	-0.394545	0.394545	0.267	1.44444	2.2963	3.14815	0	0	0	0	0	0	0	0	3.35228	2.12618	1669.69	34.7207	30.8388	14.4112	20.4324	15.4914	7.93601	4.3384	5.69389	2.62789	3.73657	1.58043	2.39464
CHEMBL385902	O=C(N/N=C/c1ccc2ccccc2n1)c1ccccc1	Inactive	Training set	IC50	'='	25000	nM	CHEMBL1137366	12.5894	12.5894	0.230631	-1.47029	0.589839	20	275.311	262.207	275.106	102	0	0.270863	-0.267363	0.270863	0.267363	1.14286	1.90476	2.7619	0	0	0	0	0	0	0	0	2.79575	2.15622	1393.75	25.8065	23.2499	10.2499	15.7159	11.9958	5.54855	3.55097	3.55097	2.20781	2.20781	1.31932	1.31932
CHEMBL386337	COC(=O)C[C@H]1[C@]2(C)C3=C(C)[C@H](c4ccoc4)C[C@H]3O[C@@H]2[C@H](O)[C@@H]2[C@]1(C)C(=O)C=C[C@@]2(C)C(=O)NCc1ccc(OC)cc1	Inactive	Training set	IC50	'='	21500	nM	CHEMBL1145323	16.0095	16.0095	1.52891	-6.46506	0.350272	64.8182	603.712	562.384	603.283	234	0	0.305355	-0.496768	0.496768	0.305355	1.27273	2.13636	2.81818	0	0	0	0	0	0	0	0	1.58274	2.10446	3265.69	66.9278	62.2132	21.2132	37.3722	32.0022	11.6467	9.07421	9.07421	6.76681	6.76681	4.88778	4.88778
CHEMBL386645	COc1ccc(C2OC(c3cc(OC)c(OC)c(OC)c3)=NN2C(C)=O)c(OC)c1	Active	Training set	IC50	'='	300	nM	CHEMBL1149507	13.3307	13.3307	0.459767	-3.84183	0.685634	31.8667	416.43	392.238	416.158	160	0	0.242769	-0.496624	0.496624	0.242769	1.03333	1.73333	2.4	0	0	0	0	0	0	0	0	3.26656	2.5758	1798.46	42.11	38.2522	14.2522	23.8841	19.2744	7.27443	4.96025	4.96025	3.35163	3.35163	2.15644	2.15644
CHEMBL387599	COc1cc(/C=C2\CCC/C(=C\c3cc(OC)c(OC)c(OC)c3)C2=O)cc(OC)c1OC	Active	Training set	IC50	'='	6170	nM	CHEMBL2034978	14.5529	14.5529	1.58379	-4.2573	0.522258	36.7879	454.519	424.279	454.199	176	0	0.202798	-0.492692	0.492692	0.202798	0.727273	1.09091	1.42424	0	0	0	0	0	0	0	0	3.0078	2.76037	1978.48	49.5576	45.8577	15.8577	27.6896	23.1536	8.15361	5.54124	5.54124	3.72054	3.72054	2.36858	2.36858
CHEMBL387940	CN(/N=N/c1nc(OCc2ccccc2)c2nc[nH]c2n1)C(=O)Oc1ccc([N+](=O)[O-])cc1	Inactive	Training set	GI50	'='	10715.2	nM	CHEMBL1149311	12.8539	12.8539	0.259737	-3.56268	0.252226	18.6667	448.399	432.271	448.124	166	0	0.436469	-0.471082	0.471082	0.436469	1.30303	2.09091	2.81818	0	0	0	0	0	0	0	0	3.28085	1.79122	2030.91	37.0741	31.619	15.619	22.5045	16.1663	8.21905	5.33276	5.33276	3.24665	3.24665	1.91504	1.91504
CHEMBL388244	COc1cc(-c2nnc(Sc3ncnc4ccccc34)s2)cc(OC)c1OC	Inactive	Training set	IC50	'='	19000	nM	CHEMBL1147840	8.59066	8.59066	0.00925112	-3.32051	0.433206	20.4286	412.496	396.368	412.066	142	0	0.202802	-0.49269	0.49269	0.202802	1	1.78571	2.57143	0	0	0	0	0	0	0	0	3.31426	1.92295	1730.71	33.1016	29.3301	14.9631	20.076	15.0829	8.71588	4.74611	6.95957	3.19493	5.17536	2.04773	3.80412
CHEMBL388532	OC[C@H]1C[C@](O)(c2ccc(F)cc2)[C@@H](c2ccc(F)cc2)O1	Inactive	Training set	GI50	'='	95000	nM	CHEMBL1154444	14.363	14.363	1.46152	-4.11706	0.916426	47.9091	306.308	290.18	306.107	116	0	0.211509	-0.393675	0.393675	0.211509	1.27273	1.90909	2.5	0	0	0	0	0	0	0	0	2.99154	2.73181	1283.26	29.5495	26.4807	10.4807	17.1793	13.511	5.69446	4.04652	4.04652	2.67425	2.67425	1.74958	1.74958
CHEMBL388543	CO[C@@H]1/C=C(C)/C=C/[C@@H](C)/C=C/C(=O)O[C@H](/C(C)=C/C=C(\C)CNC(=O)[C@@H](NC=O)OC(=O)Nc2ccc3ccccc3c2)[C@@H](C)/C=C/C=C/[C@@H](OC)CC/C=C(C)\C=C\C1	Active	Training set	GI50	'='	99	nM	CHEMBL1143025	15.0208	15.0208	0.942383	-6.07836	0.0880496	58.3607	834.067	770.563	833.462	326	0	0.413492	-0.454069	0.454069	0.413492	1.03279	1.85246	2.62295	0	0	0	0	0	0	0	0	0.703108	3.18048	4957.14	99.0357	92.6076	29.6076	54.4664	46.3828	15.0411	9.4464	9.4464	5.38247	5.38247	3.03924	3.03924
CHEMBL389024	COc1cc(Nc2ncnc3c(OC)c(OC)c(OC)cc23)cc(OC)c1OC	Inactive	Training set	IC50	'='	30000	nM	CHEMBL1143761	8.88251	8.88251	0.161549	-3.55547	0.609155	24.6207	401.419	378.235	401.159	154	0	0.205118	-0.492687	0.492687	0.205118	0.758621	1.34483	2	0	0	0	0	0	0	0	0	2.88489	2.65247	1786.77	40.3171	36.7911	13.7911	23.0906	18.4883	7.04113	4.79335	4.79335	3.35058	3.35058	2.20177	2.20177
CHEMBL389071	COc1ccccc1-n1c(C)nc2c(-c3ccc(Br)cc3)nc3ccccc3c2c1=O	Active	Training set	IC50	'='	6700	nM	CHEMBL1142916	14.7575	14.7575	0.13432	-3.46056	0.317269	22.2903	472.342	454.198	471.058	152	0	0.266365	-0.494557	0.494557	0.266365	1.03226	1.80645	2.6129	0	0	0	0	0	0	0	0	3.01308	2.07749	2169.71	36.9777	33.0361	16.6221	22.433	17.3666	9.1596	5.95237	6.74537	4.24036	4.63685	2.97631	3.17456
CHEMBL389205	CO[C@@H]1/C=C(C)/C=C/[C@@H](C)/C=C(\C)C(=O)O[C@H](/C(C)=C/C=C(\C)CNC(=O)[C@@H](NC=O)OC(=O)Nc2ccccc2)[C@@H](C)/C=C/C=C/[C@@H](OC)CC/C=C(C)\C=C\C1	Active	Training set	GI50	'='	9.9	nM	CHEMBL1143025	15.434	15.434	0.95731	-6.21618	0.0874007	60.9655	798.034	734.53	797.462	314	0	0.413492	-0.453877	0.453877	0.413492	1.06897	1.89655	2.62069	0	0	0	0	0	0	0	0	0.683125	4.3219	4553.08	97.2263	91.1076	28.1076	52.8564	45.3828	14.0411	8.6964	8.6964	4.79703	4.79703	2.59931	2.59931
CHEMBL389206	CO[C@@H]1/C=C(C)/C=C/[C@@H](C)/C=C(\C)C(=O)O[C@H](/C(C)=C/C=C(\C)CNC(=O)[C@@H](NC=O)OC(=O)Nc2ccc3ccccc3c2)[C@@H](C)/C=C/C=C/[C@@H](OC)CC/C=C(C)\C=C\C1	Active	Training set	GI50	'='	60	nM	CHEMBL1143025	15.4952	15.4952	0.955684	-6.24086	0.0878918	58.3226	848.094	782.574	847.477	332	0	0.413492	-0.453877	0.453877	0.413492	1.03226	1.87097	2.62903	0	0	0	0	0	0	0	0	0.701456	3.26502	5067.33	101.536	95.1076	30.1076	55.6778	47.6328	15.2911	9.6964	9.6964	5.54703	5.54703	3.12726	3.12726
CHEMBL389754	COc1cccc(Sc2ncnc3ccccc23)c1	Inactive	Training set	IC50	'='	23100	nM	CHEMBL1147840	8.22787	8.22787	0.161509	-3.01528	0.676917	20.2105	268.341	256.245	268.067	94	0	0.119489	-0.496726	0.496726	0.119489	1.15789	2.10526	3.05263	0	0	0	0	0	0	0	0	2.68215	2.31125	1230.05	23.4113	21.2109	10.0274	14.2408	10.9609	5.77742	3.21474	4.21381	2.07484	2.97185	1.30381	2.07918
CHEMBL390452	O=C(/C=C/c1cccc(C(=O)c2cc3ccccc3o2)c1)NO	Active	Training set	IC50	'='	160	nM	CHEMBL1148761	13.2789	13.2789	0.447322	-1.64145	0.335653	19.7391	307.305	294.201	307.084	114	0	0.266863	-0.452578	0.452578	0.266863	1.26087	2.13043	3	0	0	0	0	0	0	0	0	3.19923	2.33785	1497.09	27.3839	24.0802	11.0802	16.6814	12.3281	5.97268	3.98587	3.98587	2.53138	2.53138	1.58192	1.58192
CHEMBL390756	COc1cc2oc3ccccc3c2cc1Nc1ncnc2c(OC)c(OC)c(OC)cc12	Active	Training set	IC50	'='	9800	nM	CHEMBL1143761	9.12566	9.12566	0.0218543	-3.4926	0.387131	22.1875	431.448	410.28	431.148	162	0	0.205118	-0.494434	0.494434	0.205118	0.84375	1.65625	2.53125	0	0	0	0	0	0	0	0	3.4	2.00171	2313.33	40.0741	36.3829	15.3829	24.0262	18.8301	8.38288	5.94129	5.94129	4.28995	4.28995	2.96405	2.96405
CHEMBL390806	COc1cc2c(Nc3ccccc3[N+](=O)[O-])ncnc2c(OC)c1OC	Inactive	Training set	IC50	'='	31200	nM	CHEMBL1143761	11.7967	11.7967	0.0847164	-3.44251	0.529154	20.7692	356.338	340.21	356.112	134	0	0.292205	-0.492687	0.492687	0.292205	1.19231	1.96154	2.73077	0	0	0	0	0	0	0	0	2.80951	2.61536	1590.07	32.2731	28.3301	12.3301	18.9479	14.3524	6.40514	4.35551	4.35551	2.99925	2.99925	1.95879	1.95879
CHEMBL391250	CCCCCCCCCCCCCCCCNC(=O)[C@@H]1CSC(c2ccc(N)cc2)N1	Active	Training set	IC50	'='	2400	nM	CHEMBL1159121	14.0075	14.0075	0.409102	-5.41149	0.186548	53.871	447.733	402.373	447.328	176	0	0.237537	-0.398729	0.398729	0.237537	1.19355	1.77419	2.35484	0	0	0	0	0	0	0	0	3.36221	2.85649	2377.72	61.9806	60.1581	15.9746	32.5133	30.0193	8.5469	4.47205	5.267	2.51182	3.29599	1.38973	2.05709
CHEMBL391405	COc1cc(C(=O)c2ccc3ccn(C)c3c2)cc(OC)c1OC	Active	Training set	IC50	'='	75	nM	CHEMBL1148871	13.8592	13.8592	0.184603	-3.49228	0.674409	24.25	325.364	306.212	325.131	124	0	0.202803	-0.49269	0.49269	0.202803	1	1.75	2.41667	0	0	0	0	0	0	0	0	3.06695	2.55195	1584.47	33.3589	30.5802	11.5802	19.1929	15.5997	6.09969	4.2935	4.2935	2.95885	2.95885	1.88566	1.88566
CHEMBL391612	N=C(N)NCc1ccc2ccc3cccc4ccc1c2c34	Inactive	Training set	IC50	'='	43700	nM	CHEMBL1138355	8.61832	8.61832	0.168692	-3.21049	0.296892	23.0476	273.339	258.219	273.127	102	0	0.190987	-0.370153	0.370153	0.190987	1.14286	1.85714	2.61905	0	0	0	0	0	0	0	0	2.80121	2.39334	1589.52	27.1768	25.3416	10.3416	16.6209	13.1833	5.89443	4.27361	4.27361	3.08021	3.08021	2.25225	2.25225
CHEMBL391636	COc1cc2c(cc1OCCCCOc1ccc(OCCCCOc3cc4c(cc3OC)C(=O)N3CCC[C@H]3C=N4)c3c1C(=O)c1ccccc1C3=O)N=C[C@@H]1CCCN1C2=O	Active	Training set	IC50	'='	7000	nM	CHEMBL1137474	15.0189	15.0189	0.56495	-5.00072	0.0908018	39.3548	840.93	792.546	840.337	320	0	0.256236	-0.492841	0.492841	0.256236	0.612903	1.03226	1.45161	0	0	0	0	0	0	0	0	1.49421	1.1652	4520.19	85.1321	77.8713	29.8713	48.8401	40.5021	16.5021	11.5	11.5	8.0876	8.0876	5.45216	5.45216
CHEMBL391731	CC1(C)N2Cc3[nH]c4ccccc4c3C[C@H]2C(=O)N1[C@@H](CC(N)=O)C(=O)OCc1ccccc1	Inactive	Training set	IC50	'='	16960	nM	CHEMBL1157623	15.2085	15.2085	0.227582	-5.33834	0.549553	39.5294	460.534	432.31	460.211	176	0	0.329305	-0.459274	0.459274	0.329305	1.41176	2.17647	2.94118	0	0	0	0	0	0	0	0	3.58251	2.02832	2452.5	48.3315	44.4218	16.4218	27.5975	22.8747	9.03308	6.56295	6.56295	4.50379	4.50379	3.14975	3.14975
CHEMBL391744	COc1cc2c(cc1OCCCCCOc1ccc(OCCCCCOc3cc4c(cc3OC)C(=O)N3CCC[C@H]3C=N4)c3c1C(=O)c1ccccc1C3=O)N=C[C@@H]1CCCN1C2=O	Active	Training set	IC50	'='	1000	nM	CHEMBL1137474	15.0514	15.0514	0.582674	-5.15414	0.0784936	39.875	868.984	816.568	868.368	332	0	0.256236	-0.492841	0.492841	0.256236	0.59375	1.01562	1.4375	0	0	0	0	0	0	0	0	1.47987	1.15031	4739.54	90.1321	82.8713	30.8713	51.3401	43.0021	17.0021	11.75	11.75	8.2126	8.2126	5.51466	5.51466
CHEMBL392129	Cn1cc(-c2cc(-c3cn(C)c4ccc(Cl)cc34)[nH]n2)c2cc(Cl)ccc21	Active	Training set	GI50	'='	3050	nM	CHEMBL1137563	8.93073	8.93073	0.2813	-3.12021	0.389238	21.1111	395.293	379.165	394.075	134	0	0.19009	-0.349847	0.349847	0.19009	0.925926	1.51852	2.14815	0	0	0	0	0	0	0	0	3.48343	1.99097	2032.48	32.4088	29.0448	14.5566	19.6554	15.314	8.12275	5.49182	6.24775	3.87923	4.25719	2.72782	3.0113
CHEMBL392344	C[C@@H](C(=O)OCc1ccccc1)N1C(=O)[C@@H]2Cc3c([nH]c4ccccc34)CN2C1(C)C	Inactive	Training set	IC50	'='	47960	nM	CHEMBL1157623	14.9514	14.9514	0.169148	-5.00246	0.658978	42	417.509	390.293	417.205	160	0	0.328473	-0.459292	0.459292	0.328473	1.41935	2.19355	2.96774	0	0	0	0	0	0	0	0	3.51413	1.96173	2283.83	45.1768	42.0664	15.0664	25.7434	21.8026	8.35535	6.1328	6.1328	4.27846	4.27846	2.94153	2.94153
CHEMBL392549	CC1(C)N(CC(=O)OCc2ccccc2)C(=O)[C@@H]2Cc3c([nH]c4ccccc34)CN21	Active	Training set	IC50	'='	9980	nM	CHEMBL1157623	14.6347	14.6347	0.11663	-4.68996	0.679638	39.9333	403.482	378.282	403.19	154	0	0.325548	-0.459497	0.459497	0.325548	1.36667	2.13333	2.93333	0	0	0	0	0	0	0	0	3.4883	1.87949	2180.96	42.6768	39.5664	14.5664	24.4934	20.5526	8.10535	5.896	5.896	4.06459	4.06459	2.78434	2.78434
CHEMBL392660	COc1ccc(-c2[nH]c3ccccc3c2C=C(C#N)C#N)cc1	Active	Training set	GI50	'='	547	nM	CHEMBL3616442	9.30377	9.30377	0.373026	-3.12267	0.733741	18.4348	299.333	286.229	299.106	110	0	0.166568	-0.496768	0.496768	0.166568	1.26087	2	2.69565	0	0	0	0	0	0	0	0	3.10554	2.67947	1526.57	27.4363	24.2499	11.2499	16.5993	12.4999	6.05268	4.08881	4.08881	2.79265	2.79265	1.83573	1.83573
CHEMBL392862	COc1cc2c(c(OC)c1OC(=O)CCC(=O)O[C@@H](C(=O)O[C@H]1C[C@@]3(O)[C@@H](OC(=O)c4ccccc4)[C@@H]4[C@]5(OC(C)=O)CO[C@@H]5C[C@H](O)[C@@]4(C)C(=O)[C@H](OC(C)=O)C(=C1C)C3(C)C)[C@@H](NC(=O)c1ccccc1)c1ccccc1)-c1ccc(OC)c(=O)cc1[C@@H](NC(C)=O)CC2	Active	Training set	ED50	'='	50.7	nM	CHEMBL1139194	18.3235	18.3235	1.52313	-7.8558	0.0284102	47.4375	1321.39	1244.78	1320.49	506	0	0.350136	-0.492677	0.492677	0.350136	0.822917	1.54167	2.20833	0	0	0	0	0	0	0	0	0.602185	1.5611	7615.7	134.889	121.876	45.8759	76.128	62.3873	24.6764	18.0654	18.0654	12.5926	12.5926	8.70292	8.70292
CHEMBL392863	COc1ccc2c(c1)[C@@H](NC(=O)CCC(=O)O[C@@H](C(=O)O[C@H]1C[C@@]3(O)[C@@H](OC(=O)c4ccccc4)[C@@H]4[C@]5(OC(C)=O)CO[C@@H]5C[C@H](O)[C@@]4(C)C(=O)[C@H](OC(C)=O)C(=C1C)C3(C)C)[C@@H](NC(=O)c1ccccc1)c1ccccc1)CCc1cc(OC)c(OC)c(OC)c1-2	Active	Training set	ED50	'='	70.4	nM	CHEMBL1139194	18.3182	18.3182	1.7447	-7.84422	0.0351891	49.0652	1265.37	1188.76	1264.5	486	0	0.350136	-0.496756	0.496756	0.350136	0.847826	1.57609	2.25	0	0	0	0	0	0	0	0	0.620174	1.55459	7303.92	131.734	120.059	44.0594	74.2966	61.4791	23.7682	17.4488	17.4488	12.2986	12.2986	8.51198	8.51198
CHEMBL392971	CC[C@@]1(O)C(=O)OCn2c1cc1c(c2=O)Cc2c-1nc1ccccc1c2C=O	Active	Training set	ED50	'='	18.4	nM	CHEMBL1139194	13.9959	13.9959	0.255019	-4.02158	0.423754	36.3571	376.368	360.24	376.106	140	0	0.345633	-0.441346	0.441346	0.345633	1.57143	2.42857	3.21429	0	0	0	0	0	0	0	0	3.13196	2.02633	1830.91	33.4363	29.4357	13.4357	19.9452	15.501	7.59278	5.81224	5.81224	4.37754	4.37754	3.06051	3.06051
CHEMBL393070	COc1cc([C@@H]2c3cc4c(cc3[C@@H](O[C@H]3O[C@H]5CO[C@H](C)O[C@@H]5[C@@H](O)[C@@H]3O)[C@H]3COC(=O)[C@H]23)OCO4)cc(OC)c1O	Active	Training set	ED50	'='	9452	nM	CHEMBL1139194	14.6388	14.6388	1.42701	-5.1399	0.429829	69.381	588.562	556.306	588.184	226	0	0.30994	-0.501699	0.501699	0.30994	1.02381	1.80952	2.52381	0	0	0	0	0	0	0	0	3.63823	1.70845	2700.34	56.9908	51.8072	19.8072	32.9156	26.7155	10.9907	8.10963	8.10963	5.84322	5.84322	4.11579	4.11579
CHEMBL393136	CC(C)=CCc1c2c(c3occ(-c4ccc(O)c(O)c4)c(=O)c3c1O)C=CC(C)(C)O2	Active	Training set	GI50	'='	3950	nM	CHEMBL1149689	14.4871	14.4871	0.962616	-4.03877	0.394248	29.7419	420.461	396.269	420.157	160	0	0.293294	-0.506587	0.506587	0.293294	1.29032	2.16129	2.90323	0	0	0	0	0	0	0	0	3.01508	2.34927	2053.36	42.5052	38.9495	14.9495	24.8199	19.8577	8.13299	6.08712	6.08712	3.99863	3.99863	2.71643	2.71643
CHEMBL393545	O=C1NC(=O)c2c1c1c3ccccc3[nH]c1c1cccn21	Inactive	Training set	IC50	'='	50000	nM	CHEMBL2040806	12.7555	12.7555	0.0506288	-1.09989	0.484028	22.4762	275.267	266.195	275.069	100	0	0.275457	-0.352773	0.352773	0.275457	1.09524	1.95238	2.85714	0	0	0	0	0	0	0	0	3.22848	2.13931	1432.55	21.9697	19.1581	10.1581	14.0175	10.3679	5.9735	4.55055	4.55055	3.50457	3.50457	2.70126	2.70126
CHEMBL393589	CC1(C)N2Cc3[nH]c4ccccc4c3C[C@H]2C(=O)N1[C@@H](Cc1ccc(O)cc1)C(=O)OCc1ccccc1	Active	Training set	IC50	'='	690	nM	CHEMBL1157623	15.6576	15.6576	0.22894	-5.34193	0.37314	37.7368	509.606	478.358	509.231	194	0	0.329111	-0.507967	0.507967	0.329111	1.26316	2.02632	2.78947	0	0	0	0	0	0	0	0	3.67509	1.87521	2872.49	53.348	49.4746	18.4746	30.9569	25.6649	10.3095	7.46193	7.46193	5.12392	5.12392	3.5304	3.5304
CHEMBL393590	CC1(C)N2Cc3[nH]c4ccccc4c3C[C@H]2C(=O)N1[C@@H](COCc1ccccc1)C(=O)OCc1ccccc1	Inactive	Training set	IC50	'='	13920	nM	CHEMBL1157623	15.6256	15.6256	0.259135	-5.51567	0.335966	38.3077	523.633	490.369	523.247	200	0	0.33118	-0.459219	0.459219	0.33118	1.15385	1.82051	2.53846	0	0	0	0	0	0	0	0	3.68884	1.82092	2980.84	55.848	51.9746	18.9746	32.126	26.9608	10.5136	7.43899	7.43899	5.07925	5.07925	3.45476	3.45476
CHEMBL393690	COc1ccc(C(=O)O[C@H]2[C@H](O[C@H]3[C@H](OC(C)=O)[C@@H](O[C@H]4C[C@H]5[C@@H]6CCc7cc(O)ccc7[C@H]6CC[C@]5(C)[C@@]4(O)[C@H](C)C(=O)CCC(C)C)OC[C@H]3O)OC[C@@H](O)[C@@H]2O)cc1	Active	Training set	IC50	'='	1400	nM	CHEMBL1149681	16.5664	16.5664	1.66078	-7.46712	0.180355	74.8197	854.987	792.491	854.409	336	0	0.338185	-0.507956	0.507956	0.338185	1.01639	1.85246	2.57377	0	0	0	0	0	0	0	0	1.42497	1.91236	4594.96	97.6455	91.1237	29.1237	53.772	46.282	15.7407	11.5408	11.5408	7.92445	7.92445	5.2752	5.2752
CHEMBL393929	O=C1N=C(NCc2cccs2)S/C1=C\c1ccc2ncccc2c1	Inactive	Training set	IC50	'='	18004.3	nM	CHEMBL1201861	12.6428	12.6428	0.172714	-2.77445	0.723259	24.5833	351.456	338.352	351.05	118	0	0.285791	-0.359336	0.359336	0.285791	1.375	2.33333	3.20833	0	0	0	0	0	0	0	0	3.34728	1.80764	1583.51	27.7207	24.5664	13.1994	17.1049	12.8095	7.99525	4.20979	6.0038	2.66037	4.10792	1.68021	2.76614
CHEMBL395830	CC1(C)N2Cc3[nH]c4ccccc4c3C[C@H]2C(=O)N1[C@@H](CCC(=O)OCc1ccccc1)C(=O)OCc1ccccc1	Inactive	Training set	IC50	'='	35400	nM	CHEMBL1157623	15.7205	15.7205	0.314378	-5.78821	0.283828	37.2857	565.67	530.39	565.258	216	0	0.328779	-0.4608	0.4608	0.328779	1.09524	1.7381	2.42857	0	0	0	0	0	0	0	0	3.74465	1.79605	3200.85	59.9253	55.3829	20.3829	34.2967	28.6649	11.2177	7.87438	7.87438	5.30721	5.30721	3.58262	3.58262
CHEMBL395831	CC1(C)N2Cc3[nH]c4ccccc4c3C[C@H]2C(=O)N1[C@@H](CCCCNC(=O)OCc1ccccc1)C(=O)OCc1ccccc1	Active	Training set	IC50	'='	4240	nM	CHEMBL1157623	15.8784	15.8784	0.365502	-6.00365	0.167766	37.7778	608.739	568.419	608.3	234	0	0.406965	-0.459285	0.459285	0.406965	1.11111	1.77778	2.48889	0	0	0	0	0	0	0	0	1.48605	1.75248	3482.27	66.5027	61.8301	21.8301	37.7074	31.8094	11.9149	8.20144	8.20144	5.46535	5.46535	3.659	3.659
CHEMBL395968	CC(=O)Nc1cccc(Nc2nc(Nc3ccc(CN4CCNCC4)cc3)n3ncc(C#N)c3n2)c1	Active	Training set	IC50	'='	1400	nM	CHEMBL1145386	12.4492	12.4492	0.0586321	-4.01408	0.313471	32.5278	482.552	456.344	482.229	182	0	0.233262	-0.326261	0.326261	0.233262	1.25	2.05556	2.83333	0	0	0	0	0	0	0	0	3.47682	1.73955	2469.54	47.6848	43.3804	17.3804	28.0018	22.1915	9.40265	6.22524	6.22524	3.89956	3.89956	2.52882	2.52882
CHEMBL396442	COc1ccc(/C=C/C(C)=O)cc1OC(=O)[C@@]1(C)CC[C@]2(C)CC[C@]3(C)C(=CC(=O)[C@@H]4[C@@]5(C)CC[C@H](O)C(C)(C)[C@@H]5CC[C@]43C)[C@@H]2C1	Active	Training set	ED50	'='	2800	nM	CHEMBL1149639	16.9954	16.9954	1.87618	-7.0406	0.19632	78.766	644.893	588.445	644.408	256	0	0.316836	-0.492842	0.492842	0.316836	1.06383	1.95745	2.68085	0	0	0	0	0	0	0	0	0.574797	2.2271	3823.86	82.6269	78.9495	22.9495	44.4452	40.5412	12.633	10.3872	10.3872	7.44455	7.44455	5.13005	5.13005
CHEMBL396875	COc1cc2c(cc1OCCCCCN1CCN(C3=NS(=O)(=O)c4ccccc4N3C(C)C)CC1)N=C[C@@H]1CCCN1C2=O	Inactive	Training set	IC50	'='	27800	nM	CHEMBL1149713	14.2467	14.2467	0.573155	-6.13399	0.384176	47.7273	622.792	580.456	622.294	236	0	0.287146	-0.492841	0.492841	0.287146	1.15909	2	2.81818	0	0	0	0	0	0	0	0	1.01125	1.57422	3363.28	67.7981	63.1328	21.9493	37.5241	32.3448	12.7848	7.84556	9.38651	5.26388	6.47886	3.45851	4.49474
CHEMBL396876	COc1cc2c(cc1OCCCCN1CCN(C3=NS(=O)(=O)c4ccccc4N3c3ccccc3)CC1)N=C[C@@H]1CCCN1C2=O	Inactive	Training set	IC50	'='	357000	nM	CHEMBL1149713	14.2659	14.2659	0.184721	-5.92424	0.326122	43.4783	642.782	604.478	642.262	240	0	0.287171	-0.492841	0.492841	0.287171	1.04348	1.84783	2.67391	0	0	0	0	0	0	0	0	1.10595	1.42979	3528.83	65.2622	60.1328	22.9493	37.2055	31.0948	13.5348	8.34556	9.88651	5.68819	6.90316	3.78247	4.8187
CHEMBL396920	COc1cc(O)c2c(=O)cc(-c3ccccc3Cl)oc2c1CN1CCOCC1	Inactive	Training set	IC50	'='	42000	nM	CHEMBL1138403	13.7212	13.7212	0.686319	-4.14959	0.718918	35.6786	401.846	381.686	401.103	146	0	0.293136	-0.506893	0.506893	0.293136	1.46429	2.28571	3.07143	0	0	0	0	0	0	0	0	2.91257	2.2254	1718.31	37.066	33.3664	14.1223	21.5076	17.151	7.62076	5.01573	5.3937	3.40498	3.68846	2.26424	2.44455
CHEMBL397484	O=C(Cc1csc2nc(-c3ccc(Br)cc3)cn12)N/N=C/c1ccccc1	Inactive	Training set	GI50	'='	20417.4	nM	CHEMBL1143799	13.0936	13.0936	0.126545	-3.2749	0.367379	21.6667	439.338	424.218	438.015	134	0	0.245544	-0.293524	0.293524	0.245544	1.37037	2.14815	2.92593	0	0	0	0	0	0	0	0	3.41849	1.77706	1714.8	31.7457	27.9833	15.3858	19.3538	14.5138	8.6761	4.67387	6.24026	2.9383	4.08664	1.84547	2.73915
CHEMBL398051	COc1ccc(NC(=O)c2cc(NC(=O)C(C)Br)ccc2F)cc1	Active	Training set	IC50	'='	2430	nM	CHEMBL1140590	15.0175	15.0175	0.429594	-3.40215	0.757158	23.4167	395.228	379.1	394.033	126	0	0.258212	-0.496766	0.496766	0.258212	1.29167	2	2.66667	0	0	0	0	0	0	0	0	2.81746	2.76796	1367.92	31.4447	27.3751	12.9611	17.8953	13.7333	6.63189	3.84028	4.63327	2.2728	2.61199	1.29379	1.38245
CHEMBL398092	COc1ccc(C(=O)O[C@H]2[C@H](O[C@H]3[C@H](OC(C)=O)[C@@H](O[C@H]4C[C@H]5[C@@H]6CCc7cc(O)ccc7[C@H]6CC[C@]5(C)[C@@]4(O)[C@H](C)C(=O)CCC(C)C)OC[C@H]3F)OC[C@@H](O)[C@@H]2O)cc1	Active	Training set	IC50	'='	680	nM	CHEMBL1149681	18.9978	18.9978	1.67231	-7.49114	0.197868	74.6066	856.978	795.49	856.405	336	0	0.338185	-0.507956	0.507956	0.338185	1.06557	1.91803	2.65574	0	0	0	0	0	0	0	0	1.34844	1.89917	4576.09	96.9384	90.0934	29.0934	53.2114	45.8586	15.7256	11.5257	11.5257	7.91448	7.91448	5.26867	5.26867
CHEMBL398233	CCOC(=O)c1ccc(NC(=O)CC2Sc3ncnn3C2=O)cc1	Inactive	Training set	GI50	'='	18197	nM	CHEMBL1147193	12.9847	12.9847	0.113672	-3.58651	0.820135	29.0833	346.368	332.256	346.074	124	0	0.33761	-0.462391	0.462391	0.33761	1.58333	2.375	3.08333	0	0	0	0	0	0	0	0	3.24909	2.01944	1349.23	29.334	25.3301	12.1466	17.0968	12.8913	6.76061	3.89966	4.87718	2.44499	3.37259	1.4963	2.28766
CHEMBL399121	COc1ccc([C@@H]2CC(=O)c3c(O)cc(O)cc3O2)cc1O	Inactive	Training set	IC50	'='	40000	nM	CHEMBL4402519	13.1982	13.1982	0.899452	-3.55631	0.78854	31.5455	302.282	288.17	302.079	114	0	0.293294	-0.507679	0.507679	0.293294	1.40909	2.31818	3.09091	0	0	0	0	0	0	0	0	2.76893	2.42736	1261.86	27.5411	24.4495	10.4495	16.4945	12.3577	5.63299	4.00799	4.00799	2.64141	2.64141	1.71806	1.71806
CHEMBL399153	CCCc1cc(=O)c2c(OC)c3c(OC)cc(O)c(Oc4c(O)cc(OC)c5c(OC)c6c(=O)cc(CCC)oc6cc45)c3cc2o1	Active	Training set	GI50	'='	6309.57	nM	CHEMBL1141286	14.3573	14.3573	1.44512	-4.12559	0.14458	27.3191	642.657	608.385	642.21	244	0	0.293297	-0.50413	0.50413	0.293297	0.702128	1.17021	1.57447	0	0	0	0	0	0	0	0	3.27219	1.94385	3173.3	62.3751	56.4907	22.4907	36.2569	28.9907	12.1742	8.82217	8.82217	6.3952	6.3952	4.63909	4.63909
CHEMBL399454	COc1cc2c3c(c4cc(OC)c(OC)cc4c2cc1OC)[C@H](O)[C@@H]1CCCN1C3	Active	Training set	IC50	'='	166.7	nM	CHEMBL4049418	9.49097	9.49097	0.500477	-4.15902	0.6566	47.2667	409.482	382.266	409.189	158	0	0.211023	-0.492846	0.492846	0.211023	0.966667	1.53333	2.13333	0	0	0	0	0	0	0	0	3.08874	2.31552	2190.9	44.1958	41.4885	14.4885	25.194	21.4162	8.00794	5.96149	5.96149	4.51279	4.51279	3.28473	3.28473
CHEMBL399530	CCc1cc(-c2[nH]nc(C)c2-c2ccc3c(c2)OCCO3)c(O)cc1O	Active	Training set	IC50	'='	9536.39	nM	CHEMBL1201861	8.79077	8.79077	0.0143921	-3.58373	0.667306	29.2308	352.39	332.23	352.142	134	0	0.293131	-0.507532	0.507532	0.293131	1.30769	2.19231	3	0	0	0	0	0	0	0	0	3.24631	2.27825	1745.18	35.2731	32.5274	12.5274	20.7789	16.6357	6.87196	4.87196	4.87196	3.36024	3.36024	2.23539	2.23539
CHEMBL399549	COc1cc(NC(=O)c2cc(NC(=O)C(C)Br)ccc2F)ccn1	Active	Training set	IC50	'='	2420	nM	CHEMBL1140590	14.9981	14.9981	0.418782	-3.39574	0.761208	22.8333	396.216	381.096	395.028	126	0	0.258216	-0.480931	0.480931	0.258216	1.41667	2.20833	2.95833	0	0	0	0	0	0	0	0	2.78448	2.7655	1351.54	30.5745	26.3223	12.9083	17.4678	13.1805	6.5791	3.78991	4.58291	2.23563	2.57482	1.28882	1.37748
CHEMBL399727	Cc1ccc(CN2CCC=C(CCC(=O)NO)C2=O)cc1	Active	Training set	GI50	'='	8100	nM	CHEMBL1140539	13.5818	13.5818	0.731631	-4.1586	0.642363	36.5714	288.347	268.187	288.147	112	0	0.249277	-0.334299	0.334299	0.249277	1.66667	2.47619	3.19048	0	0	0	0	0	0	0	0	2.78902	2.99883	1289.3	32.6353	30.1192	10.1192	18.0882	15.0907	5.23525	3.38561	3.38561	1.99811	1.99811	1.14483	1.14483
CHEMBL399744	CC(C)c1cccc(C(C)C)c1N1C(=O)c2ccc(Cl)cc2C1=O	Active	Training set	IC50	'='	5520	nM	CHEMBL3091346	13.8364	13.8364	0.321188	-4.15654	0.701956	29.125	341.838	321.678	341.118	124	0	0.265716	-0.268167	0.268167	0.265716	1	1.58333	2.16667	0	0	0	0	0	0	0	0	3.10233	2.84294	1461.4	34.6603	31.6417	12.3976	19.4402	16.2681	6.64602	4.6083	4.98627	3.18812	3.3771	2.20815	2.34989
CHEMBL400000	CC(=O)O[C@@H]1C[C@H]2[C@]3(C)CC[C@H]4C(C)(C)CCC[C@]4(C)[C@H]3C[C@H](O)[C@]2(C)[C@@H](C=O)[C@@H]1C(C)=O	Active	Training set	GI50	'='	741.31	nM	CHEMBL1141332	14.6208	14.6208	3.38751	-6.9794	0.47459	99.3939	460.655	416.303	460.319	186	0	0.302423	-0.461758	0.461758	0.302423	1.09091	1.90909	2.54545	0	0	0	0	0	0	0	0	3.13821	3.05857	2492.74	62.6463	60.0412	16.0412	32.7866	30.633	8.72474	7.22895	7.22895	5.3186	5.3186	3.89362	3.89362
CHEMBL400092	O[C@H]1[C@H]2c3cc4c(cc3CN3CCC(=C[C@@H]1O)[C@H]23)OCO4	Active	Training set	GI50	'='	4000	nM	CHEMBL1921724	9.43323	9.43323	0.174239	-3.8204	0.68951	71.9048	287.315	270.179	287.116	110	0	0.230801	-0.453585	0.453585	0.230801	1.38095	2.28571	3.14286	0	0	0	0	0	0	0	0	3.18528	2.10415	1335.52	29.0246	27.0802	10.0802	17.0197	14.2121	5.89557	4.51158	4.51158	3.3561	3.3561	2.46976	2.46976
CHEMBL400247	CC[C@H](/C=C/[C@@H](C)[C@H]1CC[C@H]2[C@@H]3CC=C4C[C@@H](O)CC[C@]4(C)[C@H]3CC[C@]12C)C(C)C	Inactive	Training set	IC50	'='	18280	nM	CHEMBL2062415	10.2367	10.2367	2.76956	-6.26853	0.4566	101.2	412.702	364.318	412.371	170	0	0.210461	-0.392797	0.392797	0.210461	1.33333	2.3	3.06667	0	0	0	0	0	0	0	0	3.29046	2.75583	2528.62	63.5165	62.9082	14.9082	33.1528	32.1124	8.20412	6.32912	6.32912	4.53956	4.53956	3.0453	3.0453
CHEMBL400385	CN1c2ccccc2C(N2CCN(Cc3cncn3Cc3ccc(C#N)cc3)CC2)c2ccccc2S1(=O)=O	Inactive	Training set	IC50	'='	69400	nM	CHEMBL1140468	14.7186	14.7186	0.305446	-6.31056	0.38385	38.2821	538.677	508.437	538.215	198	0	0.263921	-0.328922	0.328922	0.263921	1.05128	1.76923	2.51282	0	0	0	0	0	0	0	0	3.47906	1.79973	3033.54	53.348	48.908	19.7245	30.8895	25.3505	11.7906	7.25685	8.98038	4.98015	6.46554	3.30035	4.44588
CHEMBL401149	C=C1C(=O)O[C@@H]2[C@H]1CC[C@H](C)[C@]1(O)C=CC(=O)[C@@]21C	Inactive	Training set	IC50	'='	40300	nM	CHEMBL1806428	13.6405	13.6405	1.78987	-4.58694	0.529077	81.5789	262.305	244.161	262.121	102	0	0.333657	-0.45716	0.45716	0.333657	1.78947	2.68421	3.36842	0	0	0	0	0	0	0	0	3.03157	2.93426	1164.6	29.3783	27.133	9.13299	16.2359	13.9289	5.02062	4.10395	4.10395	3.10185	3.10185	2.01184	2.01184
CHEMBL401395	CC(=O)O[C@H]1C(=O)[C@@]2(C)[C@H]([C@H](OC(=O)c3ccccc3)[C@]3(O)C[C@H](OC(=O)[C@H](OC(=O)/C=C/C[C@@H]4C[C@H]5[C@@H]6CCc7cc(O)ccc7[C@H]6CC[C@]5(C)[C@H]4O)[C@@H](NC(=O)c4ccccc4)c4ccccc4)C(C)=C1C3(C)C)[C@]1(OC(C)=O)CO[C@@H]1C[C@@H]2O	Active	Training set	IC50	'='	73	nM	CHEMBL1140624	18.3102	18.3102	1.7224	-7.82675	0.034549	63.0805	1192.37	1114.75	1191.52	460	0	0.35015	-0.507956	0.507956	0.35015	0.931034	1.70115	2.37931	0	0	0	0	0	0	0	0	1.10399	1.47675	7129.01	128.856	118.887	41.8874	72.5207	61.2223	23.1421	17.4918	17.4918	12.4669	12.4669	8.67771	8.67771
CHEMBL402246	CN(C)CCN(C)C(=O)c1cccc(Nc2nc3nc4c(cnn24)CCCCC(=O)Nc2cccc(c2)N3)c1	Active	Training set	IC50	'='	210	nM	CHEMBL1143858	14.39	14.39	0.0683292	-4.65747	0.345334	34.5897	527.633	494.369	527.276	202	0	0.253213	-0.340425	0.340425	0.253213	1.15385	1.97436	2.82051	0	0	0	0	0	0	0	0	3.5453	1.91071	2832.08	56.0551	51.8414	18.8414	32.0531	26.4484	10.1068	6.80678	6.80678	4.23874	4.23874	2.71204	2.71204
CHEMBL402333	COc1cc(-n2cc(-c3ccccc3)[nH]c2=O)cc(OC)c1OC	Inactive	Training set	GI50	'='	39810.7	nM	CHEMBL1140835	13.2282	13.2282	0.088887	-3.46301	0.782839	26.5833	326.352	308.208	326.127	124	0	0.330084	-0.492633	0.492633	0.330084	1.08333	1.75	2.375	0	0	0	0	0	0	0	0	3.03365	2.48317	1423.65	32.4363	29.5274	11.5274	18.8922	14.9941	6.0469	4.08236	4.08236	2.75936	2.75936	1.76732	1.76732
CHEMBL402500	COc1cc(-n2c(-c3ccc(O)cc3)c[nH]c2=O)cc(OC)c1OC	Inactive	Training set	IC50	'='	30200	nM	CHEMBL1142371	13.2667	13.2667	0.128365	-3.49457	0.744201	25.84	342.351	324.207	342.122	130	0	0.330113	-0.507966	0.507966	0.330113	1.16	1.84	2.44	0	0	0	0	0	0	0	0	3.05462	2.54981	1443.39	33.1434	29.9357	11.9357	19.4302	15.1065	6.25103	4.28649	4.28649	2.91732	2.91732	1.9022	1.9022
CHEMBL402578	CC(C)(C)Oc1ccc(C[C@H](N)C(=O)NCCNc2ccc(NCCNC(=O)[C@@H](N)Cc3ccc(OC(C)(C)C)cc3)c3c2C(=O)c2ccccc2C3=O)cc1	Active	Training set	GI50	'='	2230	nM	CHEMBL1143145	15.0876	15.0876	1.17641	-5.03666	0.0746654	31.6071	762.952	708.52	762.41	296	0	0.236822	-0.488165	0.488165	0.236822	0.678571	1.07143	1.42857	0	0	0	0	0	0	0	0	0.697738	1.78414	4019.06	87.0441	81.1328	27.1328	48.5881	40.9468	14.3691	10.0322	10.0322	5.97535	5.97535	3.89144	3.89144
CHEMBL403166	CC(C)[C@H](O)C(=O)N[C@H]1Cc2ccc3c(c2)[C@]24c5cccc(c5N[C@@H]2O3)-c2cccc3[nH]c(Cl)c(c23)-c2oc(nc2Cl)-c2nc(oc24)[C@H](C(C)C)NC1=O	Active	Training set	IC50	'='	5	nM	CHEMBL1143652	15.8294	15.8294	0.125057	-5.43921	0.125654	38.5926	765.654	731.382	764.192	274	0	0.250434	-0.468571	0.468571	0.250434	1.16667	2.01852	2.85185	0	0	0	0	0	0	0	0	1.45135	1.52908	4134.33	66.7178	59.8887	27.4006	39.7902	31.5955	15.6543	11.5189	12.2349	8.59761	9.12726	6.43118	6.90583
CHEMBL403374	CC(=O)c1cccc2c1C(=O)c1c(O)cccc1C2=O	Inactive	Training set	IC50	'='	32400	nM	CHEMBL1141610	13.2097	13.2097	0.769756	-3.34314	0.686249	20.4	266.252	256.172	266.058	98	0	0.29313	-0.507159	0.507159	0.29313	1.1	1.8	2.5	0	0	0	0	0	0	0	0	2.66497	2.56222	1182.5	22.8674	19.633	9.63299	13.7668	10.2247	5.3165	3.9415	3.9415	2.8509	2.8509	1.99989	1.99989
CHEMBL403639	CC(C)=CCC[C@@H](C)[C@H]1CC[C@@]2(C)[C@@H]3CC[C@H]4C(C)(C)[C@@H](O)[C@H](O)[C@H](O)[C@@]45C[C@@]35CC[C@]12C	Inactive	Training set	IC50	'='	10100	nM	CHEMBL1144709	10.7141	10.7141	2.53251	-6.66448	0.445422	105.697	458.727	408.327	458.376	188	0	0.210717	-0.389754	0.389754	0.210717	1.12121	1.9697	2.66667	0	0	0	0	0	0	0	0	3.69888	2.49933	2685.24	67.276	66.2247	16.2247	35.4587	33.8371	9.11237	7.86237	7.86237	6.15614	6.15614	4.49158	4.49158
CHEMBL403664	Cc1c(N)nc([C@H](CC(N)=O)NC[C@H](N)C(N)=O)nc1C(=O)N[C@H](C(=O)N[C@H](C)[C@@H](O)[C@H](C)C(=O)N[C@H](C(=O)NCCc1nc(-c2nc(C(=O)NCCC[S+](C)C)cs2)cs1)[C@@H](C)O)[C@@H](O[C@@H]1O[C@@H](CO)[C@@H](O)[C@H](O)[C@@H]1O[C@H]1O[C@H](CO)[C@@H](O)[C@H](OC(N)=O)[C@@H]1O)c1c[nH]cn1	Inactive	Training set	IC50	'='	13314.6	nM	CHEMBL1201861	13.2379	13.2379	0.669391	-4.47794	0.450588	39.3354	432.426	406.414	431.944	159.957	0	0.28204	-0.444307	0.446682	0.279665	1.2154	1.98221	2.69436	0	0	0	0	0	0	0	0	2.9599	2.40598	2099.34	44.0951	40.4922	15.2739	25.0052	20.6882	8.37186	5.55053	6.04289	3.70192	4.07581	2.42285	2.70571
CHEMBL403752	COc1cn2c(cc1=O)C(=O)c1ccnc(Cc3ccccc3)c1-2	Active	Training set	GI50	'='	1600	nM	CHEMBL1146569	13.2579	13.2579	0.481573	-3.26762	0.581722	25.9167	318.332	304.22	318.1	118	0	0.22363	-0.491249	0.491249	0.22363	1.29167	2.125	2.91667	0	0	0	0	0	0	0	0	3.12138	2.12526	1513.55	28.8065	25.6192	11.6192	17.3398	13.4345	6.43453	4.55608	4.55608	3.19604	3.19604	2.21238	2.21238
CHEMBL403817	COc1cc(-n2c(-c3ccc(Br)cc3)cn(C(C)=O)c2=O)cc(OC)c1OC	Active	Training set	IC50	'='	3100	nM	CHEMBL1142371	13.861	13.861	0.0211201	-3.64523	0.596007	25.4643	447.285	428.133	446.048	146	0	0.339587	-0.492633	0.492633	0.339587	1.07143	1.71429	2.28571	0	0	0	0	0	0	0	0	3.12707	2.64732	1623.74	36.5136	32.3136	14.8996	21.0142	16.4136	7.70661	4.80011	5.5931	3.26439	3.66089	2.13901	2.33726
CHEMBL404313	C[C@H]1[C@H](C)CC[C@]2(C(=O)O)CC[C@]3(C)C(=CC[C@@H]4[C@@]5(C)C[C@@H](O)[C@H](O)[C@@](C)(CO)[C@@H]5CC[C@]43C)[C@H]12	Inactive	Training set	IC50	'='	53600	nM	CHEMBL4270495	14.9652	14.9652	3.58523	-6.93287	0.408691	106.743	488.709	440.325	488.35	198	0	0.309753	-0.480805	0.480805	0.309753	1.2	2.17143	2.85714	0	0	0	0	0	0	0	0	3.24498	2.72451	2747.92	67.0605	65.0412	17.0412	35.6901	33.1536	9.52062	8.17277	8.17277	6.36963	6.36963	4.49989	4.49989
CHEMBL404321	C[n+]1c2ccccc2c(NC2CCNCC2)c2[nH]c3ccccc3c21.[Cl-]	Active	Training set	GI50	'='	1949.84	nM	CHEMBL1287680	9.16427	9.16427	0.138656	-4.1823	0.49257	39.92	331.443	308.259	331.192	126	0	0.240309	-0.379632	0.379632	0.240309	1.24	2	2.84	0	0	0	0	0	0	0	0	3.28312	2.23228	2052.93	36.9697	35.2889	12.2889	21.5056	18.3541	7.01246	4.98607	4.98607	3.61246	3.61246	2.5998	2.5998
CHEMBL404508	O=C1CCCCc2cnn3c(NC4CC4)nc(nc23)Nc2cccc(c2)N1	Active	Training set	IC50	'='	880	nM	CHEMBL1143858	13.3488	13.3488	0.0571437	-4.28769	0.647367	43.5556	363.425	342.257	363.181	138	0	0.232074	-0.351291	0.351291	0.232074	1.2963	2.11111	2.96296	0	0	0	0	0	0	0	0	3.18939	1.94541	1836.41	36.8589	34.0387	13.0387	21.5117	17.6527	7.31101	4.9822	4.9822	3.17318	3.17318	2.03663	2.03663
CHEMBL404531	COc1cc(NC(=O)n2cc(-c3ccc(O)cc3)n(-c3cc(OC)c(OC)c(OC)c3)c2=O)cc(OC)c1OC	Active	Training set	IC50	'='	3000	nM	CHEMBL1142371	14.8162	14.8162	0.245087	-3.76985	0.314974	25.1	551.552	522.32	551.19	210	0	0.341062	-0.507966	0.507966	0.341062	0.85	1.375	1.875	0	0	0	0	0	0	0	0	3.39377	2.24912	2484.66	53.3835	48.0159	19.0159	30.9477	24.2062	9.85072	6.79664	6.79664	4.65011	4.65011	3.03574	3.03574
CHEMBL404613	COc1ccc(C[C@H]2C(=O)N[C@@H](C)C(=O)N(C)[C@H]3Cc4ccc(cc4)Oc4cc(ccc4O)C[C@@H](C(=O)N[C@H](C)C(=O)N[C@@H](C)C(=O)N2C)N(C)C3=O)cc1	Active	Training set	IC50	'='	50	nM	CHEMBL1287750	16.5478	16.5478	1.7348	-6.382	0.307802	49.4545	756.857	708.473	756.348	292	0	0.293294	-0.504239	0.504239	0.293294	0.8	1.41818	2.07273	0	0	0	0	0	0	0	0	0.683499	2.42754	3996.2	81.4418	74.3575	26.3575	45.4368	37.5994	13.8495	9.65982	9.65982	6.1219	6.1219	3.64266	3.64266
CHEMBL404674	O=c1[nH]c(-c2ccc(Cl)c(Cl)c2)cn1-c1ccc(Cl)cc1	Inactive	Training set	GI50	'='	63095.7	nM	CHEMBL1140835	12.7235	12.7235	0.150938	-1.25507	0.715731	21.0952	339.609	330.537	337.978	106	0	0.33008	-0.305253	0.33008	0.305253	1.04762	1.7619	2.47619	0	0	0	0	0	0	0	0	2.92103	2.37122	1113.01	22.815	18.9366	12.2044	13.8389	9.83632	6.523	3.73075	4.86464	2.38284	3.2355	1.47668	1.8074
CHEMBL404900	COc1ccc(-n2cc(-c3cc(OC)c(OC)c(OC)c3)[nH]c2=S)cc1Cl	Inactive	Training set	GI50	'='	50118.7	nM	CHEMBL1140835	8.77865	8.77865	0.18934	-3.44779	0.590451	25.963	406.891	387.739	406.075	142	0	0.202801	-0.495197	0.495197	0.202801	1.03704	1.7037	2.37037	0	0	0	0	0	0	0	0	3.06755	2.46226	1546.48	35.6434	31.8136	14.3861	20.5767	16.0913	7.43035	4.57753	5.32064	3.09655	3.63654	1.96243	2.36597
CHEMBL405989	O=c1[nH]c2ccccc2n2cc3ccccc3c12	Active	Training set	GI50	'='	5754.4	nM	CHEMBL1144782	12.855	12.855	0.261101	-1.06383	0.498752	21.3333	234.258	224.178	234.079	86	0	0.272853	-0.318811	0.318811	0.272853	1.11111	1.88889	2.83333	0	0	0	0	0	0	0	0	2.96949	2.33921	1248.81	20.815	18.8027	8.80268	13.0175	10.0194	5.07216	3.65999	3.65999	2.65966	2.65966	1.92025	1.92025
CHEMBL406207	O=C1C(=O)N(CCc2ccc(Br)cc2)c2c(Br)cc(Br)cc21	Active	Training set	IC50	'='	2210	nM	CHEMBL1143945	12.7855	12.7855	0.13686	-3.43201	0.58607	21.5	487.973	477.893	484.826	112	0	0.299019	-0.303295	0.303295	0.299019	1.04545	1.72727	2.40909	0	0	0	0	0	0	0	0	2.98587	2.36272	1204.76	24.6603	20.3976	15.1556	14.5115	10.646	8.02501	3.99704	6.37604	2.63414	4.00096	1.72801	3.16261
CHEMBL406402	C[C@@H](NC(=O)CCCCCCCCCCCCCCC[n+]1ccccc1)[C@H](O)c1ccc([N+](=O)[O-])cc1.[Br-]	Active	Training set	GI50	'='	2041.74	nM	CHEMBL1143122	14.0022	14.0022	0.582325	-5.52672	0.0905937	38.7027	512.715	466.347	512.348	204	0	0.268945	-0.386274	0.386274	0.268945	1.02703	1.56757	2.08108	0	0	0	0	0	0	0	0	3.31569	2.95823	2836.39	67.3674	63.9746	17.9746	35.8876	31.9705	9.11504	5.37122	5.37122	2.99741	2.99741	1.60452	1.60452
CHEMBL406500	COc1cc([C@@H]2c3[nH]c4ccccc4c3C[C@H]3C(=O)N4[C@H](c5cc(OC)c(O)c(OC)c5)c5[nH]c6ccccc6c5C[C@H]4C(=O)N23)cc(OC)c1O	Inactive	Training set	GI50	'='	21900	nM	CHEMBL1145580	16.8836	16.8836	0.295532	-4.95738	0.178245	39.0769	700.748	664.46	700.253	264	0	0.29343	-0.501699	0.501699	0.29343	0.711538	1.09615	1.46154	0	0	0	0	0	0	0	0	1.12556	1.61244	3770.89	66.8725	61.0548	25.0548	39.813	31.8965	14.1856	10.6766	10.6766	8.0583	8.0583	5.93444	5.93444
CHEMBL406631	O=C1C(=O)N(CCc2cccc(Br)c2)c2c(Br)cc(Br)cc21	Active	Training set	IC50	'='	2090	nM	CHEMBL1143945	12.7908	12.7908	0.13389	-3.41543	0.58607	21.5	487.973	477.893	484.826	112	0	0.299019	-0.303295	0.303295	0.299019	1.09091	1.86364	2.63636	0	0	0	0	0	0	0	0	2.98587	2.36272	1204.76	24.6603	20.3976	15.1556	14.5115	10.646	8.02501	3.99704	6.37604	2.63414	4.00096	1.75163	3.28536
CHEMBL406836	COc1ccc2c(c1)[nH]c(=O)c1c3ccccc3cn21	Active	Training set	GI50	'='	37.15	nM	CHEMBL1144782	13.0496	13.0496	0.163713	-3.08236	0.574269	22.4	264.284	252.188	264.09	98	0	0.272854	-0.496685	0.496685	0.272854	1.35	2.25	3.15	0	0	0	0	0	0	0	0	3.01201	2.22399	1360.75	24.0221	21.7109	9.71092	14.702	11.4276	5.48041	3.96618	3.96618	2.86378	2.86378	2.04513	2.04513
CHEMBL406837	COc1cccc(/C=C/C(=O)c2c(O)cc(OC)cc2OC)c1	Active	Training set	IC50	'='	7300	nM	CHEMBL3992552	13.3964	13.3964	1.02192	-3.44949	0.654355	24.1739	314.337	296.193	314.115	120	0	0.293136	-0.506894	0.506894	0.293136	1.21739	2.04348	2.82609	0	0	0	0	0	0	0	0	2.81466	2.97273	1405.62	31.9887	29.0412	11.0412	18.4302	14.5412	5.63299	3.70181	3.70181	2.34459	2.34459	1.42124	1.42124
CHEMBL406943	O=C1C(=O)N(Cc2cccc3ccccc23)c2c(Br)cc(Br)cc21	Active	Training set	IC50	'='	1440	nM	CHEMBL1143945	13.041	13.041	0.125523	-3.17631	0.515701	20.75	445.11	434.022	442.916	118	0	0.299324	-0.299164	0.299324	0.299164	1.04167	1.79167	2.625	0	0	0	0	0	0	0	0	3.07406	2.20366	1532.42	26.4697	22.5196	14.6916	16.0829	11.957	8.04303	4.68306	6.26906	3.28305	4.25337	2.26462	3.50097
CHEMBL407118	COC(=O)C(Cc1c[nH]cn1)NC(=O)CNC(=O)CCCn1c(=O)c2c3ccccc3n(C)c2n2nnc(-c3ccccc3)c12	Inactive	Training set	GI50	'='	30199.5	nM	CHEMBL1142436	15.198	15.198	0.10582	-4.94146	0.186529	25.6444	609.647	578.399	609.245	230	0	0.32827	-0.467476	0.467476	0.32827	1.17778	2	2.77778	0	0	0	0	0	0	0	0	3.98205	1.57407	3314.15	58.5716	52.5662	21.5662	34.1798	27.0177	11.6761	8.02631	8.02631	5.48953	5.48953	3.75864	3.75864
CHEMBL407157	COc1ccc2c(c1)/C(=N\OCCN1CCCCC1)c1c-2c(N2CCNCC2)nc2ccccc12	Active	Training set	GI50	'='	5620	nM	CHEMBL1240482	9.10806	9.10806	0.364402	-4.57885	0.340133	47.6	471.605	438.341	471.263	182	0	0.137492	-0.496744	0.496744	0.137492	1.11429	1.97143	2.82857	0	0	0	0	0	0	0	0	3.51647	1.81807	2636.97	52.7981	50.0526	17.0526	30.063	25.9518	9.50462	6.53869	6.53869	4.67189	4.67189	3.35527	3.35527
CHEMBL407578	COc1cc(O)c(C(=O)/C=C/c2ccc3c(c2)OCO3)c(OC)c1	Inactive	Training set	GI50	'='	118500	nM	CHEMBL1140122	13.3949	13.3949	0.64333	-3.41689	0.671606	25.8333	328.32	312.192	328.095	124	0	0.293136	-0.506894	0.506894	0.293136	1.375	2.25	3.08333	0	0	0	0	0	0	0	0	3.15063	2.32579	1427.87	30.6958	27.4495	11.4495	18.1147	13.9495	6.04124	4.09133	4.09133	2.67371	2.67371	1.66914	1.66914
CHEMBL408402	Cc1cc2[nH]c(=O)c3c4ccccc4cn3c2cc1C	Inactive	Training set	GI50	'='	12022.6	nM	CHEMBL1144782	13.158	13.158	0.087046	-3.19568	0.516734	24.8	262.312	248.2	262.111	98	0	0.272853	-0.318803	0.318803	0.272853	1.25	2.05	2.9	0	0	0	0	0	0	0	0	3.01001	2.34622	1432.19	25.815	23.8027	9.80268	15.4402	12.5194	5.57216	4.15999	4.15999	2.97216	2.97216	2.10115	2.10115
CHEMBL408513	O=C(/C=C/c1cccc(S(=O)(=O)Nc2ccccc2)c1)NO	Active	Training set	IC50	'='	450	nM	CHEMBL1828590	13.2266	13.2266	0.549441	-5.50741	0.446256	21.0909	318.354	304.242	318.067	114	0	0.266863	-0.288368	0.288368	0.266863	1.27273	2.04545	2.77273	0	0	0	0	0	0	0	0	2.82733	2.9307	1385.18	28.0221	24.4357	11.2522	16.4423	12.1066	6.74401	3.39052	4.93148	1.93563	3.07859	1.11168	1.94566
CHEMBL408668	COc1ccc2c(c1)C(=O)c1c-2c(N2CCNCC2)nc2ccccc12	Inactive	Training set	GI50	'='	20380	nM	CHEMBL1143944	14.0948	14.0948	0.174105	-3.74074	0.605395	35.4615	345.402	326.25	345.148	130	0	0.194735	-0.496743	0.496743	0.194735	1.23077	2.07692	2.92308	0	0	0	0	0	0	0	0	3.22457	2.0595	1826.56	34.3065	31.6581	12.6581	20.2625	16.6248	7.17762	5.18875	5.18875	3.85198	3.85198	2.82961	2.82961
CHEMBL408851	C=C[C@@](C)(/C=C/c1ccc(OC(C)=O)cc1)CCC=C(C)C	Inactive	Training set	IC50	'='	23000	nM	CHEMBL1944511	11.8591	11.8591	1.31067	-4.64777	0.373832	34.9091	298.426	272.218	298.193	118	0	0.307524	-0.426733	0.426733	0.307524	1.5	2.31818	2.95455	0	0	0	0	0	0	0	0	2.86001	4.64318	1497.9	38.7127	36.8165	10.8165	20.9827	18.3624	5.36237	3.46864	3.46864	1.79682	1.79682	0.94476	0.94476
CHEMBL408916	CCOC(=O)CNC(=O)CCCn1c(=O)c2c3ccccc3n(C)c2n2nnc(-c3ccccc3)c12	Active	Training set	GI50	'='	8511.38	nM	CHEMBL1142436	14.9647	14.9647	0.162146	-4.70368	0.337609	25.5556	486.532	460.324	486.202	184	0	0.324895	-0.464672	0.464672	0.324895	1.16667	1.97222	2.77778	0	0	0	0	0	0	0	0	3.73546	1.85977	2582.15	47.9004	43.3163	17.3163	27.7772	22.3275	9.3803	6.45379	6.45379	4.5191	4.5191	3.18012	3.18012
CHEMBL409423	CO/N=C1\c2cc(OC)ccc2-c2c(N3CCNCC3)nc3ccccc3c21	Inactive	Training set	GI50	'='	13820	nM	CHEMBL1143944	8.86148	8.86148	0.192999	-3.80677	0.558787	37.1429	374.444	352.268	374.174	142	0	0.137492	-0.496744	0.496744	0.137492	1.17857	2.07143	2.92857	0	0	0	0	0	0	0	0	3.31653	2.12822	1977.49	38.2207	35.6054	13.6054	22.4469	18.531	7.5838	5.39081	5.39081	4.00839	4.00839	2.98359	2.98359
CHEMBL409424	COc1ccc2c(c1)/C(=N\O)c1c-2c(N2CCNCC2)nc2ccccc12	Active	Training set	GI50	'='	4860	nM	CHEMBL1240482	8.80288	8.80288	0.140481	-3.74056	0.424905	36.4444	360.417	340.257	360.159	136	0	0.329587	-0.496744	0.496744	0.329587	1.2963	2.18519	3.03704	0	0	0	0	0	0	0	0	3.28959	2.10938	1880.63	35.7207	33.1054	13.1054	21.3005	17.2351	7.37968	5.29952	5.29952	3.96275	3.96275	2.93794	2.93794
CHEMBL409541	CCCCCCCCCCCCCCN[C@H](CO)[C@H](O)c1ccc([N+](=O)[O-])cc1.Cl	Active	Training set	GI50	'='	1737.8	nM	CHEMBL1143122	11.5229	11.5229	1.52653	-5.40365	0.174427	43.2069	408.583	368.263	408.299	166	0	0.268945	-0.394637	0.394637	0.268945	1.13793	1.72414	2.24138	0	0	0	0	0	0	0	0	3.17066	4.37804	2085.05	56.533	54.0274	14.0274	29.6121	26.7079	6.94422	3.98412	3.98412	2.2443	2.2443	1.17337	1.17337
CHEMBL411794	COc1cc([C@@H]2c3cc4c(cc3[C@@H](/N=C/c3ccc(C(=O)O[C@H]5C[C@H]6OC[C@@]6(OC(C)=O)[C@H]6[C@H](OC(=O)c7ccccc7)[C@]7(O)C[C@H](OC(=O)[C@H](O)[C@@H](NC(=O)c8ccccc8)c8ccccc8)C(C)=C([C@@H](OC(C)=O)C(=O)[C@]56C)C7(C)C)cc3)[C@H]3COC(=O)[C@H]23)OCO4)cc(OC)c1O	Active	Training set	ED50	'='	145.3	nM	CHEMBL1139194	19.0444	19.0444	1.54268	-7.95203	0.0289487	50.9	1367.42	1292.83	1366.47	520	0	0.338014	-0.501699	0.501699	0.338014	0.81	1.49	2.13	0	0	0	0	0	0	0	0	0.606065	1.26802	7951.6	134.819	121.876	47.8759	77.7063	63.0525	26.3805	19.6595	19.6595	14.0417	14.0417	9.79678	9.79678
CHEMBL411878	COc1ccc2c(c1)C(=O)c1c-2c(N2CCNC(C)C2)nc2ccccc12	Inactive	Training set	GI50	'='	16250	nM	CHEMBL1143944	14.2011	14.2011	0.29973	-4.0272	0.595385	39.7778	359.429	338.261	359.163	136	0	0.194735	-0.496743	0.496743	0.194735	1.37037	2.2963	3.18519	0	0	0	0	0	0	0	0	3.2563	2.07864	1955.01	36.8065	34.1581	13.1581	21.5125	17.8748	7.42762	5.42556	5.42556	3.96378	3.96378	2.91346	2.91346
CHEMBL412142	Cc1c[nH]c(-c2cnc(NCCNc3ccc(C#N)cn3)nc2-c2ccc(Cl)cc2Cl)n1	Inactive	Training set	IC50	'='	99056.4	nM	CHEMBL1201861	9.1383	9.1383	0.163437	-3.77996	0.331309	19.9062	465.348	447.204	464.103	160	0	0.2228	-0.368306	0.368306	0.2228	1.1875	2.0625	2.875	0	0	0	0	0	0	0	0	3.33212	2.01632	2068.26	38.1599	33.3336	16.8455	22.8363	17.0737	8.988	5.47584	6.23176	3.45078	3.92323	2.16767	2.58902
CHEMBL412840	COc1cc(OC)c2c(=O)cc(-c3ccccc3Cl)oc2c1CN1CCCCC1	Inactive	Training set	IC50	'='	15500	nM	CHEMBL1138403	14.0034	14.0034	0.838212	-4.36717	0.580894	39.1379	413.901	389.709	413.139	152	0	0.1966	-0.496136	0.496136	0.1966	1.24138	2	2.7931	0	0	0	0	0	0	0	0	2.96405	2.29601	1891.46	41.3589	37.9582	14.7141	23.4469	19.5387	7.91664	5.18661	5.56457	3.5505	3.83397	2.37729	2.55761
CHEMBL412883	CS[C@@]12c3cc(C)n(-c4ccc(I)cc4)c3CC(C)(C)CN1C(=O)[C@H]2Oc1ccccc1	Inactive	Training set	IC50	'='	87000	nM	CHEMBL1135156	14.6522	14.6522	0.0804745	-4.74082	0.301075	42.9688	558.485	531.269	558.084	166	0	0.268504	-0.476753	0.476753	0.268504	1.25	2.03125	2.71875	0	0	0	0	0	0	0	0	3.3503	2.25673	2256.36	45.8839	42.4971	18.4711	26.2125	22.0512	10.4465	6.45397	8.32767	4.50549	5.91237	3.26042	4.22139
CHEMBL412886	Cc1ccc2c(O)cc(-c3cc(C)sc3C)nc2n1	Active	Training set	GI50	'='	2238.72	nM	CHEMBL1132153	8.37885	8.37885	0.334435	-2.91093	0.726928	23.5789	270.357	256.245	270.083	96	0	0.293131	-0.507106	0.507106	0.293131	1.26316	2.26316	3.05263	0	0	0	0	0	0	0	0	3.0101	2.53402	1257.41	25.2566	23.2109	10.0274	14.9069	11.915	5.8233	3.58386	4.60448	2.33043	3.04487	1.54451	2.15149
CHEMBL413188	O=C1NC(=O)c2c1c1c3ccccc3[nH]c1n1cncc21	Inactive	Training set	IC50	'='	91000	nM	CHEMBL2040806	12.7011	12.7011	0.0823162	-1.05135	0.48098	21.8095	276.255	268.191	276.065	100	0	0.260649	-0.340267	0.340267	0.260649	1.19048	2	2.90476	0	0	0	0	0	0	0	0	3.22454	2.12528	1385.58	21.0994	18.1054	10.1054	13.59	9.81514	5.92071	4.51375	4.51375	3.47386	3.47386	2.66131	2.66131
CHEMBL413978	COc1cc(-c2nnc(Sc3ncnc4ccc(I)cc34)s2)cc(OC)c1OC	Inactive	Training set	IC50	'='	12200	nM	CHEMBL1147840	8.61066	8.61066	0.00979974	-3.30771	0.252778	19.6897	538.392	523.272	537.963	148	0	0.202802	-0.49269	0.49269	0.202802	1.03448	1.82759	2.58621	0	0	0	0	0	0	0	0	3.31426	1.92295	1736.11	33.1016	28.7081	17.4986	20.076	14.7719	9.98361	4.93509	8.2273	3.28943	5.80922	2.1186	4.27952
CHEMBL414004	COc1cc(NC(=O)c2ccc(C(F)(F)F)nc2Nc2ccc(Cl)cc2C)cc(OC)c1OC	Active	Training set	GI50	'='	1862.09	nM	CHEMBL1141617	14.0768	14.0768	0.506886	-5.65988	0.41296	21.4706	495.885	474.717	495.117	180	0	0.432924	-0.492634	0.492634	0.432924	1.08824	1.79412	2.41176	0	0	0	0	0	0	0	0	2.98855	2.56714	1993.75	42.8754	36.9865	16.7424	24.5301	18.6709	8.6544	5.74029	6.11825	3.60535	3.79433	2.21089	2.35263
CHEMBL414304	C[C@@H]1[C@@]2(CC[C@](C)(O)CO2)O[C@H]2C=C3[C@H]4CC[C@H]5Cc6nc7c(nc6C[C@]5(C)[C@H]4C[C@@H](O)[C@]3(C)[C@]21O)C[C@@H]1CC[C@H]2C3=C[C@@H]4O[C@]5(CC[C@@](C)(O)CO5)[C@@H](C)[C@]4(O)[C@@]3(C)[C@H](O)C[C@@H]2[C@@]1(C)C7	Active	Training set	ED50	'='	0.0021	nM	CHEMBL1131966	11.0457	11.0457	2.96842	-6.55355	0.181732	103.758	913.206	836.598	912.55	362	0	0.211074	-0.392095	0.392095	0.211074	0.636364	1.13636	1.5303	0	0	0	0	0	0	0	0	1.28231	1.212	5317.7	112.104	107.977	31.9769	61.7002	56.2017	18.7522	16.2548	16.2548	12.5376	12.5376	9.19536	9.19536
CHEMBL414335	C[C@@H]1C2(OC3C=C4C5CCC6Cc7nc8c(nc7C[C@]6(C)C5C[C@@H](O)[C@]4(C)C31O)CC1CCC3C(CC(=O)[C@]45CO[C@@]6(OC(C)(C)C[C@H]6O)[C@@H](C)C4CCC35)[C@@]1(C)C8)O[C@](C)(CO)C[C@H]2O	Active	Training set	GI50	'='	0.22	nM	CHEMBL1131966	17.3184	17.3184	3.00673	-6.73202	0.22123	103.788	913.206	836.598	912.55	362	0	0.211074	-0.393382	0.393382	0.211074	0.818182	1.59091	2.28788	0	0	0	0	0	0	0	0	1.2974	1.20572	5641.45	112.32	107.977	31.9769	61.5175	56.2934	18.7522	16.1527	16.1527	12.5699	12.5699	9.40159	9.40159
CHEMBL415285	COc1cc2nc(N3CCN(S(=O)(=O)c4ccc(C)cc4)CC3)nc(N)c2cc1OC	Inactive	Training set	IC50	'='	30000	nM	CHEMBL1138687	14.1291	14.1291	0.477281	-6.32054	0.637859	34.5806	443.529	418.329	443.163	164	0	0.24269	-0.492842	0.492842	0.24269	1.09677	1.80645	2.45161	0	0	0	0	0	0	0	0	2.96664	2.12033	2164.94	43.6434	39.7773	15.5938	24.7961	20.167	9.21266	5.43938	7.16291	3.586	4.96933	2.20951	3.07411
CHEMBL415665	CC1CCC2(CC1)OOC1(CC[C@@]3(C)[C@H](CC[C@@H]4[C@@H]3C[C@H](O)[C@]3(C)[C@@H]([C@H](C)CCC(=O)NCCN(C)C)CC[C@@H]43)C1)OO2	Active	Training set	GI50	'='	367	nM	CHEMBL1148828	14.5552	14.5552	1.39788	-6.78022	0.333518	92.2093	604.873	544.393	604.445	246	0	0.234091	-0.392529	0.392529	0.234091	1.11628	1.95349	2.67442	0	0	0	0	0	0	0	0	1.55302	1.91244	3396.46	83.2676	80.8439	20.8439	43.9063	41.2816	11.4261	8.74659	8.74659	6.0288	6.0288	4.04459	4.04459
CHEMBL417777	COc1cc(CCCCCCCC(C)CCC(O)c2cccs2)cc(OC)c1OC	Inactive	Training set	GI50	'='	21000	nM	CHEMBL1135577	8.8477	8.8477	0.180926	-5.38052	0.312913	39.7333	434.642	396.338	434.249	168	0	0.210979	-0.492705	0.492705	0.210979	1.06667	1.83333	2.5	0	0	0	0	0	0	0	0	3.38095	3.15289	2151.06	54.809	52.5412	15.3577	29.3767	26.2454	8.15361	4.53093	5.34743	2.70812	3.40383	1.54987	1.99979
CHEMBL419893	COc1ccc(-c2nc3cc(-c4nc5cc(CCCN(C)C)ccc5[nH]4)ccc3[nH]2)cc1	Inactive	Training set	IC50	'='	28000	nM	CHEMBL1128034	8.9361	8.9361	0.215777	-4.24728	0.372377	26.3438	425.536	398.32	425.222	162	0	0.168154	-0.496768	0.496768	0.168154	0.9375	1.625	2.375	0	0	0	0	0	0	0	0	3.58608	1.78163	2520.34	45.4004	42.6443	15.6443	26.4777	22.0124	8.61792	5.99225	5.99225	3.92458	3.92458	2.58485	2.58485
CHEMBL421382	C=C1CC(COc2cccc3ccccc23)(c2ccccc2)OC1=O	Active	Training set	GI50	'='	4073.8	nM	CHEMBL1130608	12.91	12.91	0.679376	-3.97961	0.517218	32.48	330.383	312.239	330.126	124	0	0.334096	-0.488373	0.488373	0.334096	1.16	1.92	2.72	0	0	0	0	0	0	0	0	3.13593	2.21264	1757.88	32.8839	30.2247	12.2247	19.5945	15.7706	6.77062	4.72895	4.72895	3.17792	3.17792	2.0686	2.0686
CHEMBL422548	CC(C)CCC[C@@H](C)[C@H]1CC[C@H]2[C@@H]3CC(=O)O[C@](C)(CCCCC#N)[C@H]3CC[C@]12C	Active	Training set	GI50	'='	5510	nM	CHEMBL1134845	14.41	14.41	0.516059	-6.424	0.293127	86.3667	415.662	370.302	415.345	170	0	0.306138	-0.459042	0.459042	0.306138	1.26667	2.16667	2.9	0	0	0	0	0	0	0	0	3.25171	3.18231	2360.27	61.4916	59.7637	14.7637	31.6885	30.336	7.83598	5.68251	5.68251	3.80685	3.80685	2.59818	2.59818
CHEMBL423064	O=C(/C=C/C=C/c1ccco1)NO	Inactive	Training set	IC50	'='	1.38676e+08	nM	CHEMBL1147431	11.3447	11.3447	0.402383	-1.50884	0.318447	23.8462	179.175	170.103	179.058	68	0	0.266842	-0.465009	0.465009	0.266842	1.92308	2.84615	3.53846	0	0	0	0	0	0	0	0	2.77305	3.34265	665.535	17.1877	15.172	6.17196	10.128	7.37402	3.01855	1.67969	1.67969	0.87103	0.87103	0.436662	0.436662
CHEMBL423582	N[C@H]1CC[C@H](Nc2nc(NCc3cccc(I)c3)c3ncn(C4CCCC4)c3n2)CC1	Active	Training set	IC50	'='	1400	nM	CHEMBL1134344	9.17404	9.17404	0.227486	-4.49389	0.394543	55.5484	531.446	501.206	531.161	164	0	0.226504	-0.363963	0.363963	0.226504	1.29032	2.12903	2.93548	0	0	0	0	0	0	0	0	3.49433	1.98757	2243.19	47.7816	45.0085	17.166	26.9164	23.1083	9.39823	5.63685	6.7156	3.63544	4.17481	2.37224	2.77677
CHEMBL423698	COc1ccc(/C=C/C(=O)/C=C/c2ccc(OC)c(OC)c2)cc1OC	Active	Training set	IC50	'='	2980	nM	CHEMBL2034978	13.1142	13.1142	1.148	-3.41323	0.67042	26.6154	354.402	332.226	354.147	136	0	0.178178	-0.49287	0.49287	0.178178	0.807692	1.23077	1.65385	0	0	0	0	0	0	0	0	2.90292	2.90331	1556.55	37.6434	34.5412	12.5412	21.3981	17.3371	6.33712	4.05387	4.05387	2.50189	2.50189	1.43739	1.43739
CHEMBL423845	Oc1cc(-c2cccc3ccccc23)nc2ncccc12	Active	Training set	GI50	'='	17.78	nM	CHEMBL1130393	8.49294	8.49294	0.291021	-0.672226	0.565744	18.8571	272.307	260.211	272.095	100	0	0.293131	-0.507106	0.507106	0.293131	0.952381	1.80952	2.7619	0	0	0	0	0	0	0	0	2.78254	2.31451	1513.57	24.5136	22.3027	10.3027	15.4325	11.7568	5.84855	4.08675	4.08675	2.85482	2.85482	1.93476	1.93476
CHEMBL424906	Cc1cccc(Cl)c1NC(=O)c1cnc(Nc2cccc(NCCCn3ccnc3)n2)s1	Active	Training set	IC50	'='	2.8	nM	CHEMBL1149291	13.4289	13.4289	0.0480338	-3.94957	0.292817	22.2812	467.986	445.81	467.13	164	0	0.267	-0.369935	0.369935	0.267	1.34375	2.21875	3.0625	0	0	0	0	0	0	0	0	3.58532	1.78903	2173.22	41.5301	37.325	16.8974	24.4589	18.9971	9.34992	5.24396	6.59945	3.17356	4.28223	1.89441	2.70862
CHEMBL425306	Cc1nc2c(-c3ccc(Cl)cc3)nc3ccccc3c2c(=O)n1-c1ccc(Br)cc1	Active	Training set	IC50	'='	2500	nM	CHEMBL1142916	14.5262	14.5262	0.281835	-3.3049	0.279899	20.8667	476.761	461.641	475.009	146	0	0.266237	-0.26814	0.26814	0.266237	1.03333	1.76667	2.5	0	0	0	0	0	0	0	0	2.98473	2.08083	2025.01	33.7706	29.5058	16.8477	20.7486	15.6473	9.3183	5.83517	7.00613	4.08508	4.67056	2.85303	3.14577
CHEMBL426193	C=CC[C@@H](N[C@@H](CO)c1ccccc1)c1cn(C(=O)OCC)c2ccccc12	Inactive	Training set	GI50	'='	23442.3	nM	CHEMBL1142914	13.529	13.529	0.304834	-4.4761	0.563053	30.75	378.472	352.264	378.194	146	0	0.417964	-0.449211	0.449211	0.417964	1.5	2.32143	3.10714	0	0	0	0	0	0	0	0	3.38448	2.83885	2041.77	42.3839	39.6192	13.6192	24.1761	20.04	7.18453	4.67693	4.67693	3.16062	3.16062	2.09121	2.09121
CHEMBL426598	CCCC(=O)OCOC(=O)CCC(=O)OCOC(=O)CCC	Inactive	Training set	IC50	'='	23000	nM	CHEMBL1142659	12.2403	12.2403	2.64153	-4.46863	0.416189	30.9091	318.322	296.146	318.131	126	0	0.308751	-0.427839	0.427839	0.308751	0.681818	1	1.31818	0	0	0	0	0	0	0	0	2.74869	5.94153	1046.64	36.1378	32.266	10.266	18.7613	15.6995	4.69949	2.47474	2.47474	1.13321	1.13321	0.499228	0.499228
CHEMBL426690	COC(=O)C[C@H]1[C@]2(C)C3=C(C)[C@H](c4ccoc4)C[C@H]3O[C@@H]2[C@@H]2OC(=O)[C@]3(C)C=CC(=O)[C@@]1(C)[C@@H]23	Active	Training set	IC50	'='	4590	nM	CHEMBL1145323	15.2488	15.2488	1.4407	-5.90776	0.494911	76.4706	466.53	436.29	466.199	180	0	0.316013	-0.472315	0.472315	0.316013	1.38235	2.26471	2.97059	0	0	0	0	0	0	0	0	3.58488	2.1598	2403.16	50.1793	46.3577	16.3577	28.0141	24.2454	9.24537	7.62878	7.62878	5.97359	5.97359	4.54861	4.54861
CHEMBL426862	COc1ccc(/C=C/C(=O)/C=C/c2ccc(OC)cc2OC)c(OC)c1	Inactive	Training set	IC50	'='	18700	nM	CHEMBL1138035	13.1944	13.1944	1.18402	-3.45818	0.67042	26.6154	354.402	332.226	354.147	136	0	0.178182	-0.496624	0.496624	0.178182	0.846154	1.30769	1.73077	0	0	0	0	0	0	0	0	2.90667	2.95883	1556.55	37.6434	34.5412	12.5412	21.3981	17.3371	6.33712	4.05387	4.05387	2.52062	2.52062	1.44676	1.44676
CHEMBL426907	COc1cc2c(Nc3ccc(O)cc3)ncnc2c(OC)c1OC	Inactive	Training set	IC50	'='	20100	nM	CHEMBL1143761	8.62008	8.62008	0.108226	-3.39098	0.696355	22.0833	327.34	310.204	327.122	124	0	0.293092	-0.507964	0.507964	0.293092	1.125	1.91667	2.66667	0	0	0	0	0	0	0	0	2.80169	2.56505	1476.5	31.4029	28.4746	11.4746	18.5752	14.376	6.02051	4.07891	4.07891	2.75694	2.75694	1.79681	1.79681
CHEMBL426979	CCCCCCCCCCCCCCCCCCNC(=O)[C@@H]1CSC(c2ccc(O)cc2)N1	Active	Training set	IC50	'='	5300	nM	CHEMBL1142809	14.0199	14.0199	0.66494	-5.49081	0.181181	53.5758	476.771	428.387	476.344	188	0	0.293092	-0.507967	0.507967	0.293092	1.12121	1.66667	2.21212	0	0	0	0	0	0	0	0	3.4177	2.86822	2554.65	66.1104	64.1192	16.9357	34.6406	32.0136	9.02742	4.70257	5.49752	2.62708	3.41125	1.44736	2.11472
CHEMBL427459	C=CC[C@@H](N[C@@H](CO)c1ccccc1)c1cn(Cc2ccccc2Cl)c(=O)n(Cc2ccccc2Cl)c1=O	Active	Training set	GI50	'='	4073.8	nM	CHEMBL1142914	15.1865	15.1865	0.780211	-5.00886	0.246978	29.6053	550.486	521.254	549.159	196	0	0.331114	-0.394394	0.394394	0.331114	1.05263	1.68421	2.34211	0	0	0	0	0	0	0	0	3.22805	2.45276	2625.08	52.2956	47.3223	19.8342	30.1938	24.1347	10.5351	6.508	7.26393	4.22861	4.79556	2.6224	2.89589
CHEMBL427552	COc1cccc(COc2ccccc2OCCNCCOc2c(OC)cccc2OC)c1	Active	Training set	GI50	'='	2500	nM	CHEMBL1141864	8.52863	8.52863	1.17507	-4.47571	0.364342	27.4848	453.535	422.287	453.215	176	0	0.203076	-0.496756	0.496756	0.203076	0.757576	1.39394	2.12121	0	0	0	0	0	0	0	0	3.12129	2.23315	2243.87	50.2123	46.8967	15.8967	28.365	23.5939	8.1467	4.97871	4.97871	3.05799	3.05799	1.78311	1.78311
CHEMBL428146	CC/C=C/[C@H](CC)C[C@]1(CC)C=C(CC)[C@H](CC(=O)O)OO1	Active	Training set	GI50	'='	1905.46	nM	CHEMBL1150572	12.321	12.321	2.41783	-5.3461	0.496903	59.0909	310.434	280.194	310.214	126	0	0.305959	-0.481149	0.481149	0.305959	1.77273	2.72727	3.45455	0	0	0	0	0	0	0	0	2.91742	5.17816	1459.58	42.5081	40.633	10.633	22.2806	20.1414	5.23316	3.33943	3.33943	1.97075	1.97075	1.16246	1.16246
CHEMBL428322	C[C@@H]1C2(OC3C=C4C5CCC6Cc7nc8c(nc7C[C@]6(C)C5C[C@@H](O)[C@]4(C)C31O)CC1CCC3C4=CCC5[C@H](C)[C@@]6(OC[C@]45[C@H](O)CC3[C@@]1(C)C8)OC(C)(C)C[C@H]6O)O[C@](C)(CO)C[C@H]2O	Active	Training set	ED50	'='	0.00013	nM	CHEMBL1131966	11.0614	11.0614	2.96619	-6.56798	0.200586	103.03	913.206	836.598	912.55	362	0	0.211074	-0.393382	0.393382	0.211074	0.787879	1.51515	2.15152	0	0	0	0	0	0	0	0	1.28352	1.20755	5641.45	112.104	107.977	31.9769	61.7002	56.2017	18.7522	16.1527	16.1527	12.5699	12.5699	9.40159	9.40159
CHEMBL428647	CC(=O)O[C@H]1C(=O)[C@@]2(C)[C@H]([C@H](OC(=O)c3ccccc3)[C@]3(O)C[C@H](OC(=O)[C@H](O)[C@@H](NC(=O)c4ccccc4)c4ccccc4)C(C)=C1C3(C)C)[C@]1(OC(C)=O)CO[C@@H]1C[C@@H]2O	Active	Training set	IC50	'='	120	nM	CHEMBL3045315	17.7083	17.7083	1.42748	-7.38665	0.129786	55.4839	853.918	802.51	853.331	328	0	0.338014	-0.455737	0.455737	0.338014	0.951613	1.64516	2.24194	0	0	0	0	0	0	0	0	0.588143	2.05845	4545.84	88.7453	80.6627	29.6627	50.1468	41.2475	16.0756	12.069	12.069	8.50041	8.50041	5.83933	5.83933
CHEMBL429095	O=C1C(SCCO)=C(SCCO)C(=O)c2ccccc21	Active	Training set	IC50	'='	3400	nM	CHEMBL4033647	13.2539	13.2539	0.306268	-3.37703	0.833322	27.6	310.396	296.284	310.033	106	0	0.210078	-0.395505	0.395505	0.210078	1	1.45	1.85	0	0	0	0	0	0	0	0	2.74297	2.87191	1003.9	26.6019	23.4495	11.0825	15.2757	11.6995	6.51599	3.17887	4.81186	2.14983	3.83712	1.41551	2.71328
CHEMBL430011	COc1cc(OC)c(C(=O)/C=C/c2ccccc2Cl)c(O)c1CN(C)CCCN(C)C	Inactive	Training set	IC50	'='	14500	nM	CHEMBL1138403	14.2449	14.2449	0.968633	-4.97338	0.408898	30.4839	446.975	415.727	446.197	168	0	0.293153	-0.506548	0.506548	0.293153	1.29032	2.09677	2.83871	0	0	0	0	0	0	0	0	3.02778	3.46726	2055.81	49.4363	45.9054	15.6613	27.1892	22.9136	7.88333	4.96583	5.3438	3.06828	3.35175	1.8619	2.00364
CHEMBL431811	COc1cc2c(Nc3cccc(Br)c3)ncnc2c(OC)c1OC	Inactive	Training set	IC50	'='	12600	nM	CHEMBL1143761	8.63286	8.63286	0.217784	-3.3651	0.705908	21.7083	390.237	374.109	389.038	124	0	0.205118	-0.492687	0.492687	0.205118	1.125	1.95833	2.79167	0	0	0	0	0	0	0	0	2.78308	2.57228	1461.96	30.6958	27.4444	13.0303	18.0372	13.9526	6.79837	4.06377	4.85677	2.74937	3.14587	1.81415	2.10106
CHEMBL432002	COc1ccc(-c2oc(O)nc2-c2cc(OC)c(OC)c(OC)c2)cc1O	Active	Training set	IC50	'='	6.4	nM	CHEMBL1134428	8.6752	8.6752	0.866538	-3.46765	0.677079	22.2963	373.361	354.209	373.116	142	0	0.391652	-0.504239	0.504239	0.391652	0.925926	1.66667	2.33333	0	0	0	0	0	0	0	0	3.28117	2.5661	1581.06	35.3171	31.805	12.805	20.7977	15.9632	6.6467	4.58637	4.58637	3.11496	3.11496	2.03215	2.03215
CHEMBL433153	C=C/C=C\[C@H](C)[C@H](OC(N)=O)[C@@H](C)[C@H](O)CC/C=C\C(C)[C@@H](O)[C@@H](C)/C=C\CC[C@@H]1OC(=O)[C@H](C)[C@@H](O)[C@@H]1C	Active	Training set	GI50	'='	7.5	nM	CHEMBL1145824	13.4776	13.4776	1.41131	-5.93598	0.124396	64.4103	549.749	498.341	549.367	222	0	0.404298	-0.461694	0.461694	0.404298	1.28205	2.10256	2.71795	0	0	0	0	0	0	0	0	0.673799	5.21872	2879.23	73.3864	69.805	18.805	38.9432	34.4299	9.31072	6.02811	6.02811	3.50681	3.50681	1.83615	1.83615
CHEMBL433787	CCCCCCCCCCCCCCCCCCNC(=O)[C@@H]1CSC(c2ccc(OC)cc2)N1	Inactive	Training set	IC50	'='	19000	nM	CHEMBL1142809	14.0926	14.0926	0.72363	-5.5104	0.183243	53.6471	490.798	440.398	490.359	194	0	0.237537	-0.496768	0.496768	0.237537	1.08824	1.64706	2.20588	0	0	0	0	0	0	0	0	3.42641	2.87208	2655.07	68.6104	66.6192	17.4357	35.7871	33.3095	9.23154	4.80463	5.59958	2.72914	3.51332	1.49839	2.16575
CHEMBL433850	CC(C)C[C@@]1(O)O[C@H]2C[C@@]3(C)C4CC=C5C[C@@H](O)CC[C@]5(C)[C@@]4(C)CC[C@]3(C)[C@@]2(O)[C@@H]1C	Active	Training set	ED50	'='	240	nM	CHEMBL1131928	10.6876	10.6876	2.97367	-6.55692	0.509963	104.375	446.672	400.304	446.34	182	0	0.213675	-0.392797	0.392797	0.213675	1.3125	2.25	2.9375	0	0	0	0	0	0	0	0	3.47011	2.55003	2507.91	62.9831	61.633	15.633	33.4158	31.4954	8.77062	7.68308	7.68308	5.96749	5.96749	4.27846	4.27846
CHEMBL436627	COc1cc2c(cc1OCCCCCN1CCN(C3=NS(=O)(=O)c4ccccc4N3c3ccccc3)CC1)N=C[C@@H]1CCCN1C2=O	Active	Training set	IC50	'='	2350	nM	CHEMBL1149713	14.2676	14.2676	0.20367	-5.94739	0.293866	43.7447	656.809	616.489	656.278	246	0	0.287171	-0.492841	0.492841	0.287171	1.02128	1.82979	2.65957	0	0	0	0	0	0	0	0	1.61057	1.41318	3640.11	67.7622	62.6328	23.4493	38.4555	32.3448	13.7848	8.47056	10.0115	5.75069	6.96566	3.81372	4.84995
CHEMBL437115	CC[C@H](C)[C@H](NC(=O)OCc1ccccc1)C(=O)N[C@@H](CCC(=O)NC(C)C)C(=O)N[C@@H](C)C(=O)N[C@H](/C=C/S(C)(=O)=O)CC(C)C	Inactive	Training set	IC50	'='	3000000	nM	CHEMBL1147675	15.5112	15.5112	1.37257	-6.83401	0.147559	39.1915	679.881	626.457	679.361	264	0	0.407631	-0.444676	0.444676	0.407631	0.978723	1.74468	2.38298	0	0	0	0	0	0	0	0	0.689486	5.57299	3454.35	81.5994	75.4103	23.2268	43.0409	37.1426	12.3897	6.97319	8.18419	3.60145	3.97224	1.98347	2.21451
CHEMBL437336	CCn1c2ccccc2c2cc(S(=O)(=O)Nc3cc(OC)c(OC)c(OC)c3)ccc21	Active	Training set	IC50	'='	201	nM	CHEMBL1137382	14.2549	14.2549	0.0973616	-6.03118	0.452902	24.9032	440.521	416.329	440.141	162	0	0.261418	-0.492633	0.492633	0.261418	1	1.70968	2.41935	0	0	0	0	0	0	0	0	3.36993	2.24749	2317.02	42.6683	38.8439	15.6604	24.5083	19.7864	9.27927	5.55707	7.09803	3.89842	5.04138	2.64901	3.48299
CHEMBL437719	COC(=O)C[C@H]1[C@]2(C)C3=C(C)[C@H](c4ccoc4)C[C@H]3O[C@@H]2[C@H](O)[C@@H]2[C@]1(C)C(=O)C=C[C@@]2(C)C(=O)NCC(C)C	Active	Training set	IC50	'='	7430	nM	CHEMBL1145323	15.8673	15.8673	1.58637	-6.49777	0.415505	72.6154	539.669	498.341	539.288	212	0	0.305355	-0.472315	0.472315	0.305355	1.46154	2.33333	3	0	0	0	0	0	0	0	0	3.67901	2.45738	2869.6	63.7566	59.805	18.805	34.7623	30.5939	10.2385	8.14302	8.14302	6.06269	6.06269	4.47982	4.47982
CHEMBL437979	C/C=C(/C)C(=O)OC[C@H]1C2=C(C=C3[C@H]4c5c(O)c(OC)c(C)c(O)c5C(=O)[C@@H](C(=O)N31)N4C)C(=O)C(C)=C(OC)C2=O	Active	Training set	GI50	'='	9120.11	nM	CHEMBL1142628	15.4111	15.4111	0.838021	-5.0732	0.172792	42.3333	578.574	548.334	578.19	220	0	0.332959	-0.506755	0.506755	0.332959	1.19048	2.02381	2.69048	0	0	0	0	0	0	0	0	3.13836	2.19378	2751.02	56.1599	49.9769	19.9769	31.8937	25.5618	10.7453	8.24497	8.24497	6.18615	6.18615	4.37308	4.37308
CHEMBL438530	O=C(O[C@@H]([C@H](O)[C@H](O)CO)[C@H](O)CO)c1nn(Cc2cc(Cl)cc(Cl)c2)c2ccccc12	Active	Training set	GI50	'='	3160	nM	CHEMBL1144682	14.117	14.117	0.0333238	-4.95061	0.282327	30.3125	485.32	463.144	484.08	172	0	0.359465	-0.451837	0.451837	0.359465	1.15625	1.875	2.5625	0	0	0	0	0	0	0	0	3.54885	2.60142	1963.72	42.11	37.0081	16.52	24.4825	18.423	8.63771	5.38393	6.13985	3.41519	3.79315	2.16395	2.59028
CHEMBL438664	CCc1c(Sc2ccc(C(=O)N[C@@H](CCC(=O)O)C(=O)O)cc2)[nH]c2nc(N)nc(N)c12	Active	Training set	GI50	'='	400	nM	CHEMBL1145401	13.5536	13.5536	0.0500692	-4.4232	0.275116	24	458.5	436.324	458.137	168	0	0.325721	-0.481229	0.481229	0.325721	1.4375	2.28125	2.96875	0	0	0	0	0	0	0	0	3.36787	2.39646	1997.74	42.0052	37.1328	15.9493	24.4238	18.4147	8.73143	5.35944	6.35851	3.35966	4.25666	2.12757	2.91231
CHEMBL439672	COc1cc(C2=NNC(c3cc(OC)c(OC)c(OC)c3)C2O)cc(OC)c1OC	Inactive	Training set	IC50	'='	108010	nM	CHEMBL1139638	9.28862	9.28862	0.474092	-3.90897	0.672789	38	418.446	392.238	418.174	162	0	0.211148	-0.492703	0.492703	0.211148	0.9	1.4	1.86667	0	0	0	0	0	0	0	0	3.15126	2.61944	1778.48	43.7398	40.2522	14.2522	24.7841	20.1563	7.30083	5.06346	5.06346	3.54517	3.54517	2.28961	2.28961
CHEMBL439861	CCCCCCCCCCCCCCCCCCNC(=O)[C@H]1CSC(c2c[nH]c3ccccc23)N1	Inactive	Training set	IC50	'='	11500	nM	CHEMBL1143576	14.1909	14.1909	0.0186666	-5.49871	0.170533	51.9429	499.809	450.417	499.36	196	0	0.237537	-0.360796	0.360796	0.237537	1.08571	1.68571	2.34286	0	0	0	0	0	0	0	0	3.66032	2.22966	2913.85	68.1353	66.1581	17.9746	36.0133	33.2957	9.77051	5.32066	6.11561	3.22223	4.0064	1.93251	2.64551
CHEMBL440040	C[C@H](NP(=O)(OCC1OC(n2cc(/C=C/Br)c(=O)[nH]c2=O)CC1O)Oc1cccc2ccccc12)C(=O)OC(C)(C)C	Inactive	Training set	EC50	'='	11000	nM	CHEMBL1148610	15.6921	15.6921	0.792455	-7.70843	0.211378	43.4286	666.462	633.198	665.114	226	0	0.459081	-0.458798	0.459081	0.458798	1.52381	2.30952	3.04762	0	0	0	0	0	0	0	0	3.37377	2.23522	2827.21	59.0825	52.8411	22.3215	33.2241	26.6223	12.608	7.15833	9.05709	4.22677	5.60527	2.64034	3.85003
CHEMBL440614	CC(C)C[C@H](NC(=O)[C@H](Cc1c[nH]c2ccccc12)NC(=O)CNC(=O)[C@H](CC(C)C)NC(=O)[C@@H](N)Cc1ccccc1)C(=O)N[C@@H](Cc1ccccc1)C(=O)N[C@@H](CCCCN)C(=O)N[C@H](C(=O)N[C@@H](C)C(=O)N[C@@H](CO)C(=O)N[C@@H](CCCCN)C(=O)O)C(C)C	Inactive	Training set	IC50	'='	95500	nM	CHEMBL1146866	13.2379	13.2379	0.669391	-4.47794	0.450588	39.3354	432.426	406.414	431.944	159.957	0	0.28204	-0.444307	0.446682	0.279665	1.2154	1.98221	2.69436	0	0	0	0	0	0	0	0	2.9599	2.40598	2099.34	44.0951	40.4922	15.2739	25.0052	20.6882	8.37186	5.55053	6.04289	3.70192	4.07581	2.42285	2.70571
CHEMBL440948	COc1cc(OC)c(C(=O)/C=C/c2ccccc2)c(OC)c1	Active	Training set	IC50	'='	5100	nM	CHEMBL3992552	13.4686	13.4686	0.853079	-3.49457	0.603465	24.9091	298.338	280.194	298.121	114	0	0.192849	-0.49648	0.49648	0.192849	1.09091	1.72727	2.31818	0	0	0	0	0	0	0	0	2.78891	3.06662	1313.6	31.2816	28.633	10.633	17.8922	14.4289	5.42887	3.49768	3.49768	2.24253	2.24253	1.37021	1.37021
CHEMBL440970	COc1cc(-c2nnc(Sc3ncnc4ccc(I)cc34)o2)cc(OC)c1OC	Active	Training set	IC50	'='	8900	nM	CHEMBL1147840	8.544	8.544	0.00795818	-3.33376	0.268903	19.6897	522.324	507.204	521.986	148	0	0.282752	-0.492689	0.492689	0.282752	1.03448	1.82759	2.58621	0	0	0	0	0	0	0	0	3.31426	1.92295	1734.86	33.1016	28.7081	16.6821	20.076	14.7719	9.16711	4.93509	6.9539	3.28943	4.65716	2.1186	3.22702
CHEMBL441158	CC(C)[C@H]1C(=O)OC[C@@H](NC(=O)c2nc3ccccc3cc2O)C(=O)N2CCCC[C@H]2C(=O)NCC(=O)N(C)CC(=O)N(C)[C@@H](C(C)C)C(=O)OC[C@@H](NC(=O)c2nc3ccccc3cc2O)C(=O)N2CCCC[C@H]2C(=O)NCC(=O)N(C)CC(=O)N1C	Active	Training set	IC50	'='	0.2	nM	CHEMBL1129898	16.7548	16.7548	1.43498	-6.93085	0.139136	50.1364	1221.34	1144.73	1220.55	472	0	0.328696	-0.505446	0.505446	0.328696	0.647727	1.05682	1.43182	0	0	0	0	0	0	0	0	0.65818	1.91323	6472.39	130.337	117.899	41.8985	71.904	59.4878	21.8824	15.0331	15.0331	9.52936	9.52936	5.74074	5.74074
CHEMBL442016	O=C(O)/C=C/c1ccc(-c2ccc(O)c(C34CC5CC(CC(C5)C3)C4)c2)cc1	Active	Training set	IC50	'='	210	nM	CHEMBL1136723	11.7499	11.7499	1.06957	-4.48368	0.682505	63.2857	374.48	348.272	374.188	144	0	0.327821	-0.507653	0.507653	0.327821	1.10714	1.75	2.35714	0	0	0	0	0	0	0	0	3.06366	2.10381	1945.14	42.0745	39.7247	13.7247	24.1262	20.6789	7.86237	5.86658	5.86658	4.00516	4.00516	2.89736	2.89736
CHEMBL442586	O=CN1CCN(c2cc(Cl)cc(Cl)c2)C1=S	Inactive	Training set	GI50	'='	16600	nM	CHEMBL1138555	11.3904	11.3904	0.094871	-3.04128	0.611892	29.25	275.16	267.096	273.973	84	0	0.21546	-0.316629	0.316629	0.21546	1.4375	2.0625	2.5625	0	0	0	0	0	0	0	0	2.58754	2.83209	744.71	18.7735	15.4669	9.79521	10.7795	7.87785	5.04203	2.61986	3.74094	1.64686	2.38997	1.01887	1.65506
CHEMBL442636	CCCCCc1cc(OCOCCOC)c(C23CC4CC(CC(C4)C2)C3)cc1C(=O)/C=C/c1ccc(C(=O)O)cc1	Active	Training set	IC50	'='	1310	nM	CHEMBL1139427	15.4231	15.4231	1.36879	-5.34233	0.105243	56.5854	560.731	516.379	560.314	220	0	0.335179	-0.477639	0.477639	0.335179	1.17073	1.92683	2.60976	0	0	0	0	0	0	0	0	2.62116	2.28249	3040.43	67.566	63.9495	19.9495	37.0589	32.7454	10.8371	7.53935	7.53935	5.02693	5.02693	3.49626	3.49626
CHEMBL442870	[Se]=C=NCCc1ccccc1	Inactive	Training set	IC50	'='	16000	nM	CHEMBL1151732	7.79491	7.79491	0.667593	-2.91933	0.52643	23.0909	210.138	201.066	210.99	56	0	0.28204	-0.444307	0.446682	0.279665	1.54545	2.27273	2.90909	0	0	0	0	0	0	0	0	2.33362	3.75216	576.921	15.8783	14.3555	7.06853	8.98609	7.15134	3.50787	1.43989	1.82295	0.782447	0.973974	0.419174	0.514938
CHEMBL443223	COc1cc2nc(N3CCN(S(=O)(=O)c4cccc5c(N(C)C)cccc45)CC3)nc(N)c2cc1OC	Inactive	Training set	IC50	'='	29000	nM	CHEMBL1138687	14.9992	14.9992	0.519905	-6.67047	0.408149	33.2432	522.631	492.391	522.205	194	0	0.243311	-0.492842	0.492842	0.243311	1	1.72973	2.45946	0	0	0	0	0	0	0	0	3.1104	1.92557	2783.91	52.0301	47.7245	18.541	29.7395	24.3378	10.8835	6.7484	8.47193	4.65335	6.13873	3.04204	4.13767
CHEMBL443508	[Se]=C=NCCCCc1ccccc1	Inactive	Training set	IC50	'='	19000	nM	CHEMBL1151732	8.03048	8.03048	0.820212	-3.68266	0.422877	28.1538	238.192	225.088	239.021	68	0	0.28204	-0.444307	0.446682	0.279665	1.38462	2.15385	2.84615	0	0	0	0	0	0	0	0	2.49935	3.82611	751.78	20.8783	19.3555	8.06853	11.4861	9.65134	4.00787	1.68989	2.07295	0.907447	1.09897	0.484973	0.580737
CHEMBL443598	C[C@H]1[C@@H](OCC(CO[C@H]2O[C@@H]3O[C@@]4(C)CC[C@H]5[C@H](C)CC[C@@H]([C@H]2C)[C@@]35OO4)OC(=O)CCC(=O)O)O[C@@H]2O[C@@]3(C)CC[C@H]4[C@H](C)CC[C@@H]1[C@@]24OO3	Active	Training set	GI50	'<'	10	nM	CHEMBL1140860	14.5386	14.5386	2.95957	-6.53355	0.231378	96.3137	724.841	668.393	724.367	288	0	0.306317	-0.481219	0.481219	0.306317	0.803922	1.35294	1.82353	0	0	0	0	0	0	0	0	1.57269	1.56248	3514.34	85.14	80.2155	24.2155	46.0161	41.2782	13.3699	10.1513	10.1513	7.06646	7.06646	4.90945	4.90945
CHEMBL443659	COCC(CO[C@H]1O[C@@H]2O[C@@]3(C)CC[C@H]4[C@H](C)CC[C@@H]([C@H]1C)[C@@]24OO3)O[C@H]1O[C@@H]2O[C@@]3(C)CC[C@H]4[C@H](C)CC[C@@H]([C@H]1C)[C@@]24OO3	Active	Training set	GI50	'='	19	nM	CHEMBL1140860	10.1631	10.1631	4.22227	-6.35251	0.332883	106.933	638.795	584.363	638.367	256	0	0.201282	-0.381898	0.381898	0.201282	0.755556	1.35556	1.91111	0	0	0	0	0	0	0	0	1.58625	1.57335	3359.67	78.7782	75.4907	21.4907	42.364	39.0076	12.0076	9.32638	9.32638	6.70714	6.70714	4.73553	4.73553
CHEMBL443684	CC1(C)CCC(c2ccc(Cl)cc2)=C(CN2CCN(c3ccc(C(=O)NS(=O)(=O)c4ccc(N[C@H](CCN5CCOCC5)CSc5ccccc5)c(S(=O)(=O)C(F)(F)F)c4)cc3)CC2)C1	Inactive	Training set	IC50	'='	157408	nM	CHEMBL1201861	15.3508	15.3508	1.11754	-8.16966	0.104649	40.9231	974.634	919.194	973.296	350	0	0.50149	-0.380358	0.50149	0.380358	0.969231	1.66154	2.32308	0	0	0	0	0	0	0	0	0.637816	1.52747	5116.83	94.8894	85.9222	34.1276	52.596	43.8159	20.5391	11.4406	16.0541	7.02664	10.4878	4.27044	6.56009
CHEMBL444211	C[C@H]1[C@H](OCCO[C@H]2O[C@@H]3O[C@@]4(C)CC[C@H]5[C@H](C)CC[C@@H]([C@H]2C)[C@@]35OO4)O[C@@H]2O[C@@]3(C)CC[C@H]4[C@H](C)CC[C@@H]1[C@@]24OO3	Active	Training set	GI50	'='	22	nM	CHEMBL1140860	10.0169	10.0169	4.70615	-5.87772	0.302864	110.476	594.742	544.342	594.34	238	0	0.201282	-0.349846	0.349846	0.201282	0.666667	1.16667	1.59524	0	0	0	0	0	0	0	0	1.12314	1.48222	2919.61	73.0711	70.0825	20.0825	39.4069	36.3493	11.3493	8.8952	8.8952	6.46134	6.46134	4.57565	4.57565
CHEMBL444360	CC(C)[C@]12O[C@H]1[C@@H]1O[C@]13[C@]1(O[C@H]1C[C@H]1C4=C(CC[C@@]13C)C(=O)OC4)[C@H]2O	Active	Training set	IC50	'='	1320	nM	CHEMBL3112518	13.0437	13.0437	1.7149	-4.61349	0.556926	100.385	360.406	336.214	360.157	140	0	0.333915	-0.457769	0.457769	0.333915	1.42308	2.34615	3.15385	0	0	0	0	0	0	0	0	3.82715	1.7422	1722.32	38.7676	36.4495	12.4495	21.8038	19.4495	7.54124	6.78282	6.78282	5.75989	5.75989	4.39904	4.39904
CHEMBL444562	COc1ccc(Nc2c3ccccc3nc3c(C)cccc23)cc1NC(=O)Oc1ccc(N(CCCl)CCCl)cc1	Active	Training set	IC50	'='	1576	nM	CHEMBL1143344	13.9096	13.9096	0.112523	-3.99134	0.126023	23.4634	589.523	559.283	588.169	210	0	0.416708	-0.494575	0.494575	0.416708	1.02439	1.80488	2.56098	0	0	0	0	0	0	0	0	3.2214	1.86068	3010.01	54.8645	49.7695	21.2814	31.9091	25.5555	11.417	7.17833	7.55629	4.79856	4.96759	3.17109	3.34012
CHEMBL444653	C=C(C)[C@@H]1CC[C@]2(C(=O)OC(C)=O)CC[C@]3(C)[C@H](CC[C@@H]4[C@@]5(C)CC[C@H](OC(C)=O)C(C)(C)[C@@H]5CC[C@]43C)[C@@H]12	Inactive	Training set	IC50	'='	93000	nM	CHEMBL1151244	15.5562	15.5562	2.86846	-7.31189	0.208701	94.359	540.785	488.369	540.381	218	0	0.319525	-0.461983	0.461983	0.319525	0.846154	1.69231	2.38462	0	0	0	0	0	0	0	0	1.43228	2.67844	3103.71	73.801	71.0412	19.0412	38.7418	36.4289	10.4289	8.64562	8.64562	6.45297	6.45297	4.66742	4.66742
CHEMBL444693	Cc1cccc2c(Nc3cc(CO)cc(NC(=O)Oc4ccc(N(CCCl)CCCl)cc4)c3)c3ccccc3nc12	Active	Training set	IC50	'='	5977	nM	CHEMBL1143344	13.8753	13.8753	0.148428	-3.98858	0.113756	23.561	589.523	559.283	588.169	210	0	0.416588	-0.410104	0.416588	0.410104	1.04878	1.80488	2.56098	0	0	0	0	0	0	0	0	3.23328	1.87325	3015.52	54.8645	49.7695	21.2814	31.9966	25.5096	11.4629	7.22421	7.60217	4.77586	4.94489	3.19282	3.36185
CHEMBL444941	C[C@@H]1O[C@@H](O[C@H]2[C@H](O[C@H]3CC[C@]4(C)[C@H]5CC=C6[C@@H]7CC(C)(C)CC[C@]7(C(=O)O)CC[C@@]6(C)[C@]5(C)CC[C@H]4C3(C)C)OC[C@H](O[C@@H]3O[C@H](CO)[C@@H](O)[C@H](O)[C@H]3O)[C@@H]2O)[C@H](O)[C@H](O)[C@H]1O	Active	Training set	IC50	'='	850	nM	CHEMBL4229426	15.4292	15.4292	3.68206	-7.65014	0.125293	103.365	897.109	820.501	896.513	360	0	0.309742	-0.480806	0.480806	0.309742	0.825397	1.61905	2.31746	0	0	0	0	0	0	0	0	0.568936	1.82959	4875.54	111.339	106.032	30.032	60.236	53.665	16.4907	13.2908	13.2908	9.45675	9.45675	6.3096	6.3096
CHEMBL445482	Cc1ccsc1/C=C/C(=O)/C=C/c1sccc1C	Inactive	Training set	IC50	'='	138000	nM	CHEMBL1153929	12.5878	12.5878	0.404794	-2.90407	0.737099	26.4444	274.41	260.298	274.049	92	0	0.178236	-0.289964	0.289964	0.178236	1.16667	1.66667	2.11111	0	0	0	0	0	0	0	0	3.13904	2.66392	1056.27	24.9198	22.7247	10.3577	14.4065	11.5206	6.15361	2.89562	4.52861	1.6915	3.12037	0.905091	1.92571
[truncated: 9,514 more rows]
[truncated: 179 more columns]

## Sheet: DU145
Molecule ChEMBL ID	SMILES	Class	SET	Standard Type	Standard Relation	Standard Value	Standard Units	Document ChEMBL ID	rdkit_MaxAbsEStateIndex	rdkit_MaxEStateIndex	rdkit_MinAbsEStateIndex	rdkit_MinEStateIndex	rdkit_qed	rdkit_SPS	rdkit_MolWt	rdkit_HeavyAtomMolWt	rdkit_ExactMolWt	rdkit_NumValenceElectrons	rdkit_NumRadicalElectrons	rdkit_MaxPartialCharge	rdkit_MinPartialCharge	rdkit_MaxAbsPartialCharge	rdkit_MinAbsPartialCharge	rdkit_FpDensityMorgan1	rdkit_FpDensityMorgan2	rdkit_FpDensityMorgan3	rdkit_BCUT2D_MWHI	rdkit_BCUT2D_MWLOW	rdkit_BCUT2D_CHGHI	rdkit_BCUT2D_CHGLO	rdkit_BCUT2D_LOGPHI	rdkit_BCUT2D_LOGPLOW	rdkit_BCUT2D_MRHI	rdkit_BCUT2D_MRLOW	rdkit_AvgIpc	rdkit_BalabanJ	rdkit_BertzCT	rdkit_Chi0	rdkit_Chi0n	rdkit_Chi0v	rdkit_Chi1	rdkit_Chi1n	rdkit_Chi1v	rdkit_Chi2n	rdkit_Chi2v	rdkit_Chi3n	rdkit_Chi3v	rdkit_Chi4n	rdkit_Chi4v
[truncated: 9,004 more rows]
[truncated: 179 more columns]

[truncated: 1 more sheets: LNCaP]
